# Supplementary material for: Genomic and metabolic profiling of two tomato contrasting cultivars for tolerance to Tuta absoluta
Source: Planta. 2023 Jan 28;257(3):47. doi: 10.1007/s00425-023-04073-8 (PMC9884263; doi:10.1007/s00425-023-04073-8)
Supplement: Supplementary file 2 — Supplementary file2 (XLSX 4465 KB) [file 425_2023_4073_MOESM2_ESM.xlsx]

## Sheet: Supplementary Table S1
Supplementary Table S1. Filtered SNP variants in tomato tolerant genotype to Tuta absoluta.
#CHROM	POS	ID	REF	ALT	QUAL	FILTER	INFO	FORMAT	4_TTAGGCAT_L008_R1_001.trAligned.sortedByCoord.out.bam	6_ACTTGAAT_L008_R1_001.trAligned.sortedByCoord.out.bam	14A_GTTTCGGA_L004_R1_001.trAligned.sortedByCoord.out.bam	15_CGTACGTA_L004_R1_001.trAligned.sortedByCoord.out.bam
SL3.0ch00	3425433	.	T	A	116	PASS	DP=12;VDB=0.0907041;SGB=-1.73392;MQ0F=0;AC=8;AN=8;DP4=0,0,8,0;MQ=20;AF=1	GT:PL:GQ	1/1:36,6,0:127	1/1:20,3,0:127	1/1:36,6,0:127	1/1:49,9,0:127
SL3.0ch00	3426833	.	A	G	218	PASS	DP=27;VDB=0.0528205;SGB=-2.12498;MQ0F=0;AC=8;AN=8;DP4=0,0,17,0;MQ=20;AF=1	GT:PL:GQ	1/1:60,12,0:127	1/1:60,12,0:127	1/1:74,18,0:127	1/1:49,9,0:127
SL3.0ch00	3427094	.	T	C	381	PASS	DP=37;VDB=0.303581;SGB=-1.80474;MQSB=1;MQ0F=0;AC=8;AN=8;DP4=0,0,23,11;MQ=20;AF=1	GT:PL:GQ	1/1:119,36,0:127	1/1:141,39,0:127	1/1:35,6,0:127	1/1:111,21,0:127
SL3.0ch00	3427464	.	C	A	357	PASS	DP=28;VDB=0.00488105;SGB=-2.10722;MQSB=1;MQ0F=0;AC=8;AN=8;DP4=0,0,10,16;MQ=20;AF=1	GT:PL:GQ	1/1:127,30,0:127	1/1:86,18,0:127	1/1:87,15,0:127	1/1:82,15,0:127
SL3.0ch00	3427655	.	G	A	366	PASS	DP=27;VDB=0.523463;SGB=-2.29616;MQSB=1;MQ0F=0;AC=8;AN=8;DP4=0,0,14,12;MQ=20;AF=1	GT:PL:GQ	1/1:70,12,0:127	1/1:89,18,0:127	1/1:129,27,0:127	1/1:103,21,0:127
SL3.0ch00	4198066	.	A	G	84	PASS	DP=6;VDB=0.132453;SGB=-1.53044;MQ0F=0;AC=8;AN=8;DP4=0,0,0,6;MQ=20;AF=1	GT:PL:GQ	1/1:20,3,0:127	1/1:20,3,0:127	1/1:49,9,0:127	1/1:20,3,0:127
SL3.0ch00	4198079	.	T	G	84	PASS	DP=6;VDB=0.111502;SGB=-1.53044;MQ0F=0;AC=8;AN=8;DP4=0,0,0,6;MQ=20;AF=1	GT:PL:GQ	1/1:20,3,0:127	1/1:20,3,0:127	1/1:49,9,0:127	1/1:20,3,0:127
SL3.0ch00	4299688	.	T	C	92	PASS	DP=6;VDB=0.000411984;SGB=-1.53044;MQSB=1;MQ0F=0;AC=8;AN=8;DP4=0,0,1,5;MQ=20;AF=1	GT:PL:GQ	1/1:57,9,0:127	1/1:20,3,0:127	1/1:20,3,0:127	1/1:20,3,0:127
SL3.0ch00	5656425	.	T	C	198	PASS	DP=20;VDB=5.26375e-10;SGB=0.00126497;MQ0F=0;AC=8;AN=8;DP4=0,0,0,20;MQ=20;AF=1	GT:PL:GQ	1/1:36,6,0:127	1/1:91,36,0:127	1/1:60,12,0:127	1/1:36,6,0:127
SL3.0ch00	5656427	.	T	C	213	PASS	DP=24;VDB=5.53224e-11;SGB=0.990244;MQ0F=0;AC=8;AN=8;DP4=0,0,0,24;MQ=20;AF=1	GT:PL:GQ	1/1:49,9,0:127	1/1:93,45,0:127	1/1:60,12,0:127	1/1:36,6,0:127
SL3.0ch00	7583107	.	T	C	150	PASS	DP=15;VDB=3.21194e-05;SGB=-0.432228;MQ0F=0;AC=8;AN=8;DP4=0,0,14,0;MQ=20;AF=1	GT:PL:GQ	1/1:49,9,0:127	1/1:86,27,0:127	1/1:20,3,0:127	1/1:20,3,0:127
SL3.0ch00	7798288	.	T	A	128	PASS	DP=10;VDB=0.038698;SGB=-1.73392;MQSB=0.900802;MQ0F=0;AC=8;AN=8;DP4=0,0,3,5;MQ=20;AF=1	GT:PL:GQ	1/1:36,6,0:127	1/1:57,9,0:127	1/1:40,6,0:127	1/1:20,3,0:127
SL3.0ch00	7798951	.	A	G	340	PASS	DP=38;VDB=0.394798;SGB=-2.12197;MQSB=1;MQ0F=0;AC=8;AN=8;DP4=0,0,32,4;MQ=20;AF=1	GT:PL:GQ	1/1:56,9,0:127	1/1:82,24,0:127	1/1:106,36,0:127	1/1:121,39,0:127
SL3.0ch00	7828382	.	C	T	259	PASS	DP=21;VDB=2.42559e-06;SGB=-0.808612;MQSB=1;MQ0F=0;AC=8;AN=8;DP4=0,0,3,18;MQ=20;AF=1	GT:PL:GQ	1/1:40,6,0:127	1/1:49,9,0:127	1/1:127,33,0:127	1/1:68,15,0:127
SL3.0ch00	7828395	.	G	A	273	PASS	DP=25;VDB=0.00475449;SGB=-0.639258;MQSB=1;MQ0F=0;AC=8;AN=8;DP4=0,0,3,20;MQ=20;AF=1	GT:PL:GQ	1/1:40,6,0:127	1/1:49,9,0:127	1/1:135,36,0:127	1/1:74,18,0:127
SL3.0ch00	7831182	.	A	C	154	PASS	DP=13;VDB=0.0702663;SGB=-1.17885;MQ0F=0;AC=8;AN=8;DP4=0,0,13,0;MQ=20;AF=1	GT:PL:GQ	1/1:60,12,0:127	1/1:20,3,0:127	1/1:79,21,0:127	1/1:20,3,0:127
SL3.0ch00	7848280	.	C	T	308	PASS	DP=22;VDB=0.0959162;SGB=-1.96921;MQSB=1;MQ0F=0;AC=8;AN=8;DP4=0,0,8,12;MQ=20;AF=1	GT:PL:GQ	1/1:57,9,0:127	1/1:85,15,0:127	1/1:121,24,0:127	1/1:70,12,0:127
SL3.0ch00	7848910	.	T	A	228	PASS	DP=15;VDB=0.509528;SGB=-1.2019;MQSB=1;MQ0F=0;AC=8;AN=8;DP4=0,0,8,7;MQ=20;AF=1	GT:PL:GQ	1/1:40,6,0:127	1/1:56,9,0:127	1/1:36,6,0:127	1/1:121,24,0:127
SL3.0ch00	7850152	.	A	T	71	PASS	DP=5;VDB=0.029231;SGB=-1.56381;MQSB=1;MQ0F=0;AC=8;AN=8;DP4=0,0,3,2;MQ=20;AF=1	GT:PL:GQ	1/1:20,3,0:127	1/1:36,6,0:127	1/1:20,3,0:127	1/1:20,3,0:127
SL3.0ch00	7866747	.	G	C	287	PASS	DP=80;VDB=0.0161715;SGB=4.43182;RPB=0.216893;MQB=1;BQB=0.716143;MQ0F=0;AC=8;AN=8;DP4=6,0,71,0;MQ=20;AF=1	GT:PL:GQ	1/1:47,29,0:40	1/1:93,45,0:56	1/1:91,36,0:47	1/1:79,21,0:32
SL3.0ch00	7866774	.	T	A	300	PASS	DP=78;VDB=0.0157146;SGB=1.34707;RPB=0.126619;MQB=1;BQB=0.926421;MQ0F=0;AC=8;AN=8;DP4=4,0,64,0;MQ=20;AF=1	GT:PL:GQ	1/1:57,30,0:42	1/1:93,45,0:57	1/1:90,33,0:45	1/1:83,24,0:36
SL3.0ch00	7871284	.	T	C	221	PASS	DP=17;VDB=0.980354;SGB=-0.874533;MQSB=1;MQ0F=0;AC=8;AN=8;DP4=0,0,11,5;MQ=20;AF=1	GT:PL:GQ	1/1:113,27,0:127	1/1:57,9,0:127	1/1:56,9,0:127	1/1:20,3,0:127
SL3.0ch00	7872711	.	A	G	133	PASS	DP=9;VDB=0.0538244;SGB=-1.60889;MQSB=1;MQ0F=0;AC=8;AN=8;DP4=0,0,8,1;MQ=20;AF=1	GT:PL:GQ	1/1:69,12,0:127	1/1:20,3,0:127	1/1:20,3,0:127	1/1:49,9,0:127
SL3.0ch00	7873045	.	T	G	177	PASS	DP=14;VDB=0.170749;SGB=-1.8912;MQSB=0.964642;MQ0F=0;AC=8;AN=8;DP4=0,0,7,4;MQ=20;AF=1	GT:PL:GQ	1/1:36,6,0:127	1/1:57,9,0:127	1/1:40,6,0:127	1/1:69,12,0:127
SL3.0ch00	7875773	.	C	T	123	PASS	DP=10;VDB=0.547491;SGB=-1.73392;MQSB=1;MQ0F=0;AC=8;AN=8;DP4=0,0,7,1;MQ=20;AF=1	GT:PL:GQ	1/1:36,6,0:127	1/1:36,6,0:127	1/1:56,9,0:127	1/1:20,3,0:127
SL3.0ch00	7878850	.	T	A	170	PASS	DP=12;VDB=0.188603;SGB=-1.35626;MQSB=0.964642;MQ0F=0;AC=8;AN=8;DP4=0,0,7,4;MQ=20;AF=1	GT:PL:GQ	1/1:99,18,0:127	1/1:40,6,0:127	1/1:20,3,0:127	1/1:36,6,0:127
SL3.0ch00	7878921	.	A	T	160	PASS	DP=13;VDB=0.885234;SGB=-1.6581;MQSB=1;MQ0F=0;AC=8;AN=8;DP4=0,0,8,3;MQ=20;AF=1	GT:PL:GQ	1/1:57,9,0:127	1/1:68,15,0:127	1/1:40,6,0:127	1/1:20,3,0:127
SL3.0ch00	7879175	.	A	T	178	PASS	DP=11;VDB=0.352738;SGB=-1.6581;MQSB=0.950952;MQ0F=0;AC=8;AN=8;DP4=0,0,6,5;MQ=20;AF=1	GT:PL:GQ	1/1:40,6,0:127	1/1:20,3,0:127	1/1:87,15,0:127	1/1:56,9,0:127
SL3.0ch00	7879405	.	C	A	250	PASS	DP=23;VDB=0.158619;SGB=-1.54211;MQSB=1;MQ0F=0;AC=8;AN=8;DP4=0,0,9,8;MQ=20;AF=1	GT:PL:GQ	1/1:36,6,0:127	1/1:121,24,0:127	1/1:69,12,0:127	1/1:49,9,0:127
SL3.0ch00	7886761	.	T	A	222	PASS	DP=27;VDB=0.103616;SGB=-2.14211;MQSB=1;MQ0F=0;AC=8;AN=8;DP4=0,0,2,21;MQ=20;AF=1	GT:PL:GQ	1/1:77,24,0:127	1/1:56,18,0:127	1/1:89,21,0:127	1/1:25,6,0:127
SL3.0ch00	7890427	.	A	T	158	PASS	DP=11;VDB=0.986785;SGB=-1.84216;MQSB=0.950952;MQ0F=0;AC=8;AN=8;DP4=0,0,6,5;MQ=20;AF=1	GT:PL:GQ	1/1:60,12,0:127	1/1:49,9,0:127	1/1:54,9,0:127	1/1:20,3,0:127
SL3.0ch00	7891697	.	A	C	285	PASS	DP=23;VDB=0.89277;SGB=-1.88956;MQSB=1;MQ0F=0;AC=8;AN=8;DP4=0,0,13,7;MQ=20;AF=1	GT:PL:GQ	1/1:69,12,0:127	1/1:98,18,0:127	1/1:36,6,0:127	1/1:107,24,0:127
SL3.0ch00	7891758	.	T	A	213	PASS	DP=19;VDB=0.484306;SGB=-1.61386;MQSB=1;MQ0F=0;AC=8;AN=8;DP4=0,0,8,6;MQ=20;AF=1	GT:PL:GQ	1/1:79,15,0:127	1/1:40,6,0:127	1/1:20,3,0:127	1/1:99,18,0:127
SL3.0ch00	7895585	.	G	A	181	PASS	DP=14;VDB=0.976996;SGB=-1.84216;MQSB=0.950952;MQ0F=0;AC=8;AN=8;DP4=0,0,5,6;MQ=20;AF=1	GT:PL:GQ	1/1:57,9,0:127	1/1:20,3,0:127	1/1:73,12,0:127	1/1:56,9,0:127
SL3.0ch00	7895695	.	G	A	121	PASS	DP=8;VDB=0.316575;SGB=-1.65343;MQSB=1;MQ0F=0;AC=8;AN=8;DP4=0,0,1,7;MQ=20;AF=1	GT:PL:GQ	1/1:20,3,0:127	1/1:57,9,0:127	1/1:49,9,0:127	1/1:20,3,0:127
SL3.0ch00	8406583	.	A	G	544	PASS	DP=88;VDB=5.92097e-27;SGB=1.68858;MQSB=1;MQ0F=0;AC=8;AN=8;DP4=0,0,23,51;MQ=20;AF=1	GT:PL:GQ	1/1:141,45,0:127	1/1:197,72,0:127	1/1:211,102,0:127	1/1:20,3,0:127
SL3.0ch00	8951209	.	T	C	124	PASS	DP=9;VDB=0.000157031;SGB=-1.60889;MQ0F=0;AC=8;AN=8;DP4=0,0,0,9;MQ=20;AF=1	GT:PL:GQ	1/1:20,3,0:127	1/1:49,9,0:127	1/1:20,3,0:127	1/1:60,12,0:127
SL3.0ch00	8951213	.	C	A	124	PASS	DP=9;VDB=0.000140209;SGB=-1.60889;MQ0F=0;AC=8;AN=8;DP4=0,0,0,9;MQ=20;AF=1	GT:PL:GQ	1/1:20,3,0:127	1/1:49,9,0:127	1/1:20,3,0:127	1/1:60,12,0:127
SL3.0ch00	8952947	.	T	G	71	PASS	DP=5;VDB=0.269684;SGB=-1.56381;MQ0F=0;AC=8;AN=8;DP4=0,0,5,0;MQ=20;AF=1	GT:PL:GQ	1/1:20,3,0:127	1/1:20,3,0:127	1/1:20,3,0:127	1/1:36,6,0:127
SL3.0ch00	9729331	.	T	C	202	PASS	DP=17;VDB=0.00671513;SGB=-2.11175;MQSB=1;MQ0F=0;AC=8;AN=8;DP4=0,0,13,1;MQ=20;AF=1	GT:PL:GQ	1/1:60,12,0:127	1/1:69,12,0:127	1/1:49,9,0:127	1/1:49,9,0:127
SL3.0ch00	9729398	.	G	T	226	PASS	DP=17;VDB=0.566921;SGB=-2.0648;MQSB=0.966012;MQ0F=0;AC=8;AN=8;DP4=0,0,7,7;MQ=20;AF=1	GT:PL:GQ	1/1:36,6,0:127	1/1:73,12,0:127	1/1:73,12,0:127	1/1:69,12,0:127
SL3.0ch00	9729408	.	T	C	255	PASS	DP=17;VDB=0.944844;SGB=-2.17141;MQSB=1;MQ0F=0;AC=8;AN=8;DP4=0,0,7,9;MQ=20;AF=1	GT:PL:GQ	1/1:49,9,0:127	1/1:85,15,0:127	1/1:73,12,0:127	1/1:73,12,0:127
SL3.0ch00	9729445	.	T	A	223	PASS	DP=15;VDB=0.162982;SGB=-2.11175;MQSB=1;MQ0F=0;AC=8;AN=8;DP4=0,0,6,8;MQ=20;AF=1	GT:PL:GQ	1/1:49,9,0:127	1/1:57,9,0:127	1/1:73,12,0:127	1/1:69,12,0:127
SL3.0ch00	9734403	.	C	T	178	PASS	DP=13;VDB=0.396784;SGB=-1.84216;MQSB=0.964642;MQ0F=0;AC=8;AN=8;DP4=0,0,4,7;MQ=20;AF=1	GT:PL:GQ	1/1:70,12,0:127	1/1:20,3,0:127	1/1:56,9,0:127	1/1:57,9,0:127
SL3.0ch00	9734835	.	T	C	71	PASS	DP=5;VDB=0.669454;SGB=-1.56381;MQ0F=0;AC=8;AN=8;DP4=0,0,5,0;MQ=20;AF=1	GT:PL:GQ	1/1:36,6,0:127	1/1:20,3,0:127	1/1:20,3,0:127	1/1:20,3,0:127
SL3.0ch00	9735082	.	T	A	127	PASS	DP=10;VDB=0.293591;SGB=-1.65343;MQSB=0.900802;MQ0F=0;AC=8;AN=8;DP4=0,0,5,3;MQ=20;AF=1	GT:PL:GQ	1/1:20,3,0:127	1/1:56,9,0:127	1/1:20,3,0:127	1/1:56,9,0:127
SL3.0ch00	9737413	.	A	C	199	PASS	DP=14;VDB=0.756558;SGB=-1.81524;MQSB=0.95494;MQ0F=0;AC=8;AN=8;DP4=0,0,5,7;MQ=20;AF=1	GT:PL:GQ	1/1:57,9,0:127	1/1:87,15,0:127	1/1:40,6,0:127	1/1:40,6,0:127
SL3.0ch00	9737554	.	G	A	71	PASS	DP=6;VDB=0.194159;SGB=-1.56381;MQSB=1;MQ0F=0;AC=8;AN=8;DP4=0,0,3,2;MQ=20;AF=1	GT:PL:GQ	1/1:36,6,0:127	1/1:20,3,0:127	1/1:20,3,0:127	1/1:20,3,0:127
SL3.0ch00	9738032	.	A	G	87	PASS	DP=7;VDB=0.118204;SGB=-1.6318;MQSB=1;MQ0F=0;AC=8;AN=8;DP4=0,0,4,2;MQ=20;AF=1	GT:PL:GQ	1/1:36,6,0:127	1/1:36,6,0:127	1/1:20,3,0:127	1/1:20,3,0:127
SL3.0ch00	9738098	.	C	G	120	PASS	DP=9;VDB=0.0474063;SGB=-1.54553;MQSB=1;MQ0F=0;AC=8;AN=8;DP4=0,0,6,2;MQ=20;AF=1	GT:PL:GQ	1/1:20,3,0:127	1/1:69,12,0:127	1/1:20,3,0:127	1/1:36,6,0:127
SL3.0ch00	9738106	.	T	C	107	PASS	DP=9;VDB=0.0184582;SGB=-1.62611;MQSB=1;MQ0F=0;AC=8;AN=8;DP4=0,0,5,2;MQ=20;AF=1	GT:PL:GQ	1/1:20,3,0:127	1/1:56,9,0:127	1/1:20,3,0:127	1/1:36,6,0:127
SL3.0ch00	9739421	.	A	G	128	PASS	DP=8;VDB=0.977817;SGB=-1.73392;MQSB=0.900802;MQ0F=0;AC=8;AN=8;DP4=0,0,3,5;MQ=20;AF=1	GT:PL:GQ	1/1:36,6,0:127	1/1:57,9,0:127	1/1:40,6,0:127	1/1:20,3,0:127
SL3.0ch00	9739444	.	A	G	71	PASS	DP=6;VDB=0.525934;SGB=-1.56381;MQSB=1;MQ0F=0;AC=8;AN=8;DP4=0,0,1,4;MQ=20;AF=1	GT:PL:GQ	1/1:36,6,0:127	1/1:20,3,0:127	1/1:20,3,0:127	1/1:20,3,0:127
SL3.0ch00	9739461	.	T	C	55	PASS	DP=5;VDB=0.193383;SGB=-1.51954;MQSB=1;MQ0F=0;AC=8;AN=8;DP4=0,0,1,3;MQ=20;AF=1	GT:PL:GQ	1/1:20,3,0:127	1/1:20,3,0:127	1/1:20,3,0:127	1/1:20,3,0:127
SL3.0ch00	9740601	.	A	G	154	PASS	DP=14;VDB=0.468318;SGB=-1.49458;MQ0F=0;AC=8;AN=8;DP4=0,0,12,0;MQ=20;AF=1	GT:PL:GQ	1/1:20,3,0:127	1/1:49,9,0:127	1/1:74,18,0:127	1/1:36,6,0:127
SL3.0ch00	9740628	.	C	A	140	PASS	DP=11;VDB=0.253952;SGB=-1.49218;MQSB=0.916482;MQ0F=0;AC=8;AN=8;DP4=0,0,7,3;MQ=20;AF=1	GT:PL:GQ	1/1:20,3,0:127	1/1:20,3,0:127	1/1:68,15,0:127	1/1:57,9,0:127
SL3.0ch00	9740712	.	T	G	221	PASS	DP=18;VDB=0.491425;SGB=-2.16551;MQSB=1;MQ0F=0;AC=8;AN=8;DP4=0,0,11,4;MQ=20;AF=1	GT:PL:GQ	1/1:60,12,0:127	1/1:60,12,0:127	1/1:70,12,0:127	1/1:56,9,0:127
SL3.0ch00	9741244	.	A	G	154	PASS	DP=10;VDB=0.0905794;SGB=-1.17447;MQSB=1.00775;MQ0F=0;AC=8;AN=8;DP4=0,0,6,4;MQ=20;AF=1	GT:PL:GQ	1/1:20,3,0:127	1/1:20,3,0:127	1/1:40,6,0:127	1/1:99,18,0:127
SL3.0ch00	9741473	.	C	T	183	PASS	DP=13;VDB=0.665619;SGB=-1.96916;MQSB=0.964642;MQ0F=0;AC=8;AN=8;DP4=0,0,7,4;MQ=20;AF=1	GT:PL:GQ	1/1:40,6,0:127	1/1:56,9,0:127	1/1:56,9,0:127	1/1:56,9,0:127
SL3.0ch00	9741786	.	T	C	75	PASS	DP=5;VDB=0.0562849;SGB=-1.56381;MQSB=1;MQ0F=0;AC=8;AN=8;DP4=0,0,3,2;MQ=20;AF=1	GT:PL:GQ	1/1:20,3,0:127	1/1:20,3,0:127	1/1:20,3,0:127	1/1:40,6,0:127
SL3.0ch00	9742102	.	A	C	202	PASS	DP=16;VDB=0.67854;SGB=-2.01337;MQSB=0.961166;MQ0F=0;AC=8;AN=8;DP4=0,0,7,6;MQ=20;AF=1	GT:PL:GQ	1/1:49,9,0:127	1/1:40,6,0:127	1/1:69,12,0:127	1/1:69,12,0:127
SL3.0ch00	9742440	.	T	C	133	PASS	DP=10;VDB=0.166412;SGB=-1.3927;MQSB=0.974597;MQ0F=0;AC=8;AN=8;DP4=0,0,5,4;MQ=20;AF=1	GT:PL:GQ	1/1:20,3,0:127	1/1:36,6,0:127	1/1:82,15,0:127	1/1:20,3,0:127
SL3.0ch00	9742635	.	T	G	135	PASS	DP=9;VDB=0.598254;SGB=-1.67832;MQSB=1;MQ0F=0;AC=8;AN=8;DP4=0,0,2,7;MQ=20;AF=1	GT:PL:GQ	1/1:20,3,0:127	1/1:70,12,0:127	1/1:36,6,0:127	1/1:34,6,0:127
SL3.0ch00	9742653	.	T	C	75	PASS	DP=5;VDB=0.0315649;SGB=-1.56381;MQSB=1;MQ0F=0;AC=8;AN=8;DP4=0,0,2,3;MQ=20;AF=1	GT:PL:GQ	1/1:20,3,0:127	1/1:40,6,0:127	1/1:20,3,0:127	1/1:20,3,0:127
SL3.0ch00	9742922	.	A	G	103	PASS	DP=8;VDB=0.332011;SGB=-1.62611;MQSB=1.01283;MQ0F=0;AC=8;AN=8;DP4=0,0,3,4;MQ=20;AF=1	GT:PL:GQ	1/1:36,6,0:127	1/1:52,9,0:127	1/1:20,3,0:127	1/1:20,3,0:127
SL3.0ch00	9743016	.	A	C	136	PASS	DP=14;VDB=0.799646;SGB=-1.77754;MQSB=1;MQ0F=0;AC=8;AN=8;DP4=0,0,8,1;MQ=20;AF=1	GT:PL:GQ	1/1:36,6,0:127	1/1:49,9,0:127	1/1:56,9,0:127	1/1:20,3,0:127
SL3.0ch00	9743230	.	G	A	75	PASS	DP=6;VDB=0.292572;SGB=-1.56381;MQSB=1;MQ0F=0;AC=8;AN=8;DP4=0,0,4,1;MQ=20;AF=1	GT:PL:GQ	1/1:40,6,0:127	1/1:20,3,0:127	1/1:20,3,0:127	1/1:20,3,0:127
SL3.0ch00	10821103	.	C	T	231	PASS	DP=25;VDB=0.0243292;SGB=0.0992387;MQ0F=0;AC=8;AN=8;DP4=0,0,25,0;MQ=20;AF=1	GT:PL:GQ	1/1:68,15,0:127	1/1:92,42,0:127	1/1:60,12,0:127	1/1:36,6,0:127
SL3.0ch00	10821105	.	A	C	231	PASS	DP=26;VDB=0.0211119;SGB=0.0992387;MQ0F=0;AC=8;AN=8;DP4=0,0,25,0;MQ=20;AF=1	GT:PL:GQ	1/1:68,15,0:127	1/1:92,42,0:127	1/1:60,12,0:127	1/1:36,6,0:127
SL3.0ch00	10829434	.	C	T	156	PASS	DP=11;VDB=0.181735;SGB=-1.90071;MQSB=1;MQ0F=0;AC=8;AN=8;DP4=0,0,8,2;MQ=20;AF=1	GT:PL:GQ	1/1:56,9,0:127	1/1:49,9,0:127	1/1:40,6,0:127	1/1:36,6,0:127
SL3.0ch00	10829514	.	A	G	221	PASS	DP=15;VDB=0.435222;SGB=-1.98936;MQSB=1;MQ0F=0;AC=8;AN=8;DP4=0,0,4,10;MQ=20;AF=1	GT:PL:GQ	1/1:87,15,0:127	1/1:49,9,0:127	1/1:40,6,0:127	1/1:70,12,0:127
SL3.0ch00	10829584	.	T	C	266	PASS	DP=25;VDB=0.0130289;SGB=-2.18285;MQSB=1;MQ0F=0;AC=8;AN=8;DP4=0,0,15,4;MQ=20;AF=1	GT:PL:GQ	1/1:74,18,0:127	1/1:95,18,0:127	1/1:49,9,0:127	1/1:73,12,0:127
SL3.0ch00	10829732	.	T	G	190	PASS	DP=16;VDB=0.222636;SGB=-1.81524;MQSB=1;MQ0F=0;AC=8;AN=8;DP4=0,0,4,8;MQ=20;AF=1	GT:PL:GQ	1/1:36,6,0:127	1/1:57,9,0:127	1/1:82,15,0:127	1/1:40,6,0:127
SL3.0ch00	10829748	.	T	G	140	PASS	DP=10;VDB=0.168864;SGB=-1.84697;MQSB=1;MQ0F=0;AC=8;AN=8;DP4=0,0,1,8;MQ=20;AF=1	GT:PL:GQ	1/1:57,9,0:127	1/1:36,6,0:127	1/1:36,6,0:127	1/1:36,6,0:127
SL3.0ch00	10829839	.	T	C	124	PASS	DP=9;VDB=0.07273;SGB=-1.54553;MQSB=0.900802;MQ0F=0;AC=8;AN=8;DP4=0,0,5,3;MQ=20;AF=1	GT:PL:GQ	1/1:40,6,0:127	1/1:20,3,0:127	1/1:69,12,0:127	1/1:20,3,0:127
SL3.0ch00	10830286	.	A	G	151	PASS	DP=12;VDB=0.022054;SGB=-0.582701;MQSB=1;MQ0F=0;AC=8;AN=8;DP4=0,0,2,10;MQ=20;AF=1	GT:PL:GQ	1/1:20,3,0:127	1/1:104,24,0:127	1/1:32,6,0:127	1/1:20,3,0:127
SL3.0ch00	10831599	.	T	C	107	PASS	DP=8;VDB=0.975898;SGB=-1.7175;MQSB=1.01283;MQ0F=0;AC=8;AN=8;DP4=0,0,4,3;MQ=20;AF=1	GT:PL:GQ	1/1:40,6,0:127	1/1:36,6,0:127	1/1:36,6,0:127	1/1:20,3,0:127
SL3.0ch00	11015064	.	G	A	71	PASS	DP=5;VDB=0.693673;SGB=-1.56381;MQ0F=0;AC=8;AN=8;DP4=0,0,5,0;MQ=20;AF=1	GT:PL:GQ	1/1:20,3,0:127	1/1:36,6,0:127	1/1:20,3,0:127	1/1:20,3,0:127
SL3.0ch00	11015472	.	G	A	87	PASS	DP=6;VDB=0.469001;SGB=-1.6318;MQ0F=0;AC=8;AN=8;DP4=0,0,0,6;MQ=20;AF=1	GT:PL:GQ	1/1:36,6,0:127	1/1:36,6,0:127	1/1:20,3,0:127	1/1:20,3,0:127
SL3.0ch00	11167688	.	A	G	231	PASS	DP=26;VDB=1.82107e-08;SGB=-0.350334;MQSB=1;MQ0F=0;AC=8;AN=8;DP4=0,0,20,3;MQ=20;AF=1	GT:PL:GQ	1/1:20,3,0:127	1/1:20,3,0:127	1/1:113,33,0:127	1/1:103,30,0:127
SL3.0ch00	11167850	.	T	G	238	PASS	DP=27;VDB=0.465773;SGB=0.471545;MQSB=1;MQ0F=0;AC=8;AN=8;DP4=0,0,7,11;MQ=20;AF=1	GT:PL:GQ	1/1:20,3,0:127	1/1:36,6,0:127	1/1:154,36,0:127	1/1:53,9,0:127
SL3.0ch00	11584303	.	C	T	561	PASS	DP=81;VDB=0.956009;SGB=-1.12749;MQSB=1;MQ0F=0;AC=8;AN=8;DP4=0,0,29,30;MQ=20;AF=1	GT:PL:GQ	1/1:146,33,0:127	1/1:70,12,0:127	1/1:172,60,0:127	1/1:198,72,0:127
SL3.0ch00	12004681	.	G	C	148	PASS	DP=12;VDB=0.181735;SGB=-1.75294;MQSB=1;MQ0F=0;AC=8;AN=8;DP4=0,0,1,9;MQ=20;AF=1	GT:PL:GQ	1/1:60,12,0:127	1/1:20,3,0:127	1/1:57,9,0:127	1/1:36,6,0:127
SL3.0ch00	12421515	.	A	G	184	PASS	DP=15;VDB=0.666721;SGB=-1.61386;MQSB=1;MQ0F=0;AC=8;AN=8;DP4=0,0,13,1;MQ=20;AF=1	GT:PL:GQ	1/1:36,6,0:127	1/1:20,3,0:127	1/1:74,18,0:127	1/1:79,15,0:127
SL3.0ch00	12421600	.	A	G	241	PASS	DP=16;VDB=0.0041895;SGB=-1.33971;MQSB=1;MQ0F=0;AC=8;AN=8;DP4=0,0,9,7;MQ=20;AF=1	GT:PL:GQ	1/1:69,12,0:127	1/1:20,3,0:127	1/1:56,9,0:127	1/1:121,24,0:127
SL3.0ch00	12421689	.	T	C	289	PASS	DP=23;VDB=0.0585784;SGB=-2.18285;MQSB=1;MQ0F=0;AC=8;AN=8;DP4=0,0,8,11;MQ=20;AF=1	GT:PL:GQ	1/1:60,12,0:127	1/1:56,9,0:127	1/1:99,18,0:127	1/1:99,18,0:127
SL3.0ch00	12421952	.	T	C	229	PASS	DP=20;VDB=0.233677;SGB=-1.55217;MQSB=1;MQ0F=0;AC=8;AN=8;DP4=0,0,2,17;MQ=20;AF=1	GT:PL:GQ	1/1:36,6,0:127	1/1:40,6,0:127	1/1:79,21,0:127	1/1:99,24,0:127
SL3.0ch00	12711871	.	C	T	298	PASS	DP=41;VDB=0.988315;SGB=1.48335;MQSB=1;MQ0F=0;AC=8;AN=8;DP4=0,0,27,8;MQ=20;AF=1	GT:PL:GQ	1/1:20,3,0:127	1/1:20,3,0:127	1/1:135,48,0:127	1/1:148,51,0:127
SL3.0ch00	13064153	.	A	T	294	PASS	DP=21;VDB=0.466526;SGB=-1.51569;MQSB=1;MQ0F=0;AC=8;AN=8;DP4=0,0,11,9;MQ=20;AF=1	GT:PL:GQ	1/1:131,27,0:127	1/1:20,3,0:127	1/1:95,18,0:127	1/1:73,12,0:127
SL3.0ch00	13132199	.	G	C	132	PASS	DP=11;VDB=0.198441;SGB=-1.73392;MQSB=0.992367;MQ0F=0;AC=8;AN=8;DP4=0,0,4,4;MQ=20;AF=1	GT:PL:GQ	1/1:20,3,0:127	1/1:40,6,0:127	1/1:57,9,0:127	1/1:40,6,0:127
SL3.0ch00	13555322	.	T	C	280	PASS	DP=51;VDB=2.68195e-17;SGB=0.792265;MQSB=1;MQ0F=0;AC=8;AN=8;DP4=0,0,46,1;MQ=20;AF=1	GT:PL:GQ	1/1:88,30,0:127	1/1:105,69,0:127	1/1:92,39,0:127	1/1:20,3,0:127
SL3.0ch00	13690680	.	A	C	103	PASS	DP=9;VDB=0.0655911;SGB=-1.62611;MQSB=1;MQ0F=0;AC=8;AN=8;DP4=0,0,1,6;MQ=20;AF=1	GT:PL:GQ	1/1:31,6,0:127	1/1:20,3,0:127	1/1:57,9,0:127	1/1:20,3,0:127
SL3.0ch00	14392440	.	A	G	70	PASS	DP=5;VDB=0.0799024;SGB=-1.56381;MQSB=1;MQ0F=0;AC=8;AN=8;DP4=0,0,2,3;MQ=20;AF=1	GT:PL:GQ	1/1:15,3,0:127	1/1:40,6,0:127	1/1:20,3,0:127	1/1:20,3,0:127
SL3.0ch00	14392441	.	T	C	75	PASS	DP=5;VDB=0.0868401;SGB=-1.56381;MQSB=1;MQ0F=0;AC=8;AN=8;DP4=0,0,2,3;MQ=20;AF=1	GT:PL:GQ	1/1:20,3,0:127	1/1:40,6,0:127	1/1:20,3,0:127	1/1:20,3,0:127
SL3.0ch00	14392455	.	T	G	75	PASS	DP=5;VDB=0.100048;SGB=-1.56381;MQSB=1;MQ0F=0;AC=8;AN=8;DP4=0,0,2,3;MQ=20;AF=1	GT:PL:GQ	1/1:20,3,0:127	1/1:40,6,0:127	1/1:20,3,0:127	1/1:20,3,0:127
SL3.0ch00	15446649	.	C	T	75	PASS	DP=5;VDB=0.108225;SGB=-1.56381;MQSB=1;MQ0F=0;AC=8;AN=8;DP4=0,0,3,2;MQ=20;AF=1	GT:PL:GQ	1/1:40,6,0:127	1/1:20,3,0:127	1/1:20,3,0:127	1/1:20,3,0:127
SL3.0ch00	15740886	.	T	A	70	PASS	DP=5;VDB=0.0376132;SGB=-1.56381;MQSB=1;MQ0F=0;AC=8;AN=8;DP4=0,0,2,3;MQ=20;AF=1	GT:PL:GQ	1/1:20,3,0:127	1/1:15,3,0:127	1/1:20,3,0:127	1/1:40,6,0:127
SL3.0ch00	15742642	.	G	C	153	PASS	DP=12;VDB=0.539642;SGB=-1.81175;MQSB=0.916482;MQ0F=0;AC=8;AN=8;DP4=0,0,7,3;MQ=20;AF=1	GT:PL:GQ	1/1:70,12,0:127	1/1:36,6,0:127	1/1:36,6,0:127	1/1:36,6,0:127
SL3.0ch00	15773853	.	C	T	143	PASS	DP=12;VDB=0.00145791;SGB=-1.06197;MQ0F=0;AC=8;AN=8;DP4=0,0,0,12;MQ=20;AF=1	GT:PL:GQ	1/1:79,21,0:127	1/1:49,9,0:127	1/1:20,3,0:127	1/1:20,3,0:127
SL3.0ch00	15845680	.	C	T	144	PASS	DP=12;VDB=0.224157;SGB=-1.67832;MQSB=0.924584;MQ0F=0;AC=8;AN=8;DP4=0,0,3,6;MQ=20;AF=1	GT:PL:GQ	1/1:20,3,0:127	1/1:73,12,0:127	1/1:36,6,0:127	1/1:40,6,0:127
SL3.0ch00	16229474	.	A	G	131	PASS	DP=9;VDB=0.00946171;SGB=-1.60889;MQSB=1;MQ0F=0;AC=8;AN=8;DP4=0,0,7,2;MQ=20;AF=1	GT:PL:GQ	1/1:20,3,0:127	1/1:56,9,0:127	1/1:60,12,0:127	1/1:20,3,0:127
SL3.0ch00	16255288	.	A	G	263	PASS	DP=26;VDB=1.35182e-14;SGB=-2.18687;MQ0F=0;AC=8;AN=8;DP4=0,0,0,25;MQ=20;AF=1	GT:PL:GQ	1/1:86,27,0:127	1/1:49,9,0:127	1/1:79,21,0:127	1/1:74,18,0:127
SL3.0ch00	16255290	.	A	C	219	PASS	DP=18;VDB=2.23669e-11;SGB=-2.05715;MQ0F=0;AC=8;AN=8;DP4=0,0,0,18;MQ=20;AF=1	GT:PL:GQ	1/1:74,18,0:127	1/1:36,6,0:127	1/1:74,18,0:127	1/1:60,12,0:127
SL3.0ch00	17097164	.	G	A	91	PASS	DP=6;VDB=0.168702;SGB=-1.6318;MQSB=1;MQ0F=0;AC=8;AN=8;DP4=0,0,5,1;MQ=20;AF=1	GT:PL:GQ	1/1:20,3,0:127	1/1:20,3,0:127	1/1:36,6,0:127	1/1:40,6,0:127
SL3.0ch00	17159516	.	C	T	232	PASS	DP=23;VDB=1.26789e-10;SGB=-1.78203;MQ0F=0;AC=8;AN=8;DP4=0,0,23,0;MQ=20;AF=1	GT:PL:GQ	1/1:68,15,0:127	1/1:86,27,0:127	1/1:83,24,0:127	1/1:20,3,0:127
SL3.0ch00	17317831	.	T	C	95	PASS	DP=8;VDB=0.000119359;SGB=-1.42054;MQ0F=0;AC=8;AN=8;DP4=0,0,0,7;MQ=20;AF=1	GT:PL:GQ	1/1:20,3,0:127	1/1:60,12,0:127	1/1:20,3,0:127	1/1:20,3,0:127
SL3.0ch00	17976516	.	T	C	316	PASS	DP=63;VDB=4.24205e-06;SGB=0.456004;MQSB=1;MQ0F=0;AC=8;AN=8;DP4=0,0,38,5;MQ=20;AF=1	GT:PL:GQ	1/1:146,57,0:127	1/1:107,54,0:127	1/1:68,15,0:127	1/1:20,3,0:127
SL3.0ch00	17976519	.	A	C	343	PASS	DP=60;VDB=0.0378764;SGB=1.18786;MQSB=1;MQ0F=0;AC=8;AN=8;DP4=0,0,36,8;MQ=20;AF=1	GT:PL:GQ	1/1:145,60,0:127	1/1:134,57,0:127	1/1:69,12,0:127	1/1:20,3,0:127
SL3.0ch00	17976541	.	T	C	312	PASS	DP=28;VDB=0.998525;SGB=-0.469367;MQSB=1;MQ0F=0;AC=8;AN=8;DP4=0,0,11,13;MQ=20;AF=1	GT:PL:GQ	1/1:129,27,0:127	1/1:152,36,0:127	1/1:20,3,0:127	1/1:36,6,0:127
SL3.0ch00	17976555	.	G	C	299	PASS	DP=25;VDB=0.115394;SGB=-1.9352;MQSB=1;MQ0F=0;AC=8;AN=8;DP4=0,0,15,8;MQ=20;AF=1	GT:PL:GQ	1/1:86,18,0:127	1/1:123,27,0:127	1/1:79,15,0:127	1/1:36,6,0:127
SL3.0ch00	17976599	.	T	A	415	PASS	DP=47;VDB=0.24879;SGB=-1.67885;MQSB=1;MQ0F=0;AC=8;AN=8;DP4=0,0,19,15;MQ=20;AF=1	GT:PL:GQ	1/1:161,42,0:127	1/1:127,30,0:127	1/1:103,21,0:127	1/1:49,9,0:127
SL3.0ch00	17976620	.	C	T	343	PASS	DP=34;VDB=0.000224231;SGB=-1.57815;MQSB=1;MQ0F=0;AC=8;AN=8;DP4=0,0,8,20;MQ=20;AF=1	GT:PL:GQ	1/1:117,36,0:127	1/1:116,24,0:127	1/1:95,18,0:127	1/1:40,6,0:127
SL3.0ch00	17976826	.	A	C	135	PASS	DP=9;VDB=0.0011404;SGB=-1.84697;MQSB=1;MQ0F=0;AC=8;AN=8;DP4=0,0,8,1;MQ=20;AF=1	GT:PL:GQ	1/1:36,6,0:127	1/1:36,6,0:127	1/1:56,9,0:127	1/1:32,6,0:127
SL3.0ch00	17976836	.	T	C	284	PASS	DP=24;VDB=0.0022178;SGB=-2.0947;MQSB=1;MQ0F=0;AC=8;AN=8;DP4=0,0,22,2;MQ=20;AF=1	GT:PL:GQ	1/1:101,27,0:127	1/1:79,21,0:127	1/1:69,12,0:127	1/1:60,12,0:127
SL3.0ch00	17976852	.	C	T	284	PASS	DP=28;VDB=0.00964662;SGB=-2.0947;MQSB=1;MQ0F=0;AC=8;AN=8;DP4=0,0,22,2;MQ=20;AF=1	GT:PL:GQ	1/1:101,27,0:127	1/1:79,21,0:127	1/1:69,12,0:127	1/1:60,12,0:127
SL3.0ch00	17976889	.	A	C	434	PASS	DP=59;VDB=0.219132;SGB=-2.04305;MQSB=1;MQ0F=0;AC=8;AN=8;DP4=0,0,30,10;MQ=20;AF=1	GT:PL:GQ	1/1:134,39,0:127	1/1:135,45,0:127	1/1:95,18,0:127	1/1:95,18,0:127
SL3.0ch00	18352319	.	G	A	407	PASS	DP=30;VDB=0.34604;SGB=-2.26727;MQSB=1;MQ0F=0;AC=8;AN=8;DP4=0,0,15,14;MQ=20;AF=1	GT:PL:GQ	1/1:70,12,0:127	1/1:134,30,0:127	1/1:129,27,0:127	1/1:99,18,0:127
SL3.0ch00	18381629	.	T	A	87	PASS	DP=6;VDB=0.664027;SGB=-1.6318;MQ0F=0;AC=8;AN=8;DP4=0,0,0,6;MQ=20;AF=1	GT:PL:GQ	1/1:20,3,0:127	1/1:20,3,0:127	1/1:36,6,0:127	1/1:36,6,0:127
SL3.0ch00	19320684	.	T	C	446	PASS	DP=44;VDB=0.0902308;SGB=-1.10714;MQSB=1;MQ0F=0;AC=8;AN=8;DP4=0,0,16,20;MQ=20;AF=1	GT:PL:GQ	1/1:122,27,0:127	1/1:56,9,0:127	1/1:176,48,0:127	1/1:117,24,0:127
SL3.0ch00	19321343	.	A	T	221	PASS	DP=18;VDB=0.824316;SGB=-1.6783;MQSB=1;MQ0F=0;AC=8;AN=8;DP4=0,0,3,14;MQ=20;AF=1	GT:PL:GQ	1/1:79,21,0:127	1/1:20,3,0:127	1/1:91,18,0:127	1/1:56,9,0:127
SL3.0ch00	19321354	.	C	T	171	PASS	DP=12;VDB=0.815244;SGB=-1.87188;MQSB=1;MQ0F=0;AC=8;AN=8;DP4=0,0,2,10;MQ=20;AF=1	GT:PL:GQ	1/1:60,12,0:127	1/1:20,3,0:127	1/1:60,12,0:127	1/1:56,9,0:127
SL3.0ch00	19321374	.	G	A	120	PASS	DP=8;VDB=0.333755;SGB=-1.73392;MQSB=1;MQ0F=0;AC=8;AN=8;DP4=0,0,1,7;MQ=20;AF=1	GT:PL:GQ	1/1:49,9,0:127	1/1:20,3,0:127	1/1:36,6,0:127	1/1:40,6,0:127
SL3.0ch00	19499015	.	A	C	100	PASS	DP=8;VDB=0.0795002;SGB=-1.62611;MQ0F=0;AC=8;AN=8;DP4=0,0,7,0;MQ=20;AF=1	GT:PL:GQ	1/1:49,9,0:127	1/1:20,3,0:127	1/1:36,6,0:127	1/1:20,3,0:127
SL3.0ch00	20113735	.	G	C	108	PASS	DP=7;VDB=0.120933;SGB=-1.62611;MQSB=1;MQ0F=0;AC=8;AN=8;DP4=0,0,1,6;MQ=20;AF=1	GT:PL:GQ	1/1:36,6,0:127	1/1:20,3,0:127	1/1:57,9,0:127	1/1:20,3,0:127
SL3.0ch01	45437	.	C	T	302	PASS	DP=24;VDB=0.0703088;SGB=-2.22835;MQSB=1;MQ0F=0;AC=8;AN=8;DP4=0,0,17,5;MQ=20;AF=1	GT:PL:GQ	1/1:93,21,0:127	1/1:85,15,0:127	1/1:56,9,0:127	1/1:93,21,0:127
SL3.0ch01	299061	.	A	T	409	PASS	DP=47;VDB=0.0287929;SGB=-2.19122;MQSB=1;MQ0F=0;AC=8;AN=8;DP4=0,0,37,6;MQ=20;AF=1	GT:PL:GQ	1/1:130,48,0:127	1/1:86,18,0:127	1/1:106,36,0:127	1/1:112,27,0:127
SL3.0ch01	299088	.	G	C	430	PASS	DP=59;VDB=0.99639;SGB=-1.41084;MQSB=1;MQ0F=0;AC=8;AN=8;DP4=0,0,47,7;MQ=20;AF=1	GT:PL:GQ	1/1:119,66,0:127	1/1:97,24,0:127	1/1:105,33,0:127	1/1:134,39,0:127
SL3.0ch01	299110	.	A	G	588	PASS	DP=80;VDB=0.179853;SGB=-1.31254;MQSB=1;MQ0F=0;AC=8;AN=8;DP4=0,0,36,23;MQ=20;AF=1	GT:PL:GQ	1/1:176,72,0:127	1/1:139,30,0:127	1/1:141,36,0:127	1/1:157,39,0:127
SL3.0ch01	299304	.	A	G	606	PASS	DP=74;VDB=0.916061;SGB=-1.94075;MQSB=1;MQ0F=0;AC=8;AN=8;DP4=0,0,32,28;MQ=20;AF=1	GT:PL:GQ	1/1:186,69,0:127	1/1:152,39,0:127	1/1:125,27,0:127	1/1:168,45,0:127
SL3.0ch01	299366	.	G	A	654	PASS	DP=100;VDB=0.118839;SGB=-2.56088;MQSB=1;MQ0F=0;AC=8;AN=8;DP4=0,0,57,32;MQ=20;AF=1	GT:PL:GQ	1/1:195,93,0:127	1/1:187,72,0:127	1/1:143,39,0:127	1/1:154,63,0:127
SL3.0ch01	299377	.	G	A	653	PASS	DP=100;VDB=0.0928695;SGB=-2.74712;MQSB=1;MQ0F=0;AC=8;AN=8;DP4=0,0,61,29;MQ=20;AF=1	GT:PL:GQ	1/1:184,84,0:127	1/1:175,75,0:127	1/1:156,48,0:127	1/1:163,63,0:127
SL3.0ch01	301912	.	T	G	149	PASS	DP=13;VDB=0.484466;SGB=-1.49218;MQSB=1;MQ0F=0;AC=8;AN=8;DP4=0,0,8,2;MQ=20;AF=1	GT:PL:GQ	1/1:85,15,0:127	1/1:49,9,0:127	1/1:20,3,0:127	1/1:20,3,0:127
SL3.0ch01	301953	.	C	G	170	PASS	DP=12;VDB=0.0988808;SGB=-1.8912;MQSB=0.950952;MQ0F=0;AC=8;AN=8;DP4=0,0,5,6;MQ=20;AF=1	GT:PL:GQ	1/1:70,12,0:127	1/1:36,6,0:127	1/1:40,6,0:127	1/1:49,9,0:127
SL3.0ch01	302040	.	G	A	202	PASS	DP=15;VDB=0.585871;SGB=-2.04614;MQSB=0.95494;MQ0F=0;AC=8;AN=8;DP4=0,0,5,7;MQ=20;AF=1	GT:PL:GQ	1/1:57,9,0:127	1/1:57,9,0:127	1/1:56,9,0:127	1/1:57,9,0:127
SL3.0ch01	302072	.	A	G	120	PASS	DP=9;VDB=0.102965;SGB=-1.65343;MQSB=0.900802;MQ0F=0;AC=8;AN=8;DP4=0,0,3,5;MQ=20;AF=1	GT:PL:GQ	1/1:20,3,0:127	1/1:49,9,0:127	1/1:56,9,0:127	1/1:20,3,0:127
SL3.0ch01	302377	.	A	G	100	PASS	DP=11;VDB=0.211175;SGB=-1.62611;MQSB=1;MQ0F=0;AC=8;AN=8;DP4=0,0,6,1;MQ=20;AF=1	GT:PL:GQ	1/1:49,9,0:127	1/1:20,3,0:127	1/1:36,6,0:127	1/1:20,3,0:127
SL3.0ch01	302390	.	A	G	138	PASS	DP=12;VDB=0.655562;SGB=-1.3927;MQSB=0.974597;MQ0F=0;AC=8;AN=8;DP4=0,0,5,4;MQ=20;AF=1	GT:PL:GQ	1/1:87,15,0:127	1/1:20,3,0:127	1/1:36,6,0:127	1/1:20,3,0:127
SL3.0ch01	302453	.	G	A	124	PASS	DP=9;VDB=0.528538;SGB=-1.73392;MQSB=1;MQ0F=0;AC=8;AN=8;DP4=0,0,2,6;MQ=20;AF=1	GT:PL:GQ	1/1:49,9,0:127	1/1:20,3,0:127	1/1:40,6,0:127	1/1:40,6,0:127
SL3.0ch01	302989	.	A	G	107	PASS	DP=10;VDB=0.71762;SGB=-1.7175;MQSB=1.01283;MQ0F=0;AC=8;AN=8;DP4=0,0,4,3;MQ=20;AF=1	GT:PL:GQ	1/1:36,6,0:127	1/1:36,6,0:127	1/1:20,3,0:127	1/1:40,6,0:127
SL3.0ch01	303471	.	C	G	386	PASS	DP=37;VDB=0.0882006;SGB=-1.91069;MQSB=1;MQ0F=0;AC=8;AN=8;DP4=0,0,10,17;MQ=20;AF=1	GT:PL:GQ	1/1:98,18,0:127	1/1:82,15,0:127	1/1:146,33,0:127	1/1:85,15,0:127
SL3.0ch01	348230	.	G	A	379	PASS	DP=36;VDB=0.606282;SGB=-1.50104;MQSB=1;MQ0F=0;AC=8;AN=8;DP4=0,0,21,9;MQ=20;AF=1	GT:PL:GQ	1/1:152,39,0:127	1/1:49,9,0:127	1/1:117,24,0:127	1/1:86,18,0:127
SL3.0ch01	365840	.	T	G	104	PASS	DP=7;VDB=6.71664e-05;SGB=-1.42054;MQSB=1;MQ0F=0;AC=8;AN=8;DP4=0,0,6,1;MQ=20;AF=1	GT:PL:GQ	1/1:20,3,0:127	1/1:20,3,0:127	1/1:20,3,0:127	1/1:69,12,0:127
SL3.0ch01	384029	.	T	C	170	PASS	DP=14;VDB=0.207563;SGB=-1.35626;MQSB=0.964642;MQ0F=0;AC=8;AN=8;DP4=0,0,7,4;MQ=20;AF=1	GT:PL:GQ	1/1:40,6,0:127	1/1:20,3,0:127	1/1:36,6,0:127	1/1:99,18,0:127
SL3.0ch01	385756	.	G	A	147	PASS	DP=12;VDB=0.690639;SGB=-1.75294;MQSB=0.952347;MQ0F=0;AC=8;AN=8;DP4=0,0,5,5;MQ=20;AF=1	GT:PL:GQ	1/1:56,9,0:127	1/1:36,6,0:127	1/1:20,3,0:127	1/1:60,12,0:127
SL3.0ch01	395568	.	A	T	71	PASS	DP=7;VDB=0.922588;SGB=-1.56381;MQSB=1;MQ0F=0;AC=8;AN=8;DP4=0,0,2,3;MQ=20;AF=1	GT:PL:GQ	1/1:36,6,0:127	1/1:20,3,0:127	1/1:20,3,0:127	1/1:20,3,0:127
SL3.0ch01	396202	.	G	C	323	PASS	DP=27;VDB=3.93344e-15;SGB=-0.614886;MQSB=1;MQ0F=0;AC=8;AN=8;DP4=0,0,17,9;MQ=20;AF=1	GT:PL:GQ	1/1:121,24,0:127	1/1:20,3,0:127	1/1:73,12,0:127	1/1:134,39,0:127
SL3.0ch01	396700	.	G	A	353	PASS	DP=40;VDB=2.34312e-19;SGB=-0.555784;MQSB=1;MQ0F=0;AC=8;AN=8;DP4=0,0,34,5;MQ=20;AF=1	GT:PL:GQ	1/1:60,12,0:127	1/1:74,18,0:127	1/1:139,33,0:127	1/1:105,51,0:127
SL3.0ch01	399323	.	A	G	382	PASS	DP=31;VDB=0.0346038;SGB=-2.40914;MQSB=1;MQ0F=0;AC=8;AN=8;DP4=0,0,12,16;MQ=20;AF=1	GT:PL:GQ	1/1:87,15,0:127	1/1:129,27,0:127	1/1:117,24,0:127	1/1:74,18,0:127
SL3.0ch01	486824	.	T	C	421	PASS	DP=41;VDB=0.942556;SGB=-2.42898;MQSB=1;MQ0F=0;AC=8;AN=8;DP4=0,0,18,14;MQ=20;AF=1	GT:PL:GQ	1/1:116,30,0:127	1/1:136,30,0:127	1/1:109,21,0:127	1/1:85,15,0:127
SL3.0ch01	499437	.	T	A	91	PASS	DP=6;VDB=0.438189;SGB=-1.6318;MQSB=1;MQ0F=0;AC=8;AN=8;DP4=0,0,4,2;MQ=20;AF=1	GT:PL:GQ	1/1:20,3,0:127	1/1:20,3,0:127	1/1:36,6,0:127	1/1:40,6,0:127
SL3.0ch01	505764	.	C	A	551	PASS	DP=74;VDB=0.984485;SGB=-1.78628;MQSB=1;MQ0F=0;AC=8;AN=8;DP4=0,0,41,21;MQ=20;AF=1	GT:PL:GQ	1/1:139,33,0:127	1/1:121,24,0:127	1/1:182,72,0:127	1/1:134,57,0:127
SL3.0ch01	536758	.	G	A	91	PASS	DP=8;VDB=0.0220214;SGB=-1.53044;MQSB=1;MQ0F=0;AC=8;AN=8;DP4=0,0,5,1;MQ=20;AF=1	GT:PL:GQ	1/1:20,3,0:127	1/1:20,3,0:127	1/1:56,9,0:127	1/1:20,3,0:127
SL3.0ch01	541748	.	T	C	572	PASS	DP=98;VDB=0.000301631;SGB=2.64619;RPB=1;MQB=1;MQSB=1;BQB=1;MQ0F=0;AC=8;AN=8;DP4=1,0,18,63;MQ=20;AF=1	GT:PL:GQ	1/1:98,18,0:36	1/1:98,21,0:39	1/1:212,105,0:123	1/1:187,82,0:100
SL3.0ch01	598988	.	C	T	140	PASS	DP=10;VDB=0.0487163;SGB=-1.75294;MQ0F=0;AC=8;AN=8;DP4=0,0,0,10;MQ=20;AF=1	GT:PL:GQ	1/1:49,9,0:127	1/1:20,3,0:127	1/1:36,6,0:127	1/1:60,12,0:127
SL3.0ch01	617787	.	T	G	119	PASS	DP=9;VDB=0.958193;SGB=-1.3927;MQ0F=0;AC=8;AN=8;DP4=0,0,0,9;MQ=20;AF=1	GT:PL:GQ	1/1:20,3,0:127	1/1:68,15,0:127	1/1:36,6,0:127	1/1:20,3,0:127
SL3.0ch01	619171	.	G	A	303	PASS	DP=21;VDB=0.456643;SGB=-2.10304;MQSB=1;MQ0F=0;AC=8;AN=8;DP4=0,0,10,10;MQ=20;AF=1	GT:PL:GQ	1/1:95,18,0:127	1/1:40,6,0:127	1/1:85,15,0:127	1/1:108,21,0:127
SL3.0ch01	620756	.	C	T	131	PASS	DP=9;VDB=8.25997e-06;SGB=-1.67832;MQSB=1;MQ0F=0;AC=8;AN=8;DP4=0,0,1,8;MQ=20;AF=1	GT:PL:GQ	1/1:20,3,0:127	1/1:40,6,0:127	1/1:60,12,0:127	1/1:36,6,0:127
SL3.0ch01	621814	.	G	C	152	PASS	DP=12;VDB=0.0532469;SGB=-1.90071;MQSB=1.00775;MQ0F=0;AC=8;AN=8;DP4=0,0,6,4;MQ=20;AF=1	GT:PL:GQ	1/1:49,9,0:127	1/1:36,6,0:127	1/1:36,6,0:127	1/1:56,9,0:127
SL3.0ch01	622812	.	A	G	203	PASS	DP=16;VDB=4.49525e-10;SGB=-1.99795;MQSB=1;MQ0F=0;AC=8;AN=8;DP4=0,0,14,1;MQ=20;AF=1	GT:PL:GQ	1/1:68,15,0:127	1/1:36,6,0:127	1/1:56,9,0:127	1/1:68,15,0:127
SL3.0ch01	622813	.	C	G	285	PASS	DP=24;VDB=4.44175e-15;SGB=-2.01731;MQSB=1;MQ0F=0;AC=8;AN=8;DP4=0,0,20,3;MQ=20;AF=1	GT:PL:GQ	1/1:74,18,0:127	1/1:56,9,0:127	1/1:79,15,0:127	1/1:101,27,0:127
SL3.0ch01	663229	.	A	G	511	PASS	DP=62;VDB=0.94648;SGB=-2.61017;RPB=0.596096;MQB=1;MQSB=1;BQB=0.908621;MQ0F=0;ICB=0.07;HOB=0.03125;AC=7;AN=8;DP4=4,3,25,22;MQ=20;AF=0.875	GT:PL:GQ	0/1:86,0,73:67	1/1:130,33,0:38	1/1:171,45,0:50	1/1:160,39,0:44
SL3.0ch01	663416	.	T	A	283	PASS	DP=21;VDB=0.349643;SGB=-1.42399;MQSB=1;MQ0F=0;AC=8;AN=8;DP4=0,0,9,10;MQ=20;AF=1	GT:PL:GQ	1/1:129,27,0:127	1/1:56,9,0:127	1/1:87,15,0:127	1/1:36,6,0:127
SL3.0ch01	666310	.	C	T	156	PASS	DP=12;VDB=0.647932;SGB=-1.8912;MQSB=1;MQ0F=0;AC=8;AN=8;DP4=0,0,9,2;MQ=20;AF=1	GT:PL:GQ	1/1:36,6,0:127	1/1:60,12,0:127	1/1:36,6,0:127	1/1:49,9,0:127
SL3.0ch01	915101	.	G	C	140	PASS	DP=10;VDB=6.99472e-07;SGB=-1.75294;MQ0F=0;AC=8;AN=8;DP4=0,0,10,0;MQ=20;AF=1	GT:PL:GQ	1/1:36,6,0:127	1/1:49,9,0:127	1/1:20,3,0:127	1/1:60,12,0:127
SL3.0ch01	938774	.	A	G	297	PASS	DP=32;VDB=3.84674e-18;SGB=-2.51944;MQ0F=0;AC=8;AN=8;DP4=0,0,30,0;MQ=20;AF=1	GT:PL:GQ	1/1:83,24,0:127	1/1:74,18,0:127	1/1:79,21,0:127	1/1:86,27,0:127
SL3.0ch01	945522	.	T	A	209	PASS	DP=13;VDB=1.0309e-07;SGB=-1.87037;MQSB=1;MQ0F=0;AC=8;AN=8;DP4=0,0,8,5;MQ=20;AF=1	GT:PL:GQ	1/1:40,6,0:127	1/1:36,6,0:127	1/1:85,15,0:127	1/1:73,12,0:127
SL3.0ch01	945524	.	C	T	143	PASS	DP=9;VDB=1.33557e-05;SGB=-1.84697;MQSB=1;MQ0F=0;AC=8;AN=8;DP4=0,0,7,2;MQ=20;AF=1	GT:PL:GQ	1/1:40,6,0:127	1/1:36,6,0:127	1/1:56,9,0:127	1/1:36,6,0:127
SL3.0ch01	1011642	.	T	C	108	PASS	DP=8;VDB=0.298692;SGB=-1.42054;MQSB=1.01283;MQ0F=0;AC=8;AN=8;DP4=0,0,4,3;MQ=20;AF=1	GT:PL:GQ	1/1:73,12,0:127	1/1:20,3,0:127	1/1:20,3,0:127	1/1:20,3,0:127
SL3.0ch01	1088941	.	G	A	319	PASS	DP=38;VDB=0.028753;SGB=-1.48475;MQSB=1;MQ0F=0;AC=8;AN=8;DP4=0,0,23,4;MQ=20;AF=1	GT:PL:GQ	1/1:60,12,0:127	1/1:68,15,0:127	1/1:142,36,0:127	1/1:74,18,0:127
SL3.0ch01	1091926	.	A	C	168	PASS	DP=19;VDB=0.155156;SGB=-0.230654;MQSB=1;MQ0F=0;AC=8;AN=8;DP4=0,0,10,3;MQ=20;AF=1	GT:PL:GQ	1/1:20,3,0:127	1/1:20,3,0:127	1/1:40,6,0:127	1/1:113,27,0:127
SL3.0ch01	1133278	.	C	T	373	PASS	DP=51;VDB=2.24415e-15;SGB=-1.90527;MQSB=1;MQ0F=0;AC=8;AN=8;DP4=0,0,24,11;MQ=20;AF=1	GT:PL:GQ	1/1:91,21,0:127	1/1:109,24,0:127	1/1:86,18,0:127	1/1:112,42,0:127
SL3.0ch01	1133280	.	G	T	313	PASS	DP=32;VDB=1.42003e-12;SGB=-2.4001;MQSB=1;MQ0F=0;AC=8;AN=8;DP4=0,0,14,8;MQ=20;AF=1	GT:PL:GQ	1/1:76,15,0:127	1/1:97,18,0:127	1/1:86,18,0:127	1/1:79,15,0:127
SL3.0ch01	1133284	.	T	G	92	PASS	DP=14;VDB=0.000931423;SGB=-1.53044;MQSB=0.861511;MQ0F=0;AC=8;AN=8;DP4=0,0,3,3;MQ=20;AF=1	GT:PL:GQ	1/1:20,3,0:127	1/1:57,9,0:127	1/1:20,3,0:127	1/1:20,3,0:127
SL3.0ch01	1138154	.	T	C	91	PASS	DP=7;VDB=0.036809;SGB=-1.6318;MQSB=1;MQ0F=0;AC=8;AN=8;DP4=0,0,4,2;MQ=20;AF=1	GT:PL:GQ	1/1:40,6,0:127	1/1:20,3,0:127	1/1:36,6,0:127	1/1:20,3,0:127
SL3.0ch01	1253077	.	A	G	335	PASS	DP=36;VDB=0.706217;SGB=0.719722;MQSB=1;MQ0F=0;AC=8;AN=8;DP4=0,0,17,11;MQ=20;AF=1	GT:PL:GQ	1/1:57,9,0:127	1/1:36,6,0:127	1/1:174,48,0:127	1/1:93,21,0:127
SL3.0ch01	1373013	.	T	C	301	PASS	DP=40;VDB=0.0115142;SGB=-1.8132;MQSB=1;MQ0F=0;AC=8;AN=8;DP4=0,0,33,1;MQ=20;AF=1	GT:PL:GQ	1/1:68,15,0:127	1/1:60,12,0:127	1/1:107,39,0:127	1/1:91,36,0:127
SL3.0ch01	1393220	.	C	A	275	PASS	DP=24;VDB=0.0359174;SGB=-2.01731;MQSB=1;MQ0F=0;AC=8;AN=8;DP4=0,0,21,2;MQ=20;AF=1	GT:PL:GQ	1/1:86,18,0:127	1/1:49,9,0:127	1/1:79,15,0:127	1/1:86,27,0:127
SL3.0ch01	1393258	.	G	A	322	PASS	DP=31;VDB=0.110763;SGB=-2.09347;MQSB=1;MQ0F=0;AC=8;AN=8;DP4=0,0,20,6;MQ=20;AF=1	GT:PL:GQ	1/1:109,24,0:127	1/1:20,3,0:127	1/1:117,24,0:127	1/1:101,27,0:127
SL3.0ch01	1477316	.	C	T	81	PASS	DP=37;VDB=1.33331e-05;SGB=-1.73392;MQ0F=0;AC=8;AN=8;DP4=0,0,8,0;MQ=20;AF=1	GT:PL:GQ	1/1:27,6,0:127	1/1:15,3,0:127	1/1:37,9,0:127	1/1:27,6,0:127
SL3.0ch01	1508826	.	A	G	174	PASS	DP=11;VDB=0.0198113;SGB=-1.6581;MQSB=0.964642;MQ0F=0;AC=8;AN=8;DP4=0,0,4,7;MQ=20;AF=1	GT:PL:GQ	1/1:57,9,0:127	1/1:82,15,0:127	1/1:20,3,0:127	1/1:40,6,0:127
SL3.0ch01	1509110	.	A	G	127	PASS	DP=10;VDB=0.0248298;SGB=-1.81441;MQSB=0.992367;MQ0F=0;AC=8;AN=8;DP4=0,0,4,4;MQ=20;AF=1	GT:PL:GQ	1/1:40,6,0:127	1/1:36,6,0:127	1/1:36,6,0:127	1/1:40,6,0:127
SL3.0ch01	1512598	.	C	T	381	PASS	DP=36;VDB=0.819426;SGB=-2.4736;MQSB=1;MQ0F=0;AC=8;AN=8;DP4=0,0,18,11;MQ=20;AF=1	GT:PL:GQ	1/1:86,18,0:127	1/1:91,18,0:127	1/1:109,24,0:127	1/1:120,27,0:127
SL3.0ch01	1512632	.	A	G	380	PASS	DP=35;VDB=0.000722794;SGB=-2.33365;MQSB=1;MQ0F=0;AC=8;AN=8;DP4=0,0,14,13;MQ=20;AF=1	GT:PL:GQ	1/1:79,15,0:127	1/1:82,15,0:127	1/1:121,24,0:127	1/1:123,27,0:127
SL3.0ch01	1516288	.	T	C	234	PASS	DP=18;VDB=0.246519;SGB=-1.5687;MQSB=1;MQ0F=0;AC=8;AN=8;DP4=0,0,8,7;MQ=20;AF=1	GT:PL:GQ	1/1:20,3,0:127	1/1:57,9,0:127	1/1:109,21,0:127	1/1:73,12,0:127
SL3.0ch01	1516315	.	C	T	206	PASS	DP=17;VDB=0.0255717;SGB=-1.58286;MQSB=0.961166;MQ0F=0;AC=8;AN=8;DP4=0,0,6,7;MQ=20;AF=1	GT:PL:GQ	1/1:20,3,0:127	1/1:40,6,0:127	1/1:98,18,0:127	1/1:73,12,0:127
SL3.0ch01	1519759	.	T	G	593	PASS	DP=100;VDB=0.212887;SGB=-2.35848;RPB=1;MQB=1;MQSB=1;BQB=1;MQ0F=0;AC=8;AN=8;DP4=1,0,45,29;MQ=20;AF=1	GT:PL:GQ	1/1:118,19,0:33	1/1:195,78,0:92	1/1:198,75,0:89	1/1:105,33,0:47
SL3.0ch01	1526255	.	T	G	243	PASS	DP=21;VDB=0.557628;SGB=-1.75343;MQSB=1;MQ0F=0;AC=8;AN=8;DP4=0,0,11,5;MQ=20;AF=1	GT:PL:GQ	1/1:56,9,0:127	1/1:103,21,0:127	1/1:73,12,0:127	1/1:36,6,0:127
SL3.0ch01	1526294	.	T	C	140	PASS	DP=12;VDB=0.222697;SGB=-1.60889;MQSB=0.924584;MQ0F=0;AC=8;AN=8;DP4=0,0,6,3;MQ=20;AF=1	GT:PL:GQ	1/1:20,3,0:127	1/1:20,3,0:127	1/1:69,12,0:127	1/1:56,9,0:127
SL3.0ch01	1549233	.	C	T	100	PASS	DP=7;VDB=0.271748;SGB=-1.62611;MQ0F=0;AC=8;AN=8;DP4=0,0,7,0;MQ=20;AF=1	GT:PL:GQ	1/1:49,9,0:127	1/1:20,3,0:127	1/1:36,6,0:127	1/1:20,3,0:127
SL3.0ch01	1549365	.	G	A	120	PASS	DP=9;VDB=0.0330611;SGB=-1.54553;MQSB=0.900802;MQ0F=0;AC=8;AN=8;DP4=0,0,5,3;MQ=20;AF=1	GT:PL:GQ	1/1:36,6,0:127	1/1:20,3,0:127	1/1:20,3,0:127	1/1:69,12,0:127
SL3.0ch01	1553460	.	T	G	231	PASS	DP=20;VDB=1.29641e-11;SGB=-2.2751;MQ0F=0;AC=8;AN=8;DP4=0,0,0,18;MQ=20;AF=1	GT:PL:GQ	1/1:68,15,0:127	1/1:60,12,0:127	1/1:60,12,0:127	1/1:68,15,0:127
SL3.0ch01	1553461	.	T	C	259	PASS	DP=24;VDB=2.92129e-15;SGB=-2.4001;MQ0F=0;AC=8;AN=8;DP4=0,0,0,22;MQ=20;AF=1	GT:PL:GQ	1/1:68,15,0:127	1/1:74,18,0:127	1/1:74,18,0:127	1/1:68,15,0:127
SL3.0ch01	1553463	.	G	T	319	PASS	DP=29;VDB=9.64834e-15;SGB=-2.43396;MQSB=1;MQ0F=0;AC=8;AN=8;DP4=0,0,2,24;MQ=20;AF=1	GT:PL:GQ	1/1:68,15,0:127	1/1:74,18,0:127	1/1:104,24,0:127	1/1:98,21,0:127
SL3.0ch01	1553464	.	C	T	333	PASS	DP=34;VDB=2.52673e-14;SGB=-2.34168;MQSB=1;MQ0F=0;AC=8;AN=8;DP4=0,0,2,27;MQ=20;AF=1	GT:PL:GQ	1/1:68,15,0:127	1/1:74,18,0:127	1/1:112,30,0:127	1/1:104,24,0:127
SL3.0ch01	1571231	.	T	C	148	PASS	DP=13;VDB=0.698487;SGB=-1.6581;MQSB=1;MQ0F=0;AC=8;AN=8;DP4=0,0,9,2;MQ=20;AF=1	GT:PL:GQ	1/1:36,6,0:127	1/1:20,3,0:127	1/1:68,15,0:127	1/1:49,9,0:127
SL3.0ch01	1576951	.	A	G	112	PASS	DP=7;VDB=0.0434956;SGB=-1.62611;MQSB=1;MQ0F=0;AC=8;AN=8;DP4=0,0,2,5;MQ=20;AF=1	GT:PL:GQ	1/1:20,3,0:127	1/1:40,6,0:127	1/1:20,3,0:127	1/1:57,9,0:127
SL3.0ch01	1576981	.	T	A	197	PASS	DP=12;VDB=0.065806;SGB=-1.91223;MQSB=0.95494;MQ0F=0;AC=8;AN=8;DP4=0,0,7,5;MQ=20;AF=1	GT:PL:GQ	1/1:69,12,0:127	1/1:40,6,0:127	1/1:73,12,0:127	1/1:40,6,0:127
SL3.0ch01	1582098	.	C	T	203	PASS	DP=18;VDB=0.0212907;SGB=-1.99795;MQSB=1;MQ0F=0;AC=8;AN=8;DP4=0,0,14,1;MQ=20;AF=1	GT:PL:GQ	1/1:68,15,0:127	1/1:36,6,0:127	1/1:68,15,0:127	1/1:56,9,0:127
SL3.0ch01	1582679	.	G	A	492	PASS	DP=42;VDB=0.486916;SGB=-2.24721;MQSB=1;MQ0F=0;AC=8;AN=8;DP4=0,0,16,22;MQ=20;AF=1	GT:PL:GQ	1/1:136,30,0:127	1/1:106,21,0:127	1/1:166,42,0:127	1/1:109,21,0:127
SL3.0ch01	1582687	.	A	G	471	PASS	DP=39;VDB=0.275064;SGB=-2.39837;MQSB=1;MQ0F=0;AC=8;AN=8;DP4=0,0,18,17;MQ=20;AF=1	GT:PL:GQ	1/1:139,30,0:127	1/1:99,18,0:127	1/1:149,36,0:127	1/1:109,21,0:127
SL3.0ch01	1596582	.	G	A	240	PASS	DP=19;VDB=0.650332;SGB=-2.08003;MQSB=1;MQ0F=0;AC=8;AN=8;DP4=0,0,13,4;MQ=20;AF=1	GT:PL:GQ	1/1:56,9,0:127	1/1:86,18,0:127	1/1:57,9,0:127	1/1:66,15,0:127
SL3.0ch01	1596610	.	A	T	274	PASS	DP=22;VDB=0.758878;SGB=-2.18285;MQSB=1;MQ0F=0;AC=8;AN=8;DP4=0,0,15,4;MQ=20;AF=1	GT:PL:GQ	1/1:95,18,0:127	1/1:69,12,0:127	1/1:49,9,0:127	1/1:86,18,0:127
SL3.0ch01	1596817	.	G	C	280	PASS	DP=21;VDB=0.847724;SGB=-1.93254;MQSB=1;MQ0F=0;AC=8;AN=8;DP4=0,0,15,5;MQ=20;AF=1	GT:PL:GQ	1/1:79,15,0:127	1/1:40,6,0:127	1/1:79,15,0:127	1/1:107,24,0:127
SL3.0ch01	1597814	.	T	A	284	PASS	DP=22;VDB=0.504165;SGB=-2.31672;MQSB=1;MQ0F=0;AC=8;AN=8;DP4=0,0,12,7;MQ=20;AF=1	GT:PL:GQ	1/1:69,12,0:127	1/1:80,15,0:127	1/1:81,15,0:127	1/1:79,15,0:127
SL3.0ch01	1597840	.	A	T	241	PASS	DP=22;VDB=0.71822;SGB=-2.03317;MQSB=1;MQ0F=0;AC=8;AN=8;DP4=0,0,10,6;MQ=20;AF=1	GT:PL:GQ	1/1:56,9,0:127	1/1:99,18,0:127	1/1:51,9,0:127	1/1:60,12,0:127
SL3.0ch01	1597871	.	G	A	204	PASS	DP=15;VDB=0.0907445;SGB=-1.98936;MQSB=1;MQ0F=0;AC=8;AN=8;DP4=0,0,5,9;MQ=20;AF=1	GT:PL:GQ	1/1:36,6,0:127	1/1:68,15,0:127	1/1:56,9,0:127	1/1:69,12,0:127
SL3.0ch01	1598543	.	A	G	594	PASS	DP=86;VDB=0.0866145;SGB=-2.31499;RPB=0.999298;MQB=1;MQSB=1;BQB=0.999605;MQ0F=0;ICB=0.07;HOB=0.03125;AC=7;AN=8;DP4=6,1,29,37;MQ=20;AF=0.875	GT:PL:GQ	0/1:133,0,40:31	1/1:142,36,0:44	1/1:198,72,0:80	1/1:157,39,0:47
SL3.0ch01	1659636	.	A	G	236	PASS	DP=17;VDB=0.194938;SGB=-2.101;MQSB=1;MQ0F=0;AC=8;AN=8;DP4=0,0,9,6;MQ=20;AF=1	GT:PL:GQ	1/1:56,9,0:127	1/1:70,12,0:127	1/1:56,9,0:127	1/1:79,15,0:127
SL3.0ch01	1659765	.	G	A	179	PASS	DP=12;VDB=0.43896;SGB=-1.49458;MQSB=1;MQ0F=0;AC=8;AN=8;DP4=0,0,9,3;MQ=20;AF=1	GT:PL:GQ	1/1:95,18,0:127	1/1:40,6,0:127	1/1:20,3,0:127	1/1:49,9,0:127
SL3.0ch01	1659785	.	T	A	120	PASS	DP=9;VDB=0.250098;SGB=-1.65343;MQSB=1;MQ0F=0;AC=8;AN=8;DP4=0,0,7,1;MQ=20;AF=1	GT:PL:GQ	1/1:56,9,0:127	1/1:20,3,0:127	1/1:20,3,0:127	1/1:49,9,0:127
SL3.0ch01	1663987	.	T	C	75	PASS	DP=6;VDB=0.950423;SGB=-1.56381;MQSB=1;MQ0F=0;AC=8;AN=8;DP4=0,0,2,3;MQ=20;AF=1	GT:PL:GQ	1/1:20,3,0:127	1/1:20,3,0:127	1/1:20,3,0:127	1/1:40,6,0:127
SL3.0ch01	1700849	.	A	C	535	PASS	DP=78;VDB=0.405342;SGB=1.92675;MQSB=1;MQ0F=0;AC=8;AN=8;DP4=0,0,34,33;MQ=20;AF=1	GT:PL:GQ	1/1:49,9,0:127	1/1:117,24,0:127	1/1:195,75,0:127	1/1:199,93,0:127
SL3.0ch01	1701809	.	G	A	431	PASS	DP=47;VDB=0.820249;SGB=-0.349566;MQSB=1;MQ0F=0;AC=8;AN=8;DP4=0,0,10,33;MQ=20;AF=1	GT:PL:GQ	1/1:49,9,0:127	1/1:87,15,0:127	1/1:175,48,0:127	1/1:145,57,0:127
SL3.0ch01	1711106	.	A	G	396	PASS	DP=34;VDB=0.413969;SGB=-1.84688;MQSB=1;MQ0F=0;AC=8;AN=8;DP4=0,0,16,14;MQ=20;AF=1	GT:PL:GQ	1/1:103,21,0:127	1/1:40,6,0:127	1/1:149,36,0:127	1/1:129,27,0:127
SL3.0ch01	1717642	.	C	T	91	PASS	DP=9;VDB=0.867547;SGB=-1.6318;MQSB=0.861511;MQ0F=0;AC=8;AN=8;DP4=0,0,3,3;MQ=20;AF=1	GT:PL:GQ	1/1:40,6,0:127	1/1:20,3,0:127	1/1:36,6,0:127	1/1:20,3,0:127
SL3.0ch01	1718282	.	C	T	157	PASS	DP=12;VDB=0.372756;SGB=-1.49218;MQSB=1.00775;MQ0F=0;AC=8;AN=8;DP4=0,0,4,6;MQ=20;AF=1	GT:PL:GQ	1/1:20,3,0:127	1/1:20,3,0:127	1/1:85,15,0:127	1/1:57,9,0:127
SL3.0ch01	1930573	.	A	G	245	PASS	DP=24;VDB=0.461241;SGB=-1.6917;MQSB=1;MQ0F=0;AC=8;AN=8;DP4=0,0,10,7;MQ=20;AF=1	GT:PL:GQ	1/1:36,6,0:127	1/1:40,6,0:127	1/1:108,21,0:127	1/1:86,18,0:127
SL3.0ch01	1930606	.	G	T	296	PASS	DP=22;VDB=0.444327;SGB=-2.20667;MQSB=1;MQ0F=0;AC=8;AN=8;DP4=0,0,14,6;MQ=20;AF=1	GT:PL:GQ	1/1:85,15,0:127	1/1:60,12,0:127	1/1:103,21,0:127	1/1:73,12,0:127
SL3.0ch01	1935352	.	A	T	144	PASS	DP=12;VDB=0.803731;SGB=-1.77754;MQSB=0.924584;MQ0F=0;AC=8;AN=8;DP4=0,0,6,3;MQ=20;AF=1	GT:PL:GQ	1/1:20,3,0:127	1/1:56,9,0:127	1/1:36,6,0:127	1/1:57,9,0:127
SL3.0ch01	1936104	.	T	A	160	PASS	DP=12;VDB=0.0117219;SGB=-1.5311;MQSB=1;MQ0F=0;AC=8;AN=8;DP4=0,0,8,3;MQ=20;AF=1	GT:PL:GQ	1/1:60,12,0:127	1/1:20,3,0:127	1/1:85,15,0:127	1/1:20,3,0:127
SL3.0ch01	1951947	.	T	C	182	PASS	DP=37;VDB=1.70348e-13;SGB=-2.40147;MQ0F=0;AC=8;AN=8;DP4=0,0,0,25;MQ=20;AF=1	GT:PL:GQ	1/1:56,24,0:127	1/1:51,15,0:127	1/1:50,18,0:127	1/1:50,18,0:127
SL3.0ch01	1952782	.	T	C	133	PASS	DP=9;VDB=0.963953;SGB=-1.3927;MQSB=1;MQ0F=0;AC=8;AN=8;DP4=0,0,2,7;MQ=20;AF=1	GT:PL:GQ	1/1:20,3,0:127	1/1:20,3,0:127	1/1:82,15,0:127	1/1:36,6,0:127
SL3.0ch01	1952972	.	C	T	111	PASS	DP=7;VDB=0.69274;SGB=-1.62611;MQSB=1.01283;MQ0F=0;AC=8;AN=8;DP4=0,0,4,3;MQ=20;AF=1	GT:PL:GQ	1/1:56,9,0:127	1/1:20,3,0:127	1/1:40,6,0:127	1/1:20,3,0:127
SL3.0ch01	1955859	.	A	G	75	PASS	DP=5;VDB=0.312308;SGB=-1.56381;MQSB=1;MQ0F=0;AC=8;AN=8;DP4=0,0,3,2;MQ=20;AF=1	GT:PL:GQ	1/1:20,3,0:127	1/1:20,3,0:127	1/1:20,3,0:127	1/1:40,6,0:127
SL3.0ch01	1981289	.	T	C	652	PASS	DP=91;VDB=0.0905923;SGB=-2.75098;RPB=0.0472451;MQB=1;MQSB=1;BQB=0.707432;MQ0F=0;ICB=0.07;HOB=0.03125;AC=7;AN=8;DP4=4,3,30,44;MQ=20;AF=0.875	GT:PL:GQ	0/1:135,0,50:41	1/1:195,66,0:74	1/1:176,51,0:59	1/1:182,54,0:62
SL3.0ch01	1981956	.	A	G	644	PASS	DP=88;VDB=0.981854;SGB=-2.41386;RPB=0.962963;MQB=1;MQSB=1;BQB=0.888889;MQ0F=0;AC=8;AN=8;DP4=2,0,47,34;MQ=20;AF=1	GT:PL:GQ	1/1:138,21,0:33	1/1:164,51,0:63	1/1:172,51,0:63	1/1:193,87,0:99
SL3.0ch01	1983533	.	G	A	616	PASS	DP=74;VDB=0.941844;SGB=-2.62763;RPB=0.568182;MQB=1;MQSB=1;BQB=0.666667;MQ0F=0;AC=8;AN=8;DP4=2,0,33,33;MQ=20;AF=1	GT:PL:GQ	1/1:140,21,0:33	1/1:139,30,0:42	1/1:172,48,0:60	1/1:188,66,0:78
SL3.0ch01	1987058	.	T	C	107	PASS	DP=7;VDB=0.601916;SGB=-1.62611;MQSB=1;MQ0F=0;AC=8;AN=8;DP4=0,0,5,2;MQ=20;AF=1	GT:PL:GQ	1/1:56,9,0:127	1/1:20,3,0:127	1/1:36,6,0:127	1/1:20,3,0:127
SL3.0ch01	1987373	.	A	C	105	PASS	DP=7;VDB=0.682525;SGB=-1.42054;MQSB=1.01283;MQ0F=0;AC=8;AN=8;DP4=0,0,3,4;MQ=20;AF=1	GT:PL:GQ	1/1:20,3,0:127	1/1:70,12,0:127	1/1:20,3,0:127	1/1:20,3,0:127
SL3.0ch01	1995213	.	G	A	84	PASS	DP=6;VDB=0.0248912;SGB=-1.53044;MQ0F=0;AC=8;AN=8;DP4=0,0,6,0;MQ=20;AF=1	GT:PL:GQ	1/1:20,3,0:127	1/1:49,9,0:127	1/1:20,3,0:127	1/1:20,3,0:127
SL3.0ch01	1995398	.	T	C	174	PASS	DP=21;VDB=0.0450547;SGB=-1.67221;MQSB=1;MQ0F=0;AC=8;AN=8;DP4=0,0,12,1;MQ=20;AF=1	GT:PL:GQ	1/1:36,6,0:127	1/1:40,6,0:127	1/1:49,9,0:127	1/1:74,18,0:127
SL3.0ch01	1996006	.	G	A	120	PASS	DP=9;VDB=0.939575;SGB=-1.73392;MQSB=1;MQ0F=0;AC=8;AN=8;DP4=0,0,7,1;MQ=20;AF=1	GT:PL:GQ	1/1:49,9,0:127	1/1:40,6,0:127	1/1:20,3,0:127	1/1:36,6,0:127
SL3.0ch01	1996332	.	C	T	200	PASS	DP=15;VDB=0.404209;SGB=-1.83752;MQSB=0.961166;MQ0F=0;AC=8;AN=8;DP4=0,0,6,7;MQ=20;AF=1	GT:PL:GQ	1/1:69,12,0:127	1/1:87,15,0:127	1/1:49,9,0:127	1/1:20,3,0:127
SL3.0ch01	1999137	.	T	C	634	PASS	DP=95;VDB=0.994169;SGB=-2.1601;RPB=0.380888;MQB=1;MQSB=1;BQB=0.975592;MQ0F=0;AC=8;AN=8;DP4=2,1,35,35;MQ=20;AF=1	GT:PL:GQ	1/1:167,28,0:40	1/1:176,48,0:60	1/1:152,39,0:51	1/1:162,45,0:57
SL3.0ch01	2032476	.	A	G	228	PASS	DP=16;VDB=0.236831;SGB=-1.90325;MQSB=1;MQ0F=0;AC=8;AN=8;DP4=0,0,11,4;MQ=20;AF=1	GT:PL:GQ	1/1:49,9,0:127	1/1:69,12,0:127	1/1:95,18,0:127	1/1:40,6,0:127
SL3.0ch01	2033097	.	T	A	148	PASS	DP=9;VDB=1.30703e-05;SGB=-1.77754;MQSB=0.974597;MQ0F=0;AC=8;AN=8;DP4=0,0,5,4;MQ=20;AF=1	GT:PL:GQ	1/1:56,9,0:127	1/1:57,9,0:127	1/1:20,3,0:127	1/1:40,6,0:127
SL3.0ch01	2033098	.	T	C	178	PASS	DP=11;VDB=9.93081e-08;SGB=-1.84216;MQSB=0.950952;MQ0F=0;AC=8;AN=8;DP4=0,0,5,6;MQ=20;AF=1	GT:PL:GQ	1/1:56,9,0:127	1/1:57,9,0:127	1/1:20,3,0:127	1/1:70,12,0:127
SL3.0ch01	2033100	.	C	T	178	PASS	DP=11;VDB=1.2312e-07;SGB=-1.84216;MQSB=0.950952;MQ0F=0;AC=8;AN=8;DP4=0,0,5,6;MQ=20;AF=1	GT:PL:GQ	1/1:56,9,0:127	1/1:57,9,0:127	1/1:20,3,0:127	1/1:70,12,0:127
SL3.0ch01	2045671	.	T	C	91	PASS	DP=9;VDB=0.441597;SGB=-1.53044;MQSB=1;MQ0F=0;AC=8;AN=8;DP4=0,0,5,1;MQ=20;AF=1	GT:PL:GQ	1/1:20,3,0:127	1/1:20,3,0:127	1/1:20,3,0:127	1/1:56,9,0:127
SL3.0ch01	2047140	.	G	C	404	PASS	DP=55;VDB=5.60519e-45;SGB=-0.801636;MQSB=1;MQ0F=0;AC=8;AN=8;DP4=0,0,45,6;MQ=20;AF=1	GT:PL:GQ	1/1:131,66,0:127	1/1:92,39,0:127	1/1:93,21,0:127	1/1:113,27,0:127
SL3.0ch01	2051883	.	G	A	148	PASS	DP=9;VDB=0.95458;SGB=-1.67832;MQSB=0.974597;MQ0F=0;AC=8;AN=8;DP4=0,0,5,4;MQ=20;AF=1	GT:PL:GQ	1/1:40,6,0:127	1/1:40,6,0:127	1/1:20,3,0:127	1/1:73,12,0:127
SL3.0ch01	2051978	.	G	A	200	PASS	DP=14;VDB=0.00384974;SGB=-1.40702;MQSB=1;MQ0F=0;AC=8;AN=8;DP4=0,0,5,8;MQ=20;AF=1	GT:PL:GQ	1/1:20,3,0:127	1/1:20,3,0:127	1/1:87,15,0:127	1/1:98,18,0:127
SL3.0ch01	2052000	.	T	C	243	PASS	DP=18;VDB=0.0585169;SGB=-1.25417;MQSB=1;MQ0F=0;AC=8;AN=8;DP4=0,0,6,10;MQ=20;AF=1	GT:PL:GQ	1/1:20,3,0:127	1/1:40,6,0:127	1/1:87,15,0:127	1/1:121,24,0:127
SL3.0ch01	2052051	.	A	G	157	PASS	DP=11;VDB=0.121466;SGB=-1.5311;MQSB=1;MQ0F=0;AC=8;AN=8;DP4=0,0,2,9;MQ=20;AF=1	GT:PL:GQ	1/1:20,3,0:127	1/1:60,12,0:127	1/1:20,3,0:127	1/1:82,15,0:127
SL3.0ch01	2052542	.	G	A	609	PASS	DP=92;VDB=5.66605e-09;SGB=-6.40874;RPB=0.674318;MQB=1;MQSB=1;BQB=0.997061;MQ0F=0;ICB=0.07;HOB=0.03125;AC=7;AN=8;DP4=8,7,19,55;MQ=20;AF=0.875	GT:PL:GQ	0/1:106,0,117:110	1/1:193,75,0:80	1/1:180,57,0:62	1/1:166,48,0:53
SL3.0ch01	2053451	.	C	T	159	PASS	DP=16;VDB=0.0108899;SGB=-1.6581;MQSB=1;MQ0F=0;AC=8;AN=8;DP4=0,0,9,2;MQ=20;AF=1	GT:PL:GQ	1/1:20,3,0:127	1/1:49,9,0:127	1/1:79,15,0:127	1/1:36,6,0:127
SL3.0ch01	2053798	.	G	A	295	PASS	DP=20;VDB=0.0442518;SGB=-2.18285;MQSB=1;MQ0F=0;AC=8;AN=8;DP4=0,0,7,12;MQ=20;AF=1	GT:PL:GQ	1/1:99,18,0:127	1/1:91,18,0:127	1/1:57,9,0:127	1/1:73,12,0:127
SL3.0ch01	2053977	.	G	A	262	PASS	DP=19;VDB=0.304387;SGB=-2.213;MQSB=1;MQ0F=0;AC=8;AN=8;DP4=0,0,4,14;MQ=20;AF=1	GT:PL:GQ	1/1:70,12,0:127	1/1:73,12,0:127	1/1:74,18,0:127	1/1:70,12,0:127
SL3.0ch01	2054795	.	G	C	291	PASS	DP=25;VDB=0.378443;SGB=-1.75218;MQSB=1;MQ0F=0;AC=8;AN=8;DP4=0,0,13,7;MQ=20;AF=1	GT:PL:GQ	1/1:56,9,0:127	1/1:117,24,0:127	1/1:103,21,0:127	1/1:40,6,0:127
SL3.0ch01	2055019	.	C	T	312	PASS	DP=22;VDB=0.178918;SGB=-1.88531;MQSB=1;MQ0F=0;AC=8;AN=8;DP4=0,0,8,14;MQ=20;AF=1	GT:PL:GQ	1/1:49,9,0:127	1/1:60,12,0:127	1/1:129,27,0:127	1/1:99,18,0:127
SL3.0ch01	2055329	.	T	C	258	PASS	DP=20;VDB=0.702872;SGB=-1.45857;MQSB=1;MQ0F=0;AC=8;AN=8;DP4=0,0,7,10;MQ=20;AF=1	GT:PL:GQ	1/1:85,15,0:127	1/1:20,3,0:127	1/1:121,24,0:127	1/1:57,9,0:127
SL3.0ch01	2071211	.	C	T	137	PASS	DP=10;VDB=0.2098;SGB=-1.77754;MQSB=0.924584;MQ0F=0;AC=8;AN=8;DP4=0,0,6,3;MQ=20;AF=1	GT:PL:GQ	1/1:57,9,0:127	1/1:49,9,0:127	1/1:36,6,0:127	1/1:20,3,0:127
SL3.0ch01	2085363	.	T	A	170	PASS	DP=15;VDB=0.691466;SGB=-1.35626;MQSB=0.964642;MQ0F=0;AC=8;AN=8;DP4=0,0,7,4;MQ=20;AF=1	GT:PL:GQ	1/1:40,6,0:127	1/1:36,6,0:127	1/1:99,18,0:127	1/1:20,3,0:127
SL3.0ch01	2085626	.	T	C	247	PASS	DP=19;VDB=0.0142657;SGB=-0.987503;MQSB=1;MQ0F=0;AC=8;AN=8;DP4=0,0,5,12;MQ=20;AF=1	GT:PL:GQ	1/1:20,3,0:127	1/1:36,6,0:127	1/1:129,27,0:127	1/1:87,15,0:127
SL3.0ch01	2085722	.	G	A	213	PASS	DP=19;VDB=0.0998164;SGB=-0.604867;MQSB=1;MQ0F=0;AC=8;AN=8;DP4=0,0,9,6;MQ=20;AF=1	GT:PL:GQ	1/1:20,3,0:127	1/1:69,12,0:127	1/1:129,27,0:127	1/1:20,3,0:127
SL3.0ch01	2086165	.	G	A	91	PASS	DP=6;VDB=0.168702;SGB=-1.6318;MQSB=1;MQ0F=0;AC=8;AN=8;DP4=0,0,4,2;MQ=20;AF=1	GT:PL:GQ	1/1:20,3,0:127	1/1:20,3,0:127	1/1:40,6,0:127	1/1:36,6,0:127
SL3.0ch01	2086253	.	C	A	218	PASS	DP=22;VDB=0.199991;SGB=0.0728847;MQSB=1;MQ0F=0;AC=8;AN=8;DP4=0,0,11,6;MQ=20;AF=1	GT:PL:GQ	1/1:36,6,0:127	1/1:20,3,0:127	1/1:130,33,0:127	1/1:57,9,0:127
SL3.0ch01	2087462	.	C	T	268	PASS	DP=23;VDB=0.032747;SGB=-0.570076;MQSB=1;MQ0F=0;AC=8;AN=8;DP4=0,0,13,7;MQ=20;AF=1	GT:PL:GQ	1/1:20,3,0:127	1/1:87,15,0:127	1/1:130,33,0:127	1/1:56,9,0:127
SL3.0ch01	2110635	.	A	T	273	PASS	DP=25;VDB=1.25825e-05;SGB=-2.37444;MQ0F=0;AC=8;AN=8;DP4=0,0,25,0;MQ=20;AF=1	GT:PL:GQ	1/1:68,15,0:127	1/1:68,15,0:127	1/1:83,24,0:127	1/1:79,21,0:127
SL3.0ch01	2112657	.	G	A	71	PASS	DP=11;VDB=0.00231828;SGB=-1.56381;MQ0F=0;AC=8;AN=8;DP4=0,0,5,0;MQ=20;AF=1	GT:PL:GQ	1/1:20,3,0:127	1/1:20,3,0:127	1/1:20,3,0:127	1/1:36,6,0:127
SL3.0ch01	2119268	.	C	T	75	PASS	DP=6;VDB=0.80114;SGB=-1.56381;MQSB=1;MQ0F=0;AC=8;AN=8;DP4=0,0,4,1;MQ=20;AF=1	GT:PL:GQ	1/1:20,3,0:127	1/1:20,3,0:127	1/1:40,6,0:127	1/1:20,3,0:127
SL3.0ch01	2140532	.	A	T	88	PASS	DP=6;VDB=0.911206;SGB=-1.6318;MQSB=0.861511;MQ0F=0;AC=8;AN=8;DP4=0,0,3,3;MQ=20;AF=1	GT:PL:GQ	1/1:36,6,0:127	1/1:20,3,0:127	1/1:20,3,0:127	1/1:37,6,0:127
SL3.0ch01	2143480	.	T	G	75	PASS	DP=6;VDB=0.24063;SGB=-1.56381;MQSB=1;MQ0F=0;AC=8;AN=8;DP4=0,0,4,1;MQ=20;AF=1	GT:PL:GQ	1/1:20,3,0:127	1/1:20,3,0:127	1/1:40,6,0:127	1/1:20,3,0:127
SL3.0ch01	2145246	.	A	T	75	PASS	DP=5;VDB=0.0340507;SGB=-1.56381;MQSB=1;MQ0F=0;AC=8;AN=8;DP4=0,0,3,2;MQ=20;AF=1	GT:PL:GQ	1/1:20,3,0:127	1/1:40,6,0:127	1/1:20,3,0:127	1/1:20,3,0:127
SL3.0ch01	2146233	.	T	C	239	PASS	DP=15;VDB=0.801087;SGB=-2.16551;MQSB=1;MQ0F=0;AC=8;AN=8;DP4=0,0,10,5;MQ=20;AF=1	GT:PL:GQ	1/1:73,12,0:127	1/1:73,12,0:127	1/1:49,9,0:127	1/1:69,12,0:127
SL3.0ch01	2150650	.	C	T	134	PASS	DP=10;VDB=0.148759;SGB=-1.3927;MQSB=0.974597;MQ0F=0;AC=8;AN=8;DP4=0,0,5,4;MQ=20;AF=1	GT:PL:GQ	1/1:40,6,0:127	1/1:20,3,0:127	1/1:79,15,0:127	1/1:20,3,0:127
SL3.0ch01	2156156	.	A	C	503	PASS	DP=47;VDB=0.78467;SGB=-2.52443;MQSB=1;MQ0F=0;AC=8;AN=8;DP4=0,0,18,25;MQ=20;AF=1	GT:PL:GQ	1/1:149,36,0:127	1/1:79,15,0:127	1/1:165,42,0:127	1/1:135,36,0:127
SL3.0ch01	2157147	.	C	G	398	PASS	DP=40;VDB=0.817792;SGB=-1.85643;MQSB=1;MQ0F=0;AC=8;AN=8;DP4=0,0,17,13;MQ=20;AF=1	GT:PL:GQ	1/1:95,18,0:127	1/1:40,6,0:127	1/1:144,33,0:127	1/1:144,33,0:127
SL3.0ch01	2176954	.	T	C	379	PASS	DP=33;VDB=0.645276;SGB=-0.923198;MQSB=1;MQ0F=0;AC=8;AN=8;DP4=0,0,18,12;MQ=20;AF=1	GT:PL:GQ	1/1:73,12,0:127	1/1:57,9,0:127	1/1:129,27,0:127	1/1:145,42,0:127
SL3.0ch01	2176957	.	T	A	379	PASS	DP=33;VDB=0.602505;SGB=-0.923198;MQSB=1;MQ0F=0;AC=8;AN=8;DP4=0,0,18,12;MQ=20;AF=1	GT:PL:GQ	1/1:73,12,0:127	1/1:57,9,0:127	1/1:129,27,0:127	1/1:145,42,0:127
SL3.0ch01	2177005	.	C	T	411	PASS	DP=40;VDB=0.0247935;SGB=2.11011;MQSB=1;MQ0F=0;AC=8;AN=8;DP4=0,0,15,21;MQ=20;AF=1	GT:PL:GQ	1/1:95,18,0:127	1/1:40,6,0:127	1/1:108,21,0:127	1/1:193,63,0:127
SL3.0ch01	2177117	.	G	C	260	PASS	DP=22;VDB=0.0171669;SGB=-1.70719;MQSB=1;MQ0F=0;AC=8;AN=8;DP4=0,0,4,15;MQ=20;AF=1	GT:PL:GQ	1/1:74,18,0:127	1/1:20,3,0:127	1/1:70,12,0:127	1/1:121,24,0:127
SL3.0ch01	2177131	.	C	G	247	PASS	DP=22;VDB=0.947863;SGB=-1.88334;MQSB=1;MQ0F=0;AC=8;AN=8;DP4=0,0,4,17;MQ=20;AF=1	GT:PL:GQ	1/1:82,21,0:127	1/1:20,3,0:127	1/1:68,15,0:127	1/1:102,24,0:127
SL3.0ch01	2182458	.	A	G	267	PASS	DP=26;VDB=1.30483e-15;SGB=-2.47627;MQ0F=0;AC=8;AN=8;DP4=0,0,25,0;MQ=20;AF=1	GT:PL:GQ	1/1:74,18,0:127	1/1:74,18,0:127	1/1:74,18,0:127	1/1:70,18,0:127
SL3.0ch01	2182459	.	C	T	276	PASS	DP=26;VDB=1.30483e-15;SGB=-2.47627;MQ0F=0;AC=8;AN=8;DP4=0,0,25,0;MQ=20;AF=1	GT:PL:GQ	1/1:74,18,0:127	1/1:74,18,0:127	1/1:74,18,0:127	1/1:79,21,0:127
SL3.0ch01	2218398	.	G	T	224	PASS	DP=24;VDB=0.375225;SGB=-1.56752;MQSB=1;MQ0F=0;AC=8;AN=8;DP4=0,0,1,22;MQ=20;AF=1	GT:PL:GQ	1/1:68,15,0:127	1/1:82,27,0:127	1/1:79,21,0:127	1/1:20,3,0:127
SL3.0ch01	2224197	.	T	C	675	PASS	DP=94;VDB=0.0110295;SGB=-2.73303;RPB=0.717647;MQB=1;MQSB=1;BQB=0.741176;MQ0F=0;AC=8;AN=8;DP4=1,1,46,39;MQ=20;AF=1	GT:PL:GQ	1/1:162,26,0:39	1/1:152,39,0:52	1/1:198,78,0:91	1/1:186,78,0:91
SL3.0ch01	2243125	.	C	T	132	PASS	DP=12;VDB=0.200585;SGB=-1.49218;MQ0F=0;AC=8;AN=8;DP4=0,0,10,0;MQ=20;AF=1	GT:PL:GQ	1/1:49,9,0:127	1/1:20,3,0:127	1/1:68,15,0:127	1/1:20,3,0:127
SL3.0ch01	2244019	.	T	C	352	PASS	DP=33;VDB=0.0512761;SGB=-2.24813;MQSB=1;MQ0F=0;AC=8;AN=8;DP4=0,0,22,7;MQ=20;AF=1	GT:PL:GQ	1/1:103,21,0:127	1/1:49,9,0:127	1/1:86,27,0:127	1/1:139,30,0:127
SL3.0ch01	2262462	.	T	C	547	PASS	DP=91;VDB=0.00163969;SGB=-1.94692;MQSB=1;MQ0F=0;AC=8;AN=8;DP4=0,0,55,19;MQ=20;AF=1	GT:PL:GQ	1/1:103,30,0:127	1/1:122,42,0:127	1/1:184,84,0:127	1/1:163,66,0:127
SL3.0ch01	2277372	.	G	A	191	PASS	DP=26;VDB=0.000156576;SGB=-1.93818;MQ0F=0;AC=8;AN=8;DP4=0,0,15,0;MQ=20;AF=1	GT:PL:GQ	1/1:68,15,0:127	1/1:20,3,0:127	1/1:68,15,0:127	1/1:60,12,0:127
SL3.0ch01	2277899	.	C	T	494	PASS	DP=82;VDB=0.419646;SGB=-2.6756;MQSB=1;MQ0F=0;AC=8;AN=8;DP4=0,0,62,11;MQ=20;AF=1	GT:PL:GQ	1/1:107,54,0:127	1/1:135,48,0:127	1/1:135,45,0:127	1/1:142,72,0:127
SL3.0ch01	2287600	.	C	T	112	PASS	DP=8;VDB=0.884212;SGB=-1.62611;MQSB=1.01283;MQ0F=0;AC=8;AN=8;DP4=0,0,4,3;MQ=20;AF=1	GT:PL:GQ	1/1:40,6,0:127	1/1:57,9,0:127	1/1:20,3,0:127	1/1:20,3,0:127
SL3.0ch01	2293132	.	G	T	268	PASS	DP=22;VDB=0.442372;SGB=-1.65896;MQSB=1;MQ0F=0;AC=8;AN=8;DP4=0,0,9,9;MQ=20;AF=1	GT:PL:GQ	1/1:36,6,0:127	1/1:121,24,0:127	1/1:79,15,0:127	1/1:57,9,0:127
SL3.0ch01	2305944	.	C	A	327	PASS	DP=27;VDB=0.775921;SGB=-1.43971;MQSB=1;MQ0F=0;AC=8;AN=8;DP4=0,0,12,12;MQ=20;AF=1	GT:PL:GQ	1/1:73,12,0:127	1/1:20,3,0:127	1/1:136,30,0:127	1/1:123,27,0:127
SL3.0ch01	2306452	.	T	A	259	PASS	DP=19;VDB=0.147983;SGB=-1.98962;MQSB=1;MQ0F=0;AC=8;AN=8;DP4=0,0,13,5;MQ=20;AF=1	GT:PL:GQ	1/1:86,18,0:127	1/1:20,3,0:127	1/1:99,18,0:127	1/1:79,15,0:127
SL3.0ch01	2310922	.	T	C	350	PASS	DP=27;VDB=0.592636;SGB=-2.40147;MQSB=1;MQ0F=0;AC=8;AN=8;DP4=0,0,18,7;MQ=20;AF=1	GT:PL:GQ	1/1:86,18,0:127	1/1:85,15,0:127	1/1:109,24,0:127	1/1:95,18,0:127
SL3.0ch01	2323259	.	G	A	71	PASS	DP=5;VDB=0.771524;SGB=-1.56381;MQSB=1;MQ0F=0;AC=8;AN=8;DP4=0,0,3,2;MQ=20;AF=1	GT:PL:GQ	1/1:36,6,0:127	1/1:20,3,0:127	1/1:20,3,0:127	1/1:20,3,0:127
SL3.0ch01	2323873	.	A	G	218	PASS	DP=15;VDB=0.915201;SGB=-2.01337;MQSB=0.961166;MQ0F=0;AC=8;AN=8;DP4=0,0,6,7;MQ=20;AF=1	GT:PL:GQ	1/1:40,6,0:127	1/1:73,12,0:127	1/1:73,12,0:127	1/1:57,9,0:127
SL3.0ch01	2323909	.	A	G	199	PASS	DP=15;VDB=0.242327;SGB=-1.17885;MQSB=1;MQ0F=0;AC=8;AN=8;DP4=0,0,5,8;MQ=20;AF=1	GT:PL:GQ	1/1:20,3,0:127	1/1:111,21,0:127	1/1:73,12,0:127	1/1:20,3,0:127
SL3.0ch01	2323916	.	T	C	199	PASS	DP=15;VDB=0.246834;SGB=-1.17885;MQSB=1;MQ0F=0;AC=8;AN=8;DP4=0,0,5,8;MQ=20;AF=1	GT:PL:GQ	1/1:20,3,0:127	1/1:111,21,0:127	1/1:73,12,0:127	1/1:20,3,0:127
SL3.0ch01	2344607	.	T	C	113	PASS	DP=9;VDB=0.984137;SGB=-1.65343;MQSB=1;MQ0F=0;AC=8;AN=8;DP4=0,0,1,7;MQ=20;AF=1	GT:PL:GQ	1/1:20,3,0:127	1/1:20,3,0:127	1/1:49,9,0:127	1/1:49,9,0:127
SL3.0ch01	2345098	.	T	G	71	PASS	DP=7;VDB=0.0307704;SGB=-1.56381;MQSB=1;MQ0F=0;AC=8;AN=8;DP4=0,0,4,1;MQ=20;AF=1	GT:PL:GQ	1/1:20,3,0:127	1/1:36,6,0:127	1/1:20,3,0:127	1/1:20,3,0:127
SL3.0ch01	2345587	.	C	A	169	PASS	DP=12;VDB=0.633777;SGB=-1.90071;MQSB=1.00775;MQ0F=0;AC=8;AN=8;DP4=0,0,4,6;MQ=20;AF=1	GT:PL:GQ	1/1:57,9,0:127	1/1:40,6,0:127	1/1:57,9,0:127	1/1:40,6,0:127
SL3.0ch01	2346234	.	C	T	92	PASS	DP=6;VDB=0.302039;SGB=-1.53044;MQSB=1;MQ0F=0;AC=8;AN=8;DP4=0,0,1,5;MQ=20;AF=1	GT:PL:GQ	1/1:20,3,0:127	1/1:57,9,0:127	1/1:20,3,0:127	1/1:20,3,0:127
SL3.0ch01	2348251	.	C	A	122	PASS	DP=11;VDB=0.398764;SGB=-1.73392;MQSB=1;MQ0F=0;AC=8;AN=8;DP4=0,0,6,2;MQ=20;AF=1	GT:PL:GQ	1/1:36,6,0:127	1/1:36,6,0:127	1/1:56,9,0:127	1/1:19,3,0:127
SL3.0ch01	2348720	.	G	C	224	PASS	DP=18;VDB=0.0297528;SGB=-2.08587;MQSB=1;MQ0F=0;AC=8;AN=8;DP4=0,0,3,13;MQ=20;AF=1	GT:PL:GQ	1/1:68,15,0:127	1/1:68,15,0:127	1/1:40,6,0:127	1/1:73,12,0:127
SL3.0ch01	2349171	.	A	G	189	PASS	DP=15;VDB=0.000261893;SGB=-1.97919;MQSB=1;MQ0F=0;AC=8;AN=8;DP4=0,0,9,3;MQ=20;AF=1	GT:PL:GQ	1/1:36,6,0:127	1/1:49,9,0:127	1/1:73,12,0:127	1/1:56,9,0:127
SL3.0ch01	2349178	.	T	C	202	PASS	DP=17;VDB=0.00755756;SGB=-2.06986;MQSB=1;MQ0F=0;AC=8;AN=8;DP4=0,0,10,3;MQ=20;AF=1	GT:PL:GQ	1/1:49,9,0:127	1/1:49,9,0:127	1/1:73,12,0:127	1/1:56,9,0:127
SL3.0ch01	2350454	.	C	T	146	PASS	DP=10;VDB=0.15979;SGB=-1.17447;MQSB=1.00775;MQ0F=0;AC=8;AN=8;DP4=0,0,4,6;MQ=20;AF=1	GT:PL:GQ	1/1:40,6,0:127	1/1:20,3,0:127	1/1:20,3,0:127	1/1:91,18,0:127
SL3.0ch01	2351447	.	A	G	327	PASS	DP=95;VDB=0;SGB=-2.32187;RPB=1;MQB=1;BQB=1;MQ0F=0;AC=8;AN=8;DP4=1,0,91,0;MQ=20;AF=1	GT:PL:GQ	1/1:81,25,0:39	1/1:90,75,0:89	1/1:92,57,0:71	1/1:87,99,0:113
SL3.0ch01	2351448	.	C	T	327	PASS	DP=98;VDB=0;SGB=-1.90707;RPB=1;MQB=1;BQB=1;MQ0F=0;AC=8;AN=8;DP4=1,0,93,0;MQ=20;AF=1	GT:PL:GQ	1/1:81,25,0:39	1/1:90,75,0:89	1/1:92,57,0:71	1/1:87,105,0:117
SL3.0ch01	2352653	.	T	C	75	PASS	DP=7;VDB=0.631784;SGB=-1.56381;MQSB=1;MQ0F=0;AC=8;AN=8;DP4=0,0,2,3;MQ=20;AF=1	GT:PL:GQ	1/1:20,3,0:127	1/1:20,3,0:127	1/1:40,6,0:127	1/1:20,3,0:127
SL3.0ch01	2356968	.	A	G	107	PASS	DP=8;VDB=6.71664e-05;SGB=-1.7175;MQSB=1;MQ0F=0;AC=8;AN=8;DP4=0,0,5,2;MQ=20;AF=1	GT:PL:GQ	1/1:36,6,0:127	1/1:40,6,0:127	1/1:20,3,0:127	1/1:36,6,0:127
SL3.0ch01	2356969	.	C	T	123	PASS	DP=9;VDB=1.60207e-05;SGB=-1.81441;MQSB=0.900802;MQ0F=0;AC=8;AN=8;DP4=0,0,5,3;MQ=20;AF=1	GT:PL:GQ	1/1:36,6,0:127	1/1:40,6,0:127	1/1:36,6,0:127	1/1:36,6,0:127
SL3.0ch01	2363121	.	A	G	305	PASS	DP=22;VDB=0.738494;SGB=-2.07111;MQSB=1;MQ0F=0;AC=8;AN=8;DP4=0,0,9,13;MQ=20;AF=1	GT:PL:GQ	1/1:104,24,0:127	1/1:108,21,0:127	1/1:69,12,0:127	1/1:49,9,0:127
SL3.0ch01	2363227	.	T	A	340	PASS	DP=29;VDB=0.408907;SGB=-2.45562;MQSB=1;MQ0F=0;AC=8;AN=8;DP4=0,0,20,6;MQ=20;AF=1	GT:PL:GQ	1/1:86,18,0:127	1/1:86,18,0:127	1/1:72,18,0:127	1/1:121,24,0:127
SL3.0ch01	2367045	.	A	C	100	PASS	DP=8;VDB=0.00010357;SGB=-1.62611;MQ0F=0;AC=8;AN=8;DP4=0,0,0,7;MQ=20;AF=1	GT:PL:GQ	1/1:36,6,0:127	1/1:49,9,0:127	1/1:20,3,0:127	1/1:20,3,0:127
SL3.0ch01	2368386	.	T	G	108	PASS	DP=8;VDB=0.804329;SGB=-1.42054;MQSB=1;MQ0F=0;AC=8;AN=8;DP4=0,0,2,5;MQ=20;AF=1	GT:PL:GQ	1/1:73,12,0:127	1/1:20,3,0:127	1/1:20,3,0:127	1/1:20,3,0:127
SL3.0ch01	2368493	.	A	C	346864	PASS	DP=6;VDB=0.703527;SGB=-1.51954;MQSB=1;MQ0F=0;AC=8;AN=8;DP4=0,0,2,2;MQ=20;AF=1	GT:PL:GQ	1/1:20,3,0:127	1/1:20,3,0:127	1/1:20,20,20:127	1/1:20,3,0:127
SL3.0ch01	2368494	.	G	T	55	PASS	DP=5;VDB=0.703527;SGB=-1.51954;MQSB=1;MQ0F=0;AC=8;AN=8;DP4=0,0,2,2;MQ=20;AF=1	GT:PL:GQ	1/1:20,3,0:127	1/1:20,3,0:127	1/1:20,3,0:127	1/1:20,3,0:127
SL3.0ch01	2376977	.	C	T	352	PASS	DP=31;VDB=0.956259;SGB=-2.22878;MQSB=1;MQ0F=0;AC=8;AN=8;DP4=0,0,19,8;MQ=20;AF=1	GT:PL:GQ	1/1:40,6,0:127	1/1:97,24,0:127	1/1:123,27,0:127	1/1:117,24,0:127
SL3.0ch01	2380014	.	T	A	318	PASS	DP=26;VDB=0.00942031;SGB=-1.48042;MQSB=1;MQ0F=0;AC=8;AN=8;DP4=0,0,7,15;MQ=20;AF=1	GT:PL:GQ	1/1:136,30,0:127	1/1:36,6,0:127	1/1:73,12,0:127	1/1:98,18,0:127
SL3.0ch01	2380342	.	G	A	111	PASS	DP=12;VDB=0.276556;SGB=-1.7175;MQSB=1.01283;MQ0F=0;AC=8;AN=8;DP4=0,0,3,4;MQ=20;AF=1	GT:PL:GQ	1/1:20,3,0:127	1/1:40,6,0:127	1/1:36,6,0:127	1/1:40,6,0:127
SL3.0ch01	2380498	.	G	C	231	PASS	DP=20;VDB=0.492397;SGB=0.0728847;MQSB=1;MQ0F=0;AC=8;AN=8;DP4=0,0,6,11;MQ=20;AF=1	GT:PL:GQ	1/1:147,33,0:127	1/1:40,6,0:127	1/1:20,3,0:127	1/1:49,9,0:127
SL3.0ch01	2381307	.	T	C	566	PASS	DP=71;VDB=3.189e-09;SGB=3.16367;MQSB=1;MQ0F=0;AC=8;AN=8;DP4=0,0,38,27;MQ=20;AF=1	GT:PL:GQ	1/1:184,99,0:127	1/1:175,48,0:127	1/1:123,27,0:127	1/1:109,21,0:127
SL3.0ch01	2389809	.	T	C	386	PASS	DP=36;VDB=2.87798e-19;SGB=-1.43839;MQSB=1;MQ0F=0;AC=8;AN=8;DP4=0,0,6,30;MQ=20;AF=1	GT:PL:GQ	1/1:121,45,0:127	1/1:82,15,0:127	1/1:135,36,0:127	1/1:73,12,0:127
SL3.0ch01	2390868	.	G	C	464	PASS	DP=58;VDB=1.02096e-30;SGB=0.0482317;MQSB=1;MQ0F=0;AC=8;AN=8;DP4=0,0,10,40;MQ=20;AF=1	GT:PL:GQ	1/1:112,30,0:127	1/1:79,15,0:127	1/1:135,36,0:127	1/1:163,69,0:127
SL3.0ch01	2393752	.	T	G	203	PASS	DP=13;VDB=0.466289;SGB=-1.58286;MQSB=1;MQ0F=0;AC=8;AN=8;DP4=0,0,8,5;MQ=20;AF=1	GT:PL:GQ	1/1:40,6,0:127	1/1:20,3,0:127	1/1:95,18,0:127	1/1:73,12,0:127
SL3.0ch01	2394028	.	C	A	160	PASS	DP=19;VDB=0.973761;SGB=-1.7642;MQSB=1;MQ0F=0;AC=8;AN=8;DP4=0,0,10,1;MQ=20;AF=1	GT:PL:GQ	1/1:60,12,0:127	1/1:20,3,0:127	1/1:69,12,0:127	1/1:36,6,0:127
SL3.0ch01	2397747	.	C	T	272	PASS	DP=35;VDB=3.11536e-06;SGB=2.35458;MQSB=1;MQ0F=0;AC=8;AN=8;DP4=0,0,34,1;MQ=20;AF=1	GT:PL:GQ	1/1:49,9,0:127	1/1:68,15,0:127	1/1:106,63,0:127	1/1:74,18,0:127
SL3.0ch01	2398018	.	A	G	55	PASS	DP=6;VDB=0.652243;SGB=-1.51954;MQSB=1;MQ0F=0;AC=8;AN=8;DP4=0,0,2,2;MQ=20;AF=1	GT:PL:GQ	1/1:20,3,0:127	1/1:20,3,0:127	1/1:20,3,0:127	1/1:20,3,0:127
SL3.0ch01	2398019	.	C	G	55	PASS	DP=6;VDB=0.658104;SGB=-1.51954;MQSB=1;MQ0F=0;AC=8;AN=8;DP4=0,0,2,2;MQ=20;AF=1	GT:PL:GQ	1/1:20,3,0:127	1/1:20,3,0:127	1/1:20,3,0:127	1/1:20,3,0:127
SL3.0ch01	2398216	.	T	A	159	PASS	DP=12;VDB=0.0122151;SGB=-1.81175;MQSB=1.00775;MQ0F=0;AC=8;AN=8;DP4=0,0,6,4;MQ=20;AF=1	GT:PL:GQ	1/1:68,12,0:127	1/1:40,6,0:127	1/1:40,6,0:127	1/1:36,6,0:127
SL3.0ch01	2398239	.	A	T	112	PASS	DP=9;VDB=0.907611;SGB=-1.62611;MQSB=1.01283;MQ0F=0;AC=8;AN=8;DP4=0,0,3,4;MQ=20;AF=1	GT:PL:GQ	1/1:40,6,0:127	1/1:20,3,0:127	1/1:57,9,0:127	1/1:20,3,0:127
SL3.0ch01	2398664	.	T	C	589	PASS	DP=100;VDB=0.823526;SGB=2.19502;MQSB=1;MQ0F=0;AC=8;AN=8;DP4=0,0,62,32;MQ=20;AF=1	GT:PL:GQ	1/1:127,30,0:127	1/1:109,24,0:127	1/1:198,105,0:127	1/1:180,123,0:127
SL3.0ch01	2398775	.	G	C	124	PASS	DP=8;VDB=0.566336;SGB=-1.54553;MQSB=0.900802;MQ0F=0;AC=8;AN=8;DP4=0,0,3,5;MQ=20;AF=1	GT:PL:GQ	1/1:20,3,0:127	1/1:20,3,0:127	1/1:36,6,0:127	1/1:73,12,0:127
SL3.0ch01	2398859	.	A	C	173	PASS	DP=14;VDB=0.248694;SGB=-1.5311;MQSB=0.964642;MQ0F=0;AC=8;AN=8;DP4=0,0,7,4;MQ=20;AF=1	GT:PL:GQ	1/1:20,3,0:127	1/1:73,12,0:127	1/1:20,3,0:127	1/1:85,15,0:127
SL3.0ch01	2399050	.	C	A	104	PASS	DP=7;VDB=0.895085;SGB=-1.62611;MQSB=1.01283;MQ0F=0;AC=8;AN=8;DP4=0,0,3,4;MQ=20;AF=1	GT:PL:GQ	1/1:20,3,0:127	1/1:40,6,0:127	1/1:20,3,0:127	1/1:49,9,0:127
SL3.0ch01	2399088	.	C	G	75	PASS	DP=7;VDB=0.104078;SGB=-1.56381;MQSB=1;MQ0F=0;AC=8;AN=8;DP4=0,0,3,2;MQ=20;AF=1	GT:PL:GQ	1/1:20,3,0:127	1/1:40,6,0:127	1/1:20,3,0:127	1/1:20,3,0:127
SL3.0ch01	2399303	.	T	G	104	PASS	DP=8;VDB=0.0235349;SGB=-1.62611;MQSB=1;MQ0F=0;AC=8;AN=8;DP4=0,0,6,1;MQ=20;AF=1	GT:PL:GQ	1/1:20,3,0:127	1/1:20,3,0:127	1/1:40,6,0:127	1/1:49,9,0:127
SL3.0ch01	2399327	.	A	T	154	PASS	DP=12;VDB=0.165711;SGB=-1.5311;MQSB=1;MQ0F=0;AC=8;AN=8;DP4=0,0,10,1;MQ=20;AF=1	GT:PL:GQ	1/1:20,3,0:127	1/1:20,3,0:127	1/1:79,15,0:127	1/1:60,12,0:127
SL3.0ch01	2399383	.	C	T	155	PASS	DP=14;VDB=0.270781;SGB=-1.6581;MQSB=1;MQ0F=0;AC=8;AN=8;DP4=0,0,8,3;MQ=20;AF=1	GT:PL:GQ	1/1:20,3,0:127	1/1:35,6,0:127	1/1:68,15,0:127	1/1:57,9,0:127
SL3.0ch01	2399426	.	G	A	165	PASS	DP=13;VDB=0.6208;SGB=-1.35626;MQSB=1;MQ0F=0;AC=8;AN=8;DP4=0,0,3,8;MQ=20;AF=1	GT:PL:GQ	1/1:20,3,0:127	1/1:36,6,0:127	1/1:98,18,0:127	1/1:36,6,0:127
SL3.0ch01	2399820	.	T	G	140	PASS	DP=11;VDB=0.630032;SGB=-1.3927;MQSB=0.974597;MQ0F=0;AC=8;AN=8;DP4=0,0,5,4;MQ=20;AF=1	GT:PL:GQ	1/1:20,3,0:127	1/1:20,3,0:127	1/1:85,15,0:127	1/1:40,6,0:127
SL3.0ch01	2399923	.	T	C	190	PASS	DP=17;VDB=0.52348;SGB=0.317832;MQSB=1;MQ0F=0;AC=8;AN=8;DP4=0,0,13,3;MQ=20;AF=1	GT:PL:GQ	1/1:20,3,0:127	1/1:20,3,0:127	1/1:119,33,0:127	1/1:56,9,0:127
SL3.0ch01	2405032	.	A	T	236	PASS	DP=20;VDB=0.00611517;SGB=-2.17621;MQSB=1;MQ0F=0;AC=8;AN=8;DP4=0,0,11,7;MQ=20;AF=1	GT:PL:GQ	1/1:57,31,25:127	1/1:49,9,0:127	1/1:95,18,0:127	1/1:85,15,0:127
SL3.0ch01	2405033	.	G	T	274	PASS	DP=23;VDB=0.0070731;SGB=-2.17621;MQSB=1;MQ0F=0;AC=8;AN=8;DP4=0,0,11,7;MQ=20;AF=1	GT:PL:GQ	1/1:70,12,0:127	1/1:49,9,0:127	1/1:95,18,0:127	1/1:85,15,0:127
SL3.0ch01	2405044	.	T	C	325	PASS	DP=25;VDB=0.00193959;SGB=-2.29124;MQSB=1;MQ0F=0;AC=8;AN=8;DP4=0,0,17,7;MQ=20;AF=1	GT:PL:GQ	1/1:70,12,0:127	1/1:68,15,0:127	1/1:109,24,0:127	1/1:103,21,0:127
SL3.0ch01	2409429	.	G	A	475524	PASS	DP=6;VDB=0.00296109;SGB=-1.56381;MQSB=1;MQ0F=0;AC=8;AN=8;DP4=0,0,1,4;MQ=20;AF=1	GT:PL:GQ	1/1:14,3,0:127	1/1:20,3,0:127	1/1:14,3,0:127	1/1:25,6,0:127
SL3.0ch01	2409923	.	T	C	120	PASS	DP=8;VDB=0.755557;SGB=-1.73392;MQSB=0.900802;MQ0F=0;AC=8;AN=8;DP4=0,0,5,3;MQ=20;AF=1	GT:PL:GQ	1/1:40,6,0:127	1/1:49,9,0:127	1/1:20,3,0:127	1/1:36,6,0:127
SL3.0ch01	2410886	.	T	G	577	PASS	DP=100;VDB=0.0643908;SGB=-6.04301;RPB=5.59628e-05;MQB=1;MQSB=1;BQB=0.719021;MQ0F=0;ICB=0.07;HOB=0.03125;AC=7;AN=8;DP4=4,15,24,42;MQ=20;AF=0.875	GT:PL:GQ	0/1:83,0,120:93	1/1:169,51,0:55	1/1:195,69,0:73	1/1:166,42,0:46
SL3.0ch01	2412122	.	A	G	254	PASS	DP=23;VDB=8.25285e-06;SGB=-2.18313;MQ0F=0;AC=8;AN=8;DP4=0,0,23,0;MQ=20;AF=1	GT:PL:GQ	1/1:49,9,0:127	1/1:83,24,0:127	1/1:68,15,0:127	1/1:79,21,0:127
SL3.0ch01	2416094	.	T	G	55	PASS	DP=6;VDB=0.92749;SGB=-1.51954;MQSB=1;MQ0F=0;AC=8;AN=8;DP4=0,0,3,1;MQ=20;AF=1	GT:PL:GQ	1/1:20,3,0:127	1/1:20,3,0:127	1/1:20,3,0:127	1/1:20,3,0:127
SL3.0ch01	2420834	.	T	G	85	PASS	DP=8;VDB=0.427991;SGB=-1.6318;MQSB=1;MQ0F=0;AC=8;AN=8;DP4=0,0,5,1;MQ=20;AF=1	GT:PL:GQ	1/1:20,3,0:127	1/1:20,3,0:127	1/1:36,6,0:127	1/1:34,6,0:127
SL3.0ch01	2425842	.	G	C	256	PASS	DP=19;VDB=0.844875;SGB=-1.69576;MQSB=1;MQ0F=0;AC=8;AN=8;DP4=0,0,13,5;MQ=20;AF=1	GT:PL:GQ	1/1:40,6,0:127	1/1:121,24,0:127	1/1:60,12,0:127	1/1:60,12,0:127
SL3.0ch01	2425976	.	G	C	406	PASS	DP=42;VDB=0.99163;SGB=-2.26263;MQSB=1;MQ0F=0;AC=8;AN=8;DP4=0,0,23,10;MQ=20;AF=1	GT:PL:GQ	1/1:114,33,0:127	1/1:95,18,0:127	1/1:123,27,0:127	1/1:99,18,0:127
SL3.0ch01	2428189	.	A	T	270	PASS	DP=32;VDB=8.63777e-12;SGB=-1.14897;MQ0F=0;AC=8;AN=8;DP4=0,0,0,31;MQ=20;AF=1	GT:PL:GQ	1/1:68,15,0:127	1/1:49,9,0:127	1/1:92,42,0:127	1/1:86,27,0:127
SL3.0ch01	2428201	.	A	G	213	PASS	DP=21;VDB=1.42422e-08;SGB=-1.50202;MQ0F=0;AC=8;AN=8;DP4=0,0,0,20;MQ=20;AF=1	GT:PL:GQ	1/1:36,6,0:127	1/1:36,6,0:127	1/1:83,24,0:127	1/1:83,24,0:127
SL3.0ch01	2428207	.	T	C	100	PASS	DP=8;VDB=0.00102666;SGB=-1.62611;MQ0F=0;AC=8;AN=8;DP4=0,0,0,7;MQ=20;AF=1	GT:PL:GQ	1/1:36,6,0:127	1/1:20,3,0:127	1/1:20,3,0:127	1/1:49,9,0:127
SL3.0ch01	2429414	.	C	G	71	PASS	DP=5;VDB=0.320361;SGB=-1.56381;MQ0F=0;AC=8;AN=8;DP4=0,0,0,5;MQ=20;AF=1	GT:PL:GQ	1/1:20,3,0:127	1/1:20,3,0:127	1/1:36,6,0:127	1/1:20,3,0:127
SL3.0ch01	2457689	.	T	A	75	PASS	DP=6;VDB=0.265958;SGB=-1.56381;MQSB=1;MQ0F=0;AC=8;AN=8;DP4=0,0,2,3;MQ=20;AF=1	GT:PL:GQ	1/1:20,3,0:127	1/1:20,3,0:127	1/1:40,6,0:127	1/1:20,3,0:127
SL3.0ch01	2463002	.	A	G	140	PASS	DP=11;VDB=0.268014;SGB=-1.75294;MQSB=0.916482;MQ0F=0;AC=8;AN=8;DP4=0,0,7,3;MQ=20;AF=1	GT:PL:GQ	1/1:49,9,0:127	1/1:36,6,0:127	1/1:60,12,0:127	1/1:20,3,0:127
SL3.0ch01	2479414	.	C	T	91	PASS	DP=7;VDB=0.000577942;SGB=-1.53044;MQSB=1;MQ0F=0;AC=8;AN=8;DP4=0,0,5,1;MQ=20;AF=1	GT:PL:GQ	1/1:56,9,0:127	1/1:20,3,0:127	1/1:20,3,0:127	1/1:20,3,0:127
SL3.0ch01	2504061	.	A	G	427	PASS	DP=57;VDB=0.248078;SGB=-0.755749;MQSB=1;MQ0F=0;AC=8;AN=8;DP4=0,0,39,9;MQ=20;AF=1	GT:PL:GQ	1/1:120,63,0:127	1/1:103,30,0:127	1/1:99,18,0:127	1/1:130,33,0:127
SL3.0ch01	2504184	.	T	C	527	PASS	DP=70;VDB=0.368728;SGB=-5.3579;RPB=0.879613;MQB=1;MQSB=1;BQB=0.569148;MQ0F=0;ICB=0.07;HOB=0.03125;AC=7;AN=8;DP4=8,2,26,25;MQ=20;AF=0.875	GT:PL:GQ	0/1:129,0,68:61	1/1:156,42,0:48	1/1:139,33,0:39	1/1:139,30,0:36
SL3.0ch01	2506758	.	T	C	578	PASS	DP=67;VDB=0.848903;SGB=-2.72707;RPB=0.782784;MQB=1;MQSB=1;BQB=0.788751;MQ0F=0;ICB=0.07;HOB=0.03125;AC=7;AN=8;DP4=4,3,25,31;MQ=20;AF=0.875	GT:PL:GQ	0/1:131,0,53:45	1/1:154,36,0:43	1/1:160,39,0:46	1/1:169,45,0:52
SL3.0ch01	2508335	.	C	T	376	PASS	DP=28;VDB=0.0969263;SGB=-2.47627;MQSB=1;MQ0F=0;AC=8;AN=8;DP4=0,0,12,13;MQ=20;AF=1	GT:PL:GQ	1/1:99,18,0:127	1/1:108,21,0:127	1/1:99,18,0:127	1/1:95,18,0:127
SL3.0ch01	2508751	.	G	A	426	PASS	DP=35;VDB=0.978205;SGB=-2.5225;MQSB=1;MQ0F=0;AC=8;AN=8;DP4=0,0,18,13;MQ=20;AF=1	GT:PL:GQ	1/1:109,21,0:127	1/1:119,27,0:127	1/1:129,27,0:127	1/1:94,18,0:127
SL3.0ch01	2509706	.	T	C	111	PASS	DP=10;VDB=0.0194942;SGB=-1.54553;MQ0F=0;AC=8;AN=8;DP4=0,0,0,8;MQ=20;AF=1	GT:PL:GQ	1/1:36,6,0:127	1/1:60,12,0:127	1/1:20,3,0:127	1/1:20,3,0:127
SL3.0ch01	2544847	.	T	C	221	PASS	DP=20;VDB=0.115729;SGB=-1.18067;MQSB=1;MQ0F=0;AC=8;AN=8;DP4=0,0,10,5;MQ=20;AF=1	GT:PL:GQ	1/1:56,9,0:127	1/1:49,9,0:127	1/1:121,24,0:127	1/1:20,3,0:127
SL3.0ch01	2544880	.	T	C	171	PASS	DP=11;VDB=0.176923;SGB=-1.6581;MQSB=0.950952;MQ0F=0;AC=8;AN=8;DP4=0,0,6,5;MQ=20;AF=1	GT:PL:GQ	1/1:20,3,0:127	1/1:49,9,0:127	1/1:87,15,0:127	1/1:40,6,0:127
SL3.0ch01	2544911	.	G	A	237	PASS	DP=20;VDB=0.968892;SGB=-0.158859;MQSB=1;MQ0F=0;AC=8;AN=8;DP4=0,0,12,6;MQ=20;AF=1	GT:PL:GQ	1/1:20,3,0:127	1/1:56,9,0:127	1/1:130,33,0:127	1/1:56,9,0:127
SL3.0ch01	2546427	.	G	T	239	PASS	DP=27;VDB=0.829538;SGB=-0.0180974;MQSB=1;MQ0F=0;AC=8;AN=8;DP4=0,0,21,2;MQ=20;AF=1	GT:PL:GQ	1/1:20,3,0:127	1/1:49,9,0:127	1/1:121,39,0:127	1/1:74,18,0:127
SL3.0ch01	2547021	.	A	G	295	PASS	DP=33;VDB=0.352353;SGB=3.22009;MQSB=1;MQ0F=0;AC=8;AN=8;DP4=0,0,11,15;MQ=20;AF=1	GT:PL:GQ	1/1:57,9,0:127	1/1:20,3,0:127	1/1:187,57,0:127	1/1:56,9,0:127
SL3.0ch01	2547153	.	T	A	250	PASS	DP=21;VDB=0.578619;SGB=0.23359;MQSB=1;MQ0F=0;AC=8;AN=8;DP4=0,0,12,7;MQ=20;AF=1	GT:PL:GQ	1/1:56,9,0:127	1/1:20,3,0:127	1/1:142,36,0:127	1/1:57,9,0:127
SL3.0ch01	2547157	.	G	C	250	PASS	DP=21;VDB=0.591767;SGB=0.23359;MQSB=1;MQ0F=0;AC=8;AN=8;DP4=0,0,12,7;MQ=20;AF=1	GT:PL:GQ	1/1:56,9,0:127	1/1:20,3,0:127	1/1:142,36,0:127	1/1:57,9,0:127
SL3.0ch01	2548618	.	T	A	571	PASS	DP=88;VDB=0.674862;SGB=3.54635;RPB=1;MQB=1;MQSB=1;BQB=1;MQ0F=0;AC=8;AN=8;DP4=0,1,26,43;MQ=20;AF=1	GT:PL:GQ	1/1:129,19,0:33	1/1:115,33,0:47	1/1:204,105,0:119	1/1:146,33,0:47
SL3.0ch01	2553175	.	C	T	129	PASS	DP=12;VDB=0.882989;SGB=-1.17447;MQSB=1;MQ0F=0;AC=8;AN=8;DP4=0,0,8,2;MQ=20;AF=1	GT:PL:GQ	1/1:40,6,0:127	1/1:74,18,0:127	1/1:20,3,0:127	1/1:20,3,0:127
SL3.0ch01	2583039	.	A	T	106	PASS	DP=8;VDB=0.990263;SGB=-1.62611;MQSB=1.01283;MQ0F=0;AC=8;AN=8;DP4=0,0,4,3;MQ=20;AF=1	GT:PL:GQ	1/1:34,6,0:127	1/1:20,3,0:127	1/1:57,9,0:127	1/1:20,3,0:127
SL3.0ch01	2621999	.	A	T	446	PASS	DP=79;VDB=0.142636;SGB=12.9424;MQSB=1;MQ0F=0;AC=8;AN=8;DP4=0,0,33,40;MQ=20;AF=1	GT:PL:GQ	1/1:68,15,0:127	1/1:20,3,0:127	1/1:171,51,0:127	1/1:212,151,0:127
SL3.0ch01	2653210	.	T	G	156	PASS	DP=15;VDB=0.838691;SGB=-1.8912;MQ0F=0;AC=8;AN=8;DP4=0,0,11,0;MQ=20;AF=1	GT:PL:GQ	1/1:60,12,0:127	1/1:49,9,0:127	1/1:36,6,0:127	1/1:36,6,0:127
SL3.0ch01	2653388	.	C	G	525	PASS	DP=85;VDB=0.00459493;SGB=-2.75948;RPB=0.84507;MQB=1;MQSB=1;BQB=0.760563;MQ0F=0;AC=8;AN=8;DP4=2,0,55,16;MQ=20;AF=1	GT:PL:GQ	1/1:132,24,0:37	1/1:122,45,0:58	1/1:172,57,0:70	1/1:122,54,0:67
SL3.0ch01	2657104	.	C	A	464	PASS	DP=54;VDB=0.000210992;SGB=-2.36232;MQSB=1;MQ0F=0;AC=8;AN=8;DP4=0,0,9,36;MQ=20;AF=1	GT:PL:GQ	1/1:116,24,0:127	1/1:83,24,0:127	1/1:175,48,0:127	1/1:115,39,0:127
SL3.0ch01	2667054	.	T	C	100	PASS	DP=7;VDB=0.000149395;SGB=-1.62611;MQ0F=0;AC=8;AN=8;DP4=0,0,7,0;MQ=20;AF=1	GT:PL:GQ	1/1:20,3,0:127	1/1:20,3,0:127	1/1:36,6,0:127	1/1:49,9,0:127
SL3.0ch01	2667073	.	C	T	80	PASS	DP=6;VDB=0.000527421;SGB=-1.6318;MQ0F=0;AC=8;AN=8;DP4=0,0,6,0;MQ=20;AF=1	GT:PL:GQ	1/1:19,3,0:127	1/1:18,3,0:127	1/1:34,6,0:127	1/1:34,6,0:127
SL3.0ch01	2674770	.	T	A	55	PASS	DP=5;VDB=0.0238972;SGB=-1.51954;MQ0F=0;AC=8;AN=8;DP4=0,0,4,0;MQ=20;AF=1	GT:PL:GQ	1/1:20,3,0:127	1/1:20,3,0:127	1/1:20,3,0:127	1/1:20,3,0:127
SL3.0ch01	2675431	.	A	T	128	PASS	DP=8;VDB=0.855879;SGB=-1.73392;MQSB=0.900802;MQ0F=0;AC=8;AN=8;DP4=0,0,5,3;MQ=20;AF=1	GT:PL:GQ	1/1:36,6,0:127	1/1:20,3,0:127	1/1:40,6,0:127	1/1:57,9,0:127
SL3.0ch01	2675507	.	T	C	228	PASS	DP=19;VDB=0.0412464;SGB=-1.84348;MQSB=1;MQ0F=0;AC=8;AN=8;DP4=0,0,11,4;MQ=20;AF=1	GT:PL:GQ	1/1:69,12,0:127	1/1:20,3,0:127	1/1:69,12,0:127	1/1:95,18,0:127
SL3.0ch01	2677418	.	T	A	207	PASS	DP=13;VDB=0.547437;SGB=-1.87037;MQSB=1;MQ0F=0;AC=8;AN=8;DP4=0,0,4,9;MQ=20;AF=1	GT:PL:GQ	1/1:70,12,0:127	1/1:82,15,0:127	1/1:40,6,0:127	1/1:40,6,0:127
SL3.0ch01	2681676	.	T	C	87	PASS	DP=6;VDB=0.182083;SGB=-1.6318;MQSB=1;MQ0F=0;AC=8;AN=8;DP4=0,0,2,4;MQ=20;AF=1	GT:PL:GQ	1/1:20,3,0:127	1/1:20,3,0:127	1/1:36,6,0:127	1/1:36,6,0:127
SL3.0ch01	2681715	.	G	A	91	PASS	DP=6;VDB=0.943125;SGB=-1.6318;MQSB=0.861511;MQ0F=0;AC=8;AN=8;DP4=0,0,3,3;MQ=20;AF=1	GT:PL:GQ	1/1:40,6,0:127	1/1:20,3,0:127	1/1:20,3,0:127	1/1:36,6,0:127
SL3.0ch01	2682530	.	A	G	120	PASS	DP=9;VDB=0.789717;SGB=-1.73392;MQSB=0.900802;MQ0F=0;AC=8;AN=8;DP4=0,0,5,3;MQ=20;AF=1	GT:PL:GQ	1/1:36,6,0:127	1/1:40,6,0:127	1/1:49,9,0:127	1/1:20,3,0:127
SL3.0ch01	2682541	.	T	A	127	PASS	DP=8;VDB=0.431318;SGB=-1.73392;MQSB=0.992367;MQ0F=0;AC=8;AN=8;DP4=0,0,4,4;MQ=20;AF=1	GT:PL:GQ	1/1:36,6,0:127	1/1:40,6,0:127	1/1:56,9,0:127	1/1:20,3,0:127
SL3.0ch01	2682549	.	A	T	91	PASS	DP=6;VDB=0.036809;SGB=-1.53044;MQSB=1;MQ0F=0;AC=8;AN=8;DP4=0,0,4,2;MQ=20;AF=1	GT:PL:GQ	1/1:20,3,0:127	1/1:20,3,0:127	1/1:56,9,0:127	1/1:20,3,0:127
SL3.0ch01	2682607	.	A	T	128	PASS	DP=8;VDB=0.0132287;SGB=-1.54553;MQSB=0.900802;MQ0F=0;AC=8;AN=8;DP4=0,0,5,3;MQ=20;AF=1	GT:PL:GQ	1/1:20,3,0:127	1/1:20,3,0:127	1/1:73,12,0:127	1/1:40,6,0:127
SL3.0ch01	2682933	.	G	T	107	PASS	DP=8;VDB=0.0513273;SGB=-1.7175;MQSB=1;MQ0F=0;AC=8;AN=8;DP4=0,0,2,5;MQ=20;AF=1	GT:PL:GQ	1/1:20,3,0:127	1/1:36,6,0:127	1/1:40,6,0:127	1/1:36,6,0:127
SL3.0ch01	2682973	.	C	T	145	PASS	DP=10;VDB=0.613304;SGB=-1.77754;MQSB=1;MQ0F=0;AC=8;AN=8;DP4=0,0,2,7;MQ=20;AF=1	GT:PL:GQ	1/1:57,9,0:127	1/1:20,3,0:127	1/1:57,9,0:127	1/1:36,6,0:127
SL3.0ch01	2683145	.	C	T	108	PASS	DP=7;VDB=0.806316;SGB=-1.62611;MQSB=1.01283;MQ0F=0;AC=8;AN=8;DP4=0,0,4,3;MQ=20;AF=1	GT:PL:GQ	1/1:36,6,0:127	1/1:57,9,0:127	1/1:20,3,0:127	1/1:20,3,0:127
SL3.0ch01	2683464	.	C	T	246	PASS	DP=17;VDB=0.115869;SGB=-1.38792;MQSB=1;MQ0F=0;AC=8;AN=8;DP4=0,0,8,8;MQ=20;AF=1	GT:PL:GQ	1/1:40,6,0:127	1/1:57,9,0:127	1/1:117,24,0:127	1/1:57,9,0:127
SL3.0ch01	2701238	.	A	G	111	PASS	DP=10;VDB=0.964259;SGB=-1.62611;MQSB=1;MQ0F=0;AC=8;AN=8;DP4=0,0,5,2;MQ=20;AF=1	GT:PL:GQ	1/1:56,9,0:127	1/1:40,6,0:127	1/1:20,3,0:127	1/1:20,3,0:127
SL3.0ch01	2701253	.	G	T	178	PASS	DP=12;VDB=0.289677;SGB=-1.96916;MQSB=0.950952;MQ0F=0;AC=8;AN=8;DP4=0,0,6,5;MQ=20;AF=1	GT:PL:GQ	1/1:57,9,0:127	1/1:57,9,0:127	1/1:49,9,0:127	1/1:40,6,0:127
SL3.0ch01	2703158	.	A	C	114	PASS	DP=9;VDB=1.33331e-05;SGB=-1.23954;MQSB=1;MQ0F=0;AC=8;AN=8;DP4=0,0,7,1;MQ=20;AF=1	GT:PL:GQ	1/1:79,15,0:127	1/1:20,3,0:127	1/1:20,3,0:127	1/1:20,3,0:127
SL3.0ch01	2704118	.	G	A	107	PASS	DP=7;VDB=0.179363;SGB=-1.62611;MQSB=1.01283;MQ0F=0;AC=8;AN=8;DP4=0,0,4,3;MQ=20;AF=1	GT:PL:GQ	1/1:56,9,0:127	1/1:36,6,0:127	1/1:20,3,0:127	1/1:20,3,0:127
SL3.0ch01	2705017	.	G	A	147	PASS	DP=9;VDB=0.0802296;SGB=-1.77754;MQSB=0.974597;MQ0F=0;AC=8;AN=8;DP4=0,0,5,4;MQ=20;AF=1	GT:PL:GQ	1/1:56,9,0:127	1/1:20,3,0:127	1/1:40,6,0:127	1/1:56,9,0:127
SL3.0ch01	2705975	.	C	A	143	PASS	DP=10;VDB=0.455044;SGB=-1.77754;MQSB=0.974597;MQ0F=0;AC=8;AN=8;DP4=0,0,4,5;MQ=20;AF=1	GT:PL:GQ	1/1:36,6,0:127	1/1:20,3,0:127	1/1:56,9,0:127	1/1:56,9,0:127
SL3.0ch01	2728275	.	T	A	174	PASS	DP=14;VDB=0.000489864;SGB=-1.24301;MQSB=1;MQ0F=0;AC=8;AN=8;DP4=0,0,1,13;MQ=20;AF=1	GT:PL:GQ	1/1:20,3,0:127	1/1:20,3,0:127	1/1:77,21,0:127	1/1:82,15,0:127
SL3.0ch01	2733648	.	A	C	87	PASS	DP=6;VDB=0.000411984;SGB=-1.6318;MQ0F=0;AC=8;AN=8;DP4=0,0,0,6;MQ=20;AF=1	GT:PL:GQ	1/1:36,6,0:127	1/1:20,3,0:127	1/1:36,6,0:127	1/1:20,3,0:127
SL3.0ch01	2738953	.	T	C	212	PASS	DP=17;VDB=8.40031e-10;SGB=-1.90325;MQSB=1;MQ0F=0;AC=8;AN=8;DP4=0,0,2,13;MQ=20;AF=1	GT:PL:GQ	1/1:57,9,0:127	1/1:70,12,0:127	1/1:36,6,0:127	1/1:74,18,0:127
SL3.0ch01	2739770	.	G	C	170	PASS	DP=11;VDB=2.83141e-08;SGB=-1.30722;MQSB=0.950952;MQ0F=0;AC=8;AN=8;DP4=0,0,5,6;MQ=20;AF=1	GT:PL:GQ	1/1:56,9,0:127	1/1:20,3,0:127	1/1:99,18,0:127	1/1:20,3,0:127
SL3.0ch01	2739943	.	G	A	71	PASS	DP=5;VDB=0.00215942;SGB=-1.56381;MQ0F=0;AC=8;AN=8;DP4=0,0,5,0;MQ=20;AF=1	GT:PL:GQ	1/1:20,3,0:127	1/1:20,3,0:127	1/1:20,3,0:127	1/1:36,6,0:127
SL3.0ch01	2745870	.	T	C	377	PASS	DP=34;VDB=3.75937e-20;SGB=-2.44663;MQSB=1;MQ0F=0;AC=8;AN=8;DP4=0,0,5,27;MQ=20;AF=1	GT:PL:GQ	1/1:127,30,0:127	1/1:60,12,0:127	1/1:86,27,0:127	1/1:129,27,0:127
SL3.0ch01	2753359	.	G	A	371	PASS	DP=33;VDB=0.183496;SGB=-1.23379;MQSB=1;MQ0F=0;AC=8;AN=8;DP4=0,0,17,12;MQ=20;AF=1	GT:PL:GQ	1/1:157,39,0:127	1/1:70,12,0:127	1/1:56,9,0:127	1/1:113,27,0:127
SL3.0ch01	2761235	.	T	A	386	PASS	DP=34;VDB=0.336629;SGB=-2.29384;MQSB=1;MQ0F=0;AC=8;AN=8;DP4=0,0,14,13;MQ=20;AF=1	GT:PL:GQ	1/1:123,27,0:127	1/1:56,9,0:127	1/1:111,21,0:127	1/1:121,24,0:127
SL3.0ch01	2764316	.	A	G	239	PASS	DP=19;VDB=0.0170033;SGB=-2.17141;MQSB=1;MQ0F=0;AC=8;AN=8;DP4=0,0,13,3;MQ=20;AF=1	GT:PL:GQ	1/1:79,15,0:127	1/1:69,12,0:127	1/1:56,9,0:127	1/1:60,12,0:127
SL3.0ch01	2764392	.	G	A	618	PASS	DP=81;VDB=0.00507302;SGB=-2.68606;RPB=0.990654;MQB=1;MQSB=1;BQB=0.768161;MQ0F=0;AC=8;AN=8;DP4=3,0,34,37;MQ=20;AF=1	GT:PL:GQ	1/1:162,22,0:34	1/1:144,33,0:45	1/1:155,54,0:66	1/1:180,57,0:69
SL3.0ch01	2766019	.	G	A	496	PASS	DP=45;VDB=0.332878;SGB=-2.32906;MQSB=1;MQ0F=0;AC=8;AN=8;DP4=0,0,16,23;MQ=20;AF=1	GT:PL:GQ	1/1:73,12,0:127	1/1:131,27,0:127	1/1:157,39,0:127	1/1:160,39,0:127
SL3.0ch01	2766725	.	A	T	435	PASS	DP=37;VDB=0.99638;SGB=-2.49978;MQSB=1;MQ0F=0;AC=8;AN=8;DP4=0,0,19,13;MQ=20;AF=1	GT:PL:GQ	1/1:111,21,0:127	1/1:86,18,0:127	1/1:129,27,0:127	1/1:134,30,0:127
SL3.0ch01	2767014	.	C	T	408	PASS	DP=36;VDB=0.956785;SGB=-1.49338;MQSB=1;MQ0F=0;AC=8;AN=8;DP4=0,0,19,14;MQ=20;AF=1	GT:PL:GQ	1/1:139,30,0:127	1/1:52,9,0:127	1/1:156,42,0:127	1/1:86,18,0:127
SL3.0ch01	2770464	.	A	T	269	PASS	DP=23;VDB=0.155125;SGB=-2.23831;MQSB=1;MQ0F=0;AC=8;AN=8;DP4=0,0,13,5;MQ=20;AF=1	GT:PL:GQ	1/1:85,15,0:127	1/1:68,15,0:127	1/1:56,9,0:127	1/1:85,15,0:127
SL3.0ch01	2772061	.	C	T	391	PASS	DP=34;VDB=0.875323;SGB=-2.324;MQSB=1;MQ0F=0;AC=8;AN=8;DP4=0,0,18,10;MQ=20;AF=1	GT:PL:GQ	1/1:79,15,0:127	1/1:85,15,0:127	1/1:129,27,0:127	1/1:123,27,0:127
SL3.0ch01	2772175	.	T	A	265	PASS	DP=18;VDB=0.179337;SGB=-2.12498;MQSB=1;MQ0F=0;AC=8;AN=8;DP4=0,0,5,12;MQ=20;AF=1	GT:PL:GQ	1/1:73,12,0:127	1/1:57,9,0:127	1/1:91,18,0:127	1/1:69,12,0:127
SL3.0ch01	2773055	.	G	A	136	PASS	DP=9;VDB=0.388194;SGB=-1.3927;MQSB=0.974597;MQ0F=0;AC=8;AN=8;DP4=0,0,5,4;MQ=20;AF=1	GT:PL:GQ	1/1:20,3,0:127	1/1:20,3,0:127	1/1:85,15,0:127	1/1:36,6,0:127
SL3.0ch01	2773062	.	T	C	136	PASS	DP=10;VDB=0.380722;SGB=-1.3927;MQSB=0.974597;MQ0F=0;AC=8;AN=8;DP4=0,0,5,4;MQ=20;AF=1	GT:PL:GQ	1/1:20,3,0:127	1/1:20,3,0:127	1/1:85,15,0:127	1/1:36,6,0:127
SL3.0ch01	2773115	.	C	T	154	PASS	DP=13;VDB=0.470799;SGB=-0.900786;MQSB=1;MQ0F=0;AC=8;AN=8;DP4=0,0,9,2;MQ=20;AF=1	GT:PL:GQ	1/1:20,3,0:127	1/1:36,6,0:127	1/1:103,21,0:127	1/1:20,3,0:127
SL3.0ch01	2773213	.	A	G	140	PASS	DP=9;VDB=0.701071;SGB=-1.67832;MQSB=0.924584;MQ0F=0;AC=8;AN=8;DP4=0,0,6,3;MQ=20;AF=1	GT:PL:GQ	1/1:36,6,0:127	1/1:20,3,0:127	1/1:73,12,0:127	1/1:36,6,0:127
SL3.0ch01	2773232	.	C	G	123	PASS	DP=10;VDB=0.608129;SGB=-1.73392;MQSB=1;MQ0F=0;AC=8;AN=8;DP4=0,0,7,1;MQ=20;AF=1	GT:PL:GQ	1/1:36,6,0:127	1/1:20,3,0:127	1/1:56,9,0:127	1/1:36,6,0:127
SL3.0ch01	2773233	.	A	G	123	PASS	DP=13;VDB=0.601236;SGB=-1.73392;MQSB=1;MQ0F=0;AC=8;AN=8;DP4=0,0,7,1;MQ=20;AF=1	GT:PL:GQ	1/1:36,6,0:127	1/1:20,3,0:127	1/1:56,9,0:127	1/1:36,6,0:127
SL3.0ch01	2773358	.	T	G	184	PASS	DP=12;VDB=0.645013;SGB=-1.87188;MQSB=1;MQ0F=0;AC=8;AN=8;DP4=0,0,4,8;MQ=20;AF=1	GT:PL:GQ	1/1:56,9,0:127	1/1:20,3,0:127	1/1:73,12,0:127	1/1:60,12,0:127
SL3.0ch01	2779585	.	T	C	123	PASS	DP=8;VDB=0.0648333;SGB=-1.73392;MQSB=0.992367;MQ0F=0;AC=8;AN=8;DP4=0,0,4,4;MQ=20;AF=1	GT:PL:GQ	1/1:35,6,0:127	1/1:36,6,0:127	1/1:20,3,0:127	1/1:57,9,0:127
SL3.0ch01	2781691	.	G	A	157	PASS	DP=13;VDB=0.974513;SGB=-1.84191;MQSB=0.916482;MQ0F=0;AC=8;AN=8;DP4=0,0,7,3;MQ=20;AF=1	GT:PL:GQ	1/1:57,9,0:127	1/1:20,3,0:127	1/1:49,9,0:127	1/1:56,9,0:127
SL3.0ch01	2781734	.	C	T	157	PASS	DP=12;VDB=0.086416;SGB=-1.84191;MQSB=1.00775;MQ0F=0;AC=8;AN=8;DP4=0,0,6,4;MQ=20;AF=1	GT:PL:GQ	1/1:57,9,0:127	1/1:20,3,0:127	1/1:56,9,0:127	1/1:49,9,0:127
SL3.0ch01	2781770	.	C	T	232	PASS	DP=15;VDB=0.993238;SGB=-1.93818;MQSB=1;MQ0F=0;AC=8;AN=8;DP4=0,0,9,6;MQ=20;AF=1	GT:PL:GQ	1/1:85,15,0:127	1/1:20,3,0:127	1/1:79,15,0:127	1/1:73,12,0:127
SL3.0ch01	2783369	.	T	A	204	PASS	DP=16;VDB=0.718369;SGB=-1.77897;MQSB=1;MQ0F=0;AC=8;AN=8;DP4=0,0,13,2;MQ=20;AF=1	GT:PL:GQ	1/1:20,3,0:127	1/1:79,15,0:127	1/1:74,18,0:127	1/1:56,9,0:127
SL3.0ch01	2783534	.	C	T	280	PASS	DP=20;VDB=0.660342;SGB=-1.98962;MQSB=1;MQ0F=0;AC=8;AN=8;DP4=0,0,9,9;MQ=20;AF=1	GT:PL:GQ	1/1:20,3,0:127	1/1:99,18,0:127	1/1:87,15,0:127	1/1:99,18,0:127
SL3.0ch01	2783603	.	T	C	381	PASS	DP=31;VDB=0.178185;SGB=-2.53166;MQSB=1;MQ0F=0;AC=8;AN=8;DP4=0,0,21,8;MQ=20;AF=1	GT:PL:GQ	1/1:97,24,0:127	1/1:93,21,0:127	1/1:121,24,0:127	1/1:95,18,0:127
SL3.0ch01	2783628	.	C	A	415	PASS	DP=34;VDB=0.871638;SGB=-2.47874;MQSB=1;MQ0F=0;AC=8;AN=8;DP4=0,0,21,10;MQ=20;AF=1	GT:PL:GQ	1/1:103,21,0:127	1/1:95,18,0:127	1/1:134,30,0:127	1/1:108,24,0:127
SL3.0ch01	2783735	.	T	C	415	PASS	DP=37;VDB=0.398441;SGB=-2.53581;MQSB=1;MQ0F=0;AC=8;AN=8;DP4=0,0,12,18;MQ=20;AF=1	GT:PL:GQ	1/1:111,21,0:127	1/1:108,21,0:127	1/1:123,27,0:127	1/1:98,21,0:127
SL3.0ch01	2794688	.	A	T	71	PASS	DP=7;VDB=0.0385499;SGB=-1.56381;MQSB=1;MQ0F=0;AC=8;AN=8;DP4=0,0,2,3;MQ=20;AF=1	GT:PL:GQ	1/1:20,3,0:127	1/1:36,6,0:127	1/1:20,3,0:127	1/1:20,3,0:127
SL3.0ch01	2800012	.	T	G	349	PASS	DP=50;VDB=7.54803e-26;SGB=-2.09643;MQSB=1;MQ0F=0;AC=8;AN=8;DP4=0,0,1,41;MQ=20;AF=1	GT:PL:GQ	1/1:90,33,0:127	1/1:79,21,0:127	1/1:83,24,0:127	1/1:122,48,0:127
SL3.0ch01	2800013	.	A	G	257	PASS	DP=29;VDB=1.30483e-15;SGB=-2.08521;MQ0F=0;AC=8;AN=8;DP4=0,0,0,24;MQ=20;AF=1	GT:PL:GQ	1/1:68,15,0:127	1/1:49,9,0:127	1/1:79,21,0:127	1/1:86,27,0:127
SL3.0ch01	2804959	.	T	C	75	PASS	DP=6;VDB=0.557348;SGB=-1.56381;MQSB=1;MQ0F=0;AC=8;AN=8;DP4=0,0,2,3;MQ=20;AF=1	GT:PL:GQ	1/1:20,3,0:127	1/1:40,6,0:127	1/1:20,3,0:127	1/1:20,3,0:127
SL3.0ch01	2813458	.	T	C	580	PASS	DP=75;VDB=0.20508;SGB=-2.64571;RPB=0.966199;MQB=1;MQSB=1;BQB=0.992109;MQ0F=0;ICB=0.07;HOB=0.03125;AC=7;AN=8;DP4=1,5,34,30;MQ=20;AF=0.875	GT:PL:GQ	0/1:100,0,44:36	1/1:188,63,0:70	1/1:179,54,0:61	1/1:149,36,0:43
SL3.0ch01	2813466	.	C	A	524	PASS	DP=69;VDB=0.373251;SGB=-2.58302;RPB=0.636601;MQB=1;MQSB=1;BQB=0.99362;MQ0F=0;ICB=0.07;HOB=0.03125;AC=7;AN=8;DP4=2,5,29,25;MQ=20;AF=0.875	GT:PL:GQ	0/1:76,0,64:57	1/1:163,45,0:51	1/1:182,54,0:60	1/1:139,30,0:36
SL3.0ch01	2813469	.	C	A	534	PASS	DP=74;VDB=0.909648;SGB=-2.60324;RPB=0.44086;MQB=1;MQSB=1;BQB=0.99948;MQ0F=0;ICB=0.07;HOB=0.03125;AC=7;AN=8;DP4=2,5,33,24;MQ=20;AF=0.875	GT:PL:GQ	0/1:77,0,61:54	1/1:162,45,0:51	1/1:187,57,0:63	1/1:144,33,0:39
SL3.0ch01	2814691	.	T	A	107	PASS	DP=7;VDB=0.119488;SGB=-1.62611;MQSB=1;MQ0F=0;AC=8;AN=8;DP4=0,0,2,5;MQ=20;AF=1	GT:PL:GQ	1/1:36,6,0:127	1/1:56,9,0:127	1/1:20,3,0:127	1/1:20,3,0:127
SL3.0ch01	2814957	.	C	A	91	PASS	DP=7;VDB=0.111502;SGB=-1.53044;MQSB=0.861511;MQ0F=0;AC=8;AN=8;DP4=0,0,3,3;MQ=20;AF=1	GT:PL:GQ	1/1:56,9,0:127	1/1:20,3,0:127	1/1:20,3,0:127	1/1:20,3,0:127
SL3.0ch01	2815346	.	C	T	206	PASS	DP=20;VDB=0.346151;SGB=-1.98936;MQSB=1;MQ0F=0;AC=8;AN=8;DP4=0,0,12,2;MQ=20;AF=1	GT:PL:GQ	1/1:79,15,0:127	1/1:60,12,0:127	1/1:36,6,0:127	1/1:56,9,0:127
SL3.0ch01	2816267	.	T	A	369	PASS	DP=30;VDB=0.0268523;SGB=-2.23579;MQSB=1;MQ0F=0;AC=8;AN=8;DP4=0,0,14,11;MQ=20;AF=1	GT:PL:GQ	1/1:99,18,0:127	1/1:131,27,0:127	1/1:69,12,0:127	1/1:95,18,0:127
SL3.0ch01	2859339	.	T	C	616	PASS	DP=95;VDB=0.378354;SGB=-0.48614;MQSB=1;MQ0F=0;AC=8;AN=8;DP4=0,0,52,34;MQ=20;AF=1	GT:PL:GQ	1/1:139,33,0:127	1/1:113,27,0:127	1/1:183,102,0:127	1/1:206,96,0:127
SL3.0ch01	2869999	.	C	T	186	PASS	DP=12;VDB=0.551461;SGB=-1.53493;MQSB=1;MQ0F=0;AC=8;AN=8;DP4=0,0,8,4;MQ=20;AF=1	GT:PL:GQ	1/1:95,18,0:127	1/1:40,6,0:127	1/1:36,6,0:127	1/1:40,6,0:127
SL3.0ch01	2871705	.	C	T	290	PASS	DP=34;VDB=0.534092;SGB=-1.65789;MQSB=1;MQ0F=0;AC=8;AN=8;DP4=0,0,20,4;MQ=20;AF=1	GT:PL:GQ	1/1:49,9,0:127	1/1:56,9,0:127	1/1:107,24,0:127	1/1:103,30,0:127
SL3.0ch01	2877980	.	G	A	286	PASS	DP=31;VDB=2.8299e-15;SGB=-1.49302;MQSB=1;MQ0F=0;AC=8;AN=8;DP4=0,0,24,4;MQ=20;AF=1	GT:PL:GQ	1/1:130,36,0:127	1/1:65,15,0:127	1/1:32,6,0:127	1/1:84,27,0:127
SL3.0ch01	2879059	.	A	G	266	PASS	DP=26;VDB=0.00790688;SGB=-1.88531;MQSB=1;MQ0F=0;AC=8;AN=8;DP4=0,0,20,2;MQ=20;AF=1	GT:PL:GQ	1/1:56,9,0:127	1/1:74,18,0:127	1/1:60,12,0:127	1/1:101,27,0:127
SL3.0ch01	2884646	.	A	T	438	PASS	DP=45;VDB=0.15187;SGB=-1.9388;MQSB=1;MQ0F=0;AC=8;AN=8;DP4=0,0,23,13;MQ=20;AF=1	GT:PL:GQ	1/1:154,42,0:127	1/1:144,33,0:127	1/1:109,24,0:127	1/1:56,9,0:127
SL3.0ch01	2895653	.	T	C	301	PASS	DP=20;VDB=0.622021;SGB=-2.26469;MQSB=1;MQ0F=0;AC=8;AN=8;DP4=0,0,11,8;MQ=20;AF=1	GT:PL:GQ	1/1:85,15,0:127	1/1:95,18,0:127	1/1:73,12,0:127	1/1:73,12,0:127
SL3.0ch01	2910933	.	G	T	91	PASS	DP=6;VDB=0.381141;SGB=-1.53044;MQSB=1;MQ0F=0;AC=8;AN=8;DP4=0,0,4,2;MQ=20;AF=1	GT:PL:GQ	1/1:56,9,0:127	1/1:20,3,0:127	1/1:20,3,0:127	1/1:20,3,0:127
SL3.0ch01	2916509	.	A	G	153	PASS	DP=11;VDB=0.382943;SGB=-0.900786;MQSB=1;MQ0F=0;AC=8;AN=8;DP4=0,0,3,8;MQ=20;AF=1	GT:PL:GQ	1/1:40,6,0:127	1/1:98,21,0:127	1/1:20,3,0:127	1/1:20,3,0:127
SL3.0ch01	2917081	.	T	G	160	PASS	DP=11;VDB=1.82464e-06;SGB=-1.75294;MQSB=0.916482;MQ0F=0;AC=8;AN=8;DP4=0,0,7,3;MQ=20;AF=1	GT:PL:GQ	1/1:56,9,0:127	1/1:73,12,0:127	1/1:36,6,0:127	1/1:20,3,0:127
SL3.0ch01	2917983	.	T	G	113	PASS	DP=11;VDB=1.33331e-05;SGB=-1.65343;MQ0F=0;AC=8;AN=8;DP4=0,0,8,0;MQ=20;AF=1	GT:PL:GQ	1/1:49,9,0:127	1/1:20,3,0:127	1/1:20,3,0:127	1/1:49,9,0:127
SL3.0ch01	2927831	.	G	T	137	PASS	DP=15;VDB=0.682146;SGB=-1.77754;MQSB=0.924584;MQ0F=0;AC=8;AN=8;DP4=0,0,3,6;MQ=20;AF=1	GT:PL:GQ	1/1:57,9,0:127	1/1:36,6,0:127	1/1:20,3,0:127	1/1:49,9,0:127
SL3.0ch01	2928644	.	C	T	127	PASS	DP=10;VDB=0.198441;SGB=-1.73392;MQSB=1;MQ0F=0;AC=8;AN=8;DP4=0,0,6,2;MQ=20;AF=1	GT:PL:GQ	1/1:36,6,0:127	1/1:56,9,0:127	1/1:20,3,0:127	1/1:40,6,0:127
SL3.0ch01	2929480	.	A	T	585	PASS	DP=94;VDB=0.445435;SGB=-2.31195;RPB=0.892338;MQB=1;MQSB=1;BQB=0.958673;MQ0F=0;AC=8;AN=8;DP4=2,2,53,28;MQ=20;AF=1	GT:PL:GQ	1/1:140,22,0:34	1/1:179,81,0:93	1/1:155,45,0:57	1/1:134,30,0:42
SL3.0ch01	2937465	.	A	G	236	PASS	DP=20;VDB=0.00630028;SGB=-1.90493;MQSB=1;MQ0F=0;AC=8;AN=8;DP4=0,0,15,2;MQ=20;AF=1	GT:PL:GQ	1/1:60,12,0:127	1/1:49,9,0:127	1/1:103,21,0:127	1/1:49,9,0:127
SL3.0ch01	2937473	.	G	A	226	PASS	DP=21;VDB=0.00827503;SGB=-1.90493;MQSB=1;MQ0F=0;AC=8;AN=8;DP4=0,0,16,1;MQ=20;AF=1	GT:PL:GQ	1/1:60,12,0:127	1/1:49,9,0:127	1/1:93,21,0:127	1/1:49,9,0:127
SL3.0ch01	2945301	.	A	G	120	PASS	DP=8;VDB=0.188618;SGB=-1.73392;MQSB=1;MQ0F=0;AC=8;AN=8;DP4=0,0,2,6;MQ=20;AF=1	GT:PL:GQ	1/1:20,3,0:127	1/1:40,6,0:127	1/1:36,6,0:127	1/1:49,9,0:127
SL3.0ch01	2947680	.	C	T	120	PASS	DP=9;VDB=0.580374;SGB=-1.73392;MQSB=0.992367;MQ0F=0;AC=8;AN=8;DP4=0,0,4,4;MQ=20;AF=1	GT:PL:GQ	1/1:49,9,0:127	1/1:20,3,0:127	1/1:40,6,0:127	1/1:36,6,0:127
SL3.0ch01	2947706	.	C	T	173	PASS	DP=15;VDB=0.268133;SGB=-1.06197;MQSB=1;MQ0F=0;AC=8;AN=8;DP4=0,0,8,4;MQ=20;AF=1	GT:PL:GQ	1/1:20,3,0:127	1/1:20,3,0:127	1/1:109,21,0:127	1/1:49,9,0:127
SL3.0ch01	2948889	.	G	A	111	PASS	DP=9;VDB=1.97212e-05;SGB=-1.54553;MQ0F=0;AC=8;AN=8;DP4=0,0,8,0;MQ=20;AF=1	GT:PL:GQ	1/1:20,3,0:127	1/1:20,3,0:127	1/1:60,12,0:127	1/1:36,6,0:127
SL3.0ch01	2949764	.	G	A	246	PASS	DP=23;VDB=1.67004e-15;SGB=-2.09589;MQ0F=0;AC=8;AN=8;DP4=0,0,21,0;MQ=20;AF=1	GT:PL:GQ	1/1:68,15,0:127	1/1:60,12,0:127	1/1:83,24,0:127	1/1:60,12,0:127
SL3.0ch01	2950458	.	A	T	185	PASS	DP=14;VDB=2.26006e-08;SGB=-1.61386;MQSB=1;MQ0F=0;AC=8;AN=8;DP4=0,0,13,1;MQ=20;AF=1	GT:PL:GQ	1/1:20,3,0:127	1/1:36,6,0:127	1/1:68,15,0:127	1/1:86,18,0:127
SL3.0ch01	2954131	.	C	T	280	PASS	DP=23;VDB=0.609945;SGB=-2.02176;MQSB=1;MQ0F=0;AC=8;AN=8;DP4=0,0,9,9;MQ=20;AF=1	GT:PL:GQ	1/1:69,12,0:127	1/1:57,9,0:127	1/1:109,21,0:127	1/1:70,12,0:127
SL3.0ch01	2954145	.	A	T	229	PASS	DP=17;VDB=0.412108;SGB=-1.5687;MQSB=1;MQ0F=0;AC=8;AN=8;DP4=0,0,10,5;MQ=20;AF=1	GT:PL:GQ	1/1:69,12,0:127	1/1:20,3,0:127	1/1:109,21,0:127	1/1:56,9,0:127
SL3.0ch01	2954907	.	A	G	127	PASS	DP=11;VDB=0.925216;SGB=-1.55098;MQ0F=0;AC=8;AN=8;DP4=0,0,0,10;MQ=20;AF=1	GT:PL:GQ	1/1:20,3,0:127	1/1:36,6,0:127	1/1:31,6,0:127	1/1:65,15,0:127
SL3.0ch01	2958312	.	C	A	128	PASS	DP=8;VDB=0.0450942;SGB=-1.73392;MQSB=1;MQ0F=0;AC=8;AN=8;DP4=0,0,2,6;MQ=20;AF=1	GT:PL:GQ	1/1:57,9,0:127	1/1:40,6,0:127	1/1:36,6,0:127	1/1:20,3,0:127
SL3.0ch01	2960268	.	T	A	455	PASS	DP=69;VDB=0.849777;SGB=-2.69491;RPB=0.92459;MQB=1;MQSB=1;BQB=0.974723;MQ0F=0;ICB=0.07;HOB=0.03125;AC=7;AN=8;DP4=6,1,40,14;MQ=20;AF=0.875	GT:PL:GQ	0/1:100,0,45:37	1/1:127,27,0:34	1/1:156,48,0:55	1/1:108,42,0:49
SL3.0ch01	2984788	.	G	A	290	PASS	DP=25;VDB=0.242183;SGB=-0.99609;MQSB=1;MQ0F=0;AC=8;AN=8;DP4=0,0,14,8;MQ=20;AF=1	GT:PL:GQ	1/1:144,33,0:127	1/1:68,15,0:127	1/1:83,15,0:127	1/1:20,3,0:127
SL3.0ch01	2986088	.	G	C	169	PASS	DP=14;VDB=0.756924;SGB=-1.8912;MQSB=1;MQ0F=0;AC=8;AN=8;DP4=0,0,9,2;MQ=20;AF=1	GT:PL:GQ	1/1:73,12,0:127	1/1:36,6,0:127	1/1:36,6,0:127	1/1:49,9,0:127
SL3.0ch01	2991356	.	A	G	105	PASS	DP=7;VDB=0.187019;SGB=-1.42054;MQSB=1;MQ0F=0;AC=8;AN=8;DP4=0,0,2,5;MQ=20;AF=1	GT:PL:GQ	1/1:20,3,0:127	1/1:70,12,0:127	1/1:20,3,0:127	1/1:20,3,0:127
SL3.0ch01	3026893	.	T	G	469	PASS	DP=39;VDB=0.341274;SGB=-2.39091;MQSB=1;MQ0F=0;AC=8;AN=8;DP4=0,0,19,16;MQ=20;AF=1	GT:PL:GQ	1/1:117,24,0:127	1/1:85,15,0:127	1/1:139,30,0:127	1/1:153,36,0:127
SL3.0ch01	3028849	.	A	C	120	PASS	DP=10;VDB=0.00967404;SGB=-1.65343;MQSB=1;MQ0F=0;AC=8;AN=8;DP4=0,0,7,1;MQ=20;AF=1	GT:PL:GQ	1/1:20,3,0:127	1/1:20,3,0:127	1/1:49,9,0:127	1/1:56,9,0:127
SL3.0ch01	3029758	.	G	T	75	PASS	DP=8;VDB=0.374631;SGB=-1.56381;MQSB=1;MQ0F=0;AC=8;AN=8;DP4=0,0,3,2;MQ=20;AF=1	GT:PL:GQ	1/1:20,3,0:127	1/1:20,3,0:127	1/1:40,6,0:127	1/1:20,3,0:127
SL3.0ch01	3031832	.	C	A	100	PASS	DP=10;VDB=0.100525;SGB=-1.62611;MQ0F=0;AC=8;AN=8;DP4=0,0,7,0;MQ=20;AF=1	GT:PL:GQ	1/1:49,9,0:127	1/1:20,3,0:127	1/1:20,3,0:127	1/1:36,6,0:127
SL3.0ch01	3031847	.	C	A	100	PASS	DP=10;VDB=0.0980063;SGB=-1.62611;MQ0F=0;AC=8;AN=8;DP4=0,0,7,0;MQ=20;AF=1	GT:PL:GQ	1/1:36,6,0:127	1/1:20,3,0:127	1/1:20,3,0:127	1/1:49,9,0:127
SL3.0ch01	3032058	.	A	G	108	PASS	DP=8;VDB=0.116635;SGB=-1.62611;MQSB=1;MQ0F=0;AC=8;AN=8;DP4=0,0,1,6;MQ=20;AF=1	GT:PL:GQ	1/1:20,3,0:127	1/1:20,3,0:127	1/1:57,9,0:127	1/1:36,6,0:127
SL3.0ch01	3034212	.	A	T	87	PASS	DP=7;VDB=0.530999;SGB=-1.6318;MQSB=1;MQ0F=0;AC=8;AN=8;DP4=0,0,2,4;MQ=20;AF=1	GT:PL:GQ	1/1:20,3,0:127	1/1:36,6,0:127	1/1:20,3,0:127	1/1:36,6,0:127
SL3.0ch01	3037814	.	A	C	294	PASS	DP=23;VDB=4.17836e-15;SGB=-2.28066;MQSB=1;MQ0F=0;AC=8;AN=8;DP4=0,0,17,4;MQ=20;AF=1	GT:PL:GQ	1/1:69,12,0:127	1/1:79,15,0:127	1/1:103,21,0:127	1/1:68,15,0:127
SL3.0ch01	3040675	.	A	G	103	PASS	DP=7;VDB=0.111073;SGB=-1.7175;MQSB=1.01283;MQ0F=0;AC=8;AN=8;DP4=0,0,3,4;MQ=20;AF=1	GT:PL:GQ	1/1:36,6,0:127	1/1:20,3,0:127	1/1:36,6,0:127	1/1:36,6,0:127
SL3.0ch01	3041116	.	T	C	124	PASS	DP=10;VDB=0.195133;SGB=-1.73392;MQSB=0.992367;MQ0F=0;AC=8;AN=8;DP4=0,0,4,4;MQ=20;AF=1	GT:PL:GQ	1/1:20,3,0:127	1/1:57,9,0:127	1/1:36,6,0:127	1/1:36,6,0:127
SL3.0ch01	3046957	.	A	T	377	PASS	DP=34;VDB=0.871911;SGB=-2.29261;MQSB=1;MQ0F=0;AC=8;AN=8;DP4=0,0,18,10;MQ=20;AF=1	GT:PL:GQ	1/1:93,21,0:127	1/1:57,9,0:127	1/1:129,27,0:127	1/1:123,27,0:127
SL3.0ch01	3048924	.	G	A	195	PASS	DP=15;VDB=0.381044;SGB=-1.17885;MQSB=0.961166;MQ0F=0;AC=8;AN=8;DP4=0,0,7,6;MQ=20;AF=1	GT:PL:GQ	1/1:20,3,0:127	1/1:20,3,0:127	1/1:111,21,0:127	1/1:69,12,0:127
SL3.0ch01	3049484	.	T	A	152	PASS	DP=12;VDB=0.0152419;SGB=-1.90071;MQSB=1;MQ0F=0;AC=8;AN=8;DP4=0,0,2,8;MQ=20;AF=1	GT:PL:GQ	1/1:31,6,0:127	1/1:36,6,0:127	1/1:53,9,0:127	1/1:57,9,0:127
SL3.0ch01	3049487	.	A	G	135	PASS	DP=10;VDB=0.00667786;SGB=-1.77754;MQSB=1;MQ0F=0;AC=8;AN=8;DP4=0,0,1,8;MQ=20;AF=1	GT:PL:GQ	1/1:20,3,0:127	1/1:36,6,0:127	1/1:47,9,0:127	1/1:57,9,0:127
SL3.0ch01	3058139	.	A	G	118	PASS	DP=10;VDB=0.748002;SGB=-1.54553;MQSB=1;MQ0F=0;AC=8;AN=8;DP4=0,0,6,2;MQ=20;AF=1	GT:PL:GQ	1/1:36,6,0:127	1/1:20,3,0:127	1/1:67,12,0:127	1/1:20,3,0:127
SL3.0ch01	3070426	.	T	C	124	PASS	DP=8;VDB=0.212008;SGB=-1.54553;MQSB=0.900802;MQ0F=0;AC=8;AN=8;DP4=0,0,5,3;MQ=20;AF=1	GT:PL:GQ	1/1:73,12,0:127	1/1:36,6,0:127	1/1:20,3,0:127	1/1:20,3,0:127
SL3.0ch01	3070653	.	T	A	279	PASS	DP=26;VDB=0.052808;SGB=-1.55217;MQSB=1;MQ0F=0;AC=8;AN=8;DP4=0,0,11,8;MQ=20;AF=1	GT:PL:GQ	1/1:103,21,0:127	1/1:121,24,0:127	1/1:40,6,0:127	1/1:40,6,0:127
SL3.0ch01	3070654	.	T	C	279	PASS	DP=26;VDB=0.0570914;SGB=-1.55217;MQSB=1;MQ0F=0;AC=8;AN=8;DP4=0,0,11,8;MQ=20;AF=1	GT:PL:GQ	1/1:103,21,0:127	1/1:121,24,0:127	1/1:40,6,0:127	1/1:40,6,0:127
SL3.0ch01	3071025	.	G	A	246	PASS	DP=18;VDB=0.367245;SGB=-2.16551;MQSB=1;MQ0F=0;AC=8;AN=8;DP4=0,0,9,6;MQ=20;AF=1	GT:PL:GQ	1/1:73,12,0:127	1/1:73,12,0:127	1/1:69,12,0:127	1/1:56,9,0:127
SL3.0ch01	3071244	.	C	G	107	PASS	DP=8;VDB=0.42503;SGB=-1.62611;MQSB=1.01283;MQ0F=0;AC=8;AN=8;DP4=0,0,3,4;MQ=20;AF=1	GT:PL:GQ	1/1:56,9,0:127	1/1:20,3,0:127	1/1:20,3,0:127	1/1:36,6,0:127
SL3.0ch01	3073028	.	A	C	262	PASS	DP=18;VDB=0.14864;SGB=-1.87971;MQSB=1;MQ0F=0;AC=8;AN=8;DP4=0,0,11,6;MQ=20;AF=1	GT:PL:GQ	1/1:36,6,0:127	1/1:73,12,0:127	1/1:69,12,0:127	1/1:109,21,0:127
SL3.0ch01	3075427	.	G	A	499	PASS	DP=62;VDB=0.991494;SGB=-2.66809;RPB=0.60492;MQB=1;MQSB=1;BQB=0.767145;MQ0F=0;ICB=0.07;HOB=0.03125;AC=7;AN=8;DP4=2,6,19,28;MQ=20;AF=0.875	GT:PL:GQ	0/1:117,0,67:60	1/1:164,42,0:48	1/1:146,33,0:39	1/1:108,27,0:33
SL3.0ch01	3102882	.	T	G	84	PASS	DP=8;VDB=0.679639;SGB=-1.53044;MQSB=1;MQ0F=0;AC=8;AN=8;DP4=0,0,5,1;MQ=20;AF=1	GT:PL:GQ	1/1:20,3,0:127	1/1:20,3,0:127	1/1:49,9,0:127	1/1:20,3,0:127
SL3.0ch01	3102938	.	T	A	111	PASS	DP=9;VDB=0.856886;SGB=-1.7175;MQSB=1;MQ0F=0;AC=8;AN=8;DP4=0,0,5,2;MQ=20;AF=1	GT:PL:GQ	1/1:40,6,0:127	1/1:40,6,0:127	1/1:36,6,0:127	1/1:20,3,0:127
SL3.0ch01	3106604	.	C	T	346	PASS	DP=36;VDB=0.472986;SGB=-0.318036;MQSB=1;MQ0F=0;AC=8;AN=8;DP4=0,0,21,10;MQ=20;AF=1	GT:PL:GQ	1/1:49,9,0:127	1/1:40,6,0:127	1/1:147,33,0:127	1/1:135,45,0:127
SL3.0ch01	3106781	.	A	G	351	PASS	DP=31;VDB=0.338343;SGB=0.0620718;MQSB=1;MQ0F=0;AC=8;AN=8;DP4=0,0,11,17;MQ=20;AF=1	GT:PL:GQ	1/1:60,12,0:127	1/1:40,6,0:127	1/1:108,21,0:127	1/1:168,45,0:127
SL3.0ch01	3106787	.	G	A	333	PASS	DP=28;VDB=0.158763;SGB=-0.121663;MQSB=1;MQ0F=0;AC=8;AN=8;DP4=0,0,11,15;MQ=20;AF=1	GT:PL:GQ	1/1:60,12,0:127	1/1:40,6,0:127	1/1:98,18,0:127	1/1:160,42,0:127
SL3.0ch01	3165508	.	G	A	495524	PASS	DP=13;VDB=0.00231828;SGB=-1.56381;MQSB=1;MQ0F=0;AC=8;AN=8;DP4=0,0,3,2;MQ=20;AF=1	GT:PL:GQ	1/1:14,3,0:127	1/1:14,3,0:127	1/1:33,6,0:127	1/1:14,3,0:127
SL3.0ch01	3166946	.	T	C	262	PASS	DP=21;VDB=0.0376319;SGB=-1.96481;MQSB=1;MQ0F=0;AC=8;AN=8;DP4=0,0,11,7;MQ=20;AF=1	GT:PL:GQ	1/1:60,12,0:127	1/1:79,15,0:127	1/1:40,6,0:127	1/1:108,21,0:127
SL3.0ch01	3166952	.	T	C	274	PASS	DP=26;VDB=0.266887;SGB=-1.84634;MQSB=1;MQ0F=0;AC=8;AN=8;DP4=0,0,11,9;MQ=20;AF=1	GT:PL:GQ	1/1:68,15,0:127	1/1:95,18,0:127	1/1:20,3,0:127	1/1:116,24,0:127
SL3.0ch01	3174715	.	A	G	242	PASS	DP=23;VDB=0.0293918;SGB=-0.169434;MQSB=1;MQ0F=0;AC=8;AN=8;DP4=0,0,9,9;MQ=20;AF=1	GT:PL:GQ	1/1:36,6,0:127	1/1:49,9,0:127	1/1:36,6,0:127	1/1:146,33,0:127
SL3.0ch01	3180256	.	C	T	344	PASS	DP=43;VDB=0.77765;SGB=-0.617792;MQSB=1;MQ0F=0;AC=8;AN=8;DP4=0,0,24,7;MQ=20;AF=1	GT:PL:GQ	1/1:40,6,0:127	1/1:74,18,0:127	1/1:109,24,0:127	1/1:146,45,0:127
SL3.0ch01	3180326	.	T	C	344	PASS	DP=38;VDB=0.58956;SGB=-0.86412;MQSB=1;MQ0F=0;AC=8;AN=8;DP4=0,0,17,10;MQ=20;AF=1	GT:PL:GQ	1/1:36,6,0:127	1/1:60,12,0:127	1/1:121,24,0:127	1/1:152,39,0:127
SL3.0ch01	3180381	.	C	T	339	PASS	DP=25;VDB=0.943075;SGB=-2.05213;MQSB=1;MQ0F=0;AC=8;AN=8;DP4=0,0,9,14;MQ=20;AF=1	GT:PL:GQ	1/1:73,12,0:127	1/1:87,15,0:127	1/1:82,15,0:127	1/1:122,27,0:127
SL3.0ch01	3205860	.	G	A	120	PASS	DP=10;VDB=0.938857;SGB=-1.54553;MQSB=0.900802;MQ0F=0;AC=8;AN=8;DP4=0,0,5,3;MQ=20;AF=1	GT:PL:GQ	1/1:20,3,0:127	1/1:20,3,0:127	1/1:69,12,0:127	1/1:36,6,0:127
SL3.0ch01	3205868	.	C	T	124	PASS	DP=10;VDB=0.804867;SGB=-1.54553;MQSB=0.992367;MQ0F=0;AC=8;AN=8;DP4=0,0,4,4;MQ=20;AF=1	GT:PL:GQ	1/1:20,3,0:127	1/1:20,3,0:127	1/1:73,12,0:127	1/1:36,6,0:127
SL3.0ch01	3206711	.	T	A	199	PASS	DP=15;VDB=0.917154;SGB=-1.9159;MQSB=1;MQ0F=0;AC=8;AN=8;DP4=0,0,9,5;MQ=20;AF=1	GT:PL:GQ	1/1:20,3,0:127	1/1:60,12,0:127	1/1:79,15,0:127	1/1:65,12,0:127
SL3.0ch01	3206837	.	A	G	166	PASS	DP=12;VDB=0.746774;SGB=-1.6581;MQSB=1;MQ0F=0;AC=8;AN=8;DP4=0,0,2,9;MQ=20;AF=1	GT:PL:GQ	1/1:20,3,0:127	1/1:49,9,0:127	1/1:82,15,0:127	1/1:40,6,0:127
SL3.0ch01	3208914	.	A	C	104	PASS	DP=10;VDB=0.450616;SGB=-1.62611;MQSB=1;MQ0F=0;AC=8;AN=8;DP4=0,0,2,5;MQ=20;AF=1	GT:PL:GQ	1/1:40,6,0:127	1/1:20,3,0:127	1/1:20,3,0:127	1/1:49,9,0:127
SL3.0ch01	3223794	.	C	A	177	PASS	DP=13;VDB=0.766851;SGB=-1.84216;MQSB=0.950952;MQ0F=0;AC=8;AN=8;DP4=0,0,6,5;MQ=20;AF=1	GT:PL:GQ	1/1:69,12,0:127	1/1:57,9,0:127	1/1:20,3,0:127	1/1:56,9,0:127
SL3.0ch01	3258316	.	A	G	91	PASS	DP=6;VDB=0.329692;SGB=-1.53044;MQSB=1;MQ0F=0;AC=8;AN=8;DP4=0,0,4,2;MQ=20;AF=1	GT:PL:GQ	1/1:20,3,0:127	1/1:20,3,0:127	1/1:56,9,0:127	1/1:20,3,0:127
SL3.0ch01	3258317	.	A	G	87	PASS	DP=7;VDB=0.320361;SGB=-1.53044;MQSB=1;MQ0F=0;AC=8;AN=8;DP4=0,0,4,2;MQ=20;AF=1	GT:PL:GQ	1/1:20,3,0:127	1/1:20,3,0:127	1/1:52,9,0:127	1/1:20,3,0:127
SL3.0ch01	3258406	.	G	A	77	PASS	DP=6;VDB=0.394382;SGB=-1.6318;MQ0F=0;AC=8;AN=8;DP4=0,0,0,6;MQ=20;AF=1	GT:PL:GQ	1/1:20,3,0:127	1/1:20,3,0:127	1/1:31,6,0:127	1/1:31,6,0:127
SL3.0ch01	3264318	.	C	T	143	PASS	DP=11;VDB=4.23136e-08;SGB=-1.5311;MQ0F=0;AC=8;AN=8;DP4=0,0,11,0;MQ=20;AF=1	GT:PL:GQ	1/1:20,3,0:127	1/1:20,3,0:127	1/1:68,15,0:127	1/1:60,12,0:127
SL3.0ch01	3264319	.	T	G	95	PASS	DP=7;VDB=6.71664e-05;SGB=-1.42054;MQ0F=0;AC=8;AN=8;DP4=0,0,7,0;MQ=20;AF=1	GT:PL:GQ	1/1:20,3,0:127	1/1:20,3,0:127	1/1:60,12,0:127	1/1:20,3,0:127
SL3.0ch01	3272148	.	T	A	584	PASS	DP=98;VDB=0.129305;SGB=1.1616;RPB=0.116735;MQB=1;MQSB=1;BQB=0.186431;MQ0F=0;ICB=0.07;HOB=0.03125;AC=7;AN=8;DP4=3,3,48,40;MQ=20;AF=0.875	GT:PL:GQ	0/1:98,0,43:35	1/1:114,24,0:31	1/1:199,93,0:100	1/1:209,114,0:121
SL3.0ch01	3272532	.	G	A	536	PASS	DP=91;VDB=0.446553;SGB=3.00035;RPB=0.960711;MQB=1;MQSB=1;BQB=0.664458;MQ0F=0;ICB=0.07;HOB=0.03125;AC=7;AN=8;DP4=3,3,41,33;MQ=20;AF=0.875	GT:PL:GQ	0/1:81,0,64:57	1/1:101,27,0:33	1/1:187,63,0:69	1/1:203,108,0:114
SL3.0ch01	3272580	.	G	A	529	PASS	DP=83;VDB=0.999997;SGB=3.85834;RPB=0.953637;MQB=1;MQSB=1;BQB=0.852518;MQ0F=0;ICB=0.07;HOB=0.03125;AC=7;AN=8;DP4=2,2,34,31;MQ=20;AF=0.875	GT:PL:GQ	0/1:74,0,45:38	1/1:109,24,0:30	1/1:180,51,0:57	1/1:202,102,0:108
SL3.0ch01	3273072	.	G	A	513	PASS	DP=82;VDB=0.00011185;SGB=2.45624;RPB=0.582491;MQB=1;MQSB=1;BQB=0.959613;MQ0F=0;ICB=0.07;HOB=0.03125;AC=7;AN=8;DP4=5,1,39,29;MQ=20;AF=0.875	GT:PL:GQ	0/1:57,0,62:56	1/1:129,27,0:32	1/1:163,63,0:68	1/1:200,99,0:104
SL3.0ch01	3421074	.	G	T	129	PASS	DP=15;VDB=1.19546e-07;SGB=-1.97919;MQSB=1;MQ0F=0;AC=8;AN=8;DP4=0,0,1,11;MQ=20;AF=1	GT:PL:GQ	1/1:43,12,0:127	1/1:45,9,0:127	1/1:33,9,0:127	1/1:33,6,0:127
SL3.0ch01	3422056	.	T	C	75	PASS	DP=6;VDB=0.847724;SGB=-1.56381;MQSB=1;MQ0F=0;AC=8;AN=8;DP4=0,0,2,3;MQ=20;AF=1	GT:PL:GQ	1/1:20,3,0:127	1/1:20,3,0:127	1/1:40,6,0:127	1/1:20,3,0:127
SL3.0ch01	3425557	.	G	A	170	PASS	DP=11;VDB=0.0111222;SGB=-1.96916;MQSB=1;MQ0F=0;AC=8;AN=8;DP4=0,0,8,3;MQ=20;AF=1	GT:PL:GQ	1/1:40,6,0:127	1/1:49,9,0:127	1/1:57,9,0:127	1/1:49,9,0:127
SL3.0ch01	3425725	.	G	A	178	PASS	DP=12;VDB=0.771728;SGB=-1.6581;MQSB=0.950952;MQ0F=0;AC=8;AN=8;DP4=0,0,5,6;MQ=20;AF=1	GT:PL:GQ	1/1:40,6,0:127	1/1:87,15,0:127	1/1:56,9,0:127	1/1:20,3,0:127
SL3.0ch01	3425929	.	A	T	120	PASS	DP=8;VDB=0.538025;SGB=-1.73392;MQSB=1;MQ0F=0;AC=8;AN=8;DP4=0,0,2,6;MQ=20;AF=1	GT:PL:GQ	1/1:20,3,0:127	1/1:40,6,0:127	1/1:49,9,0:127	1/1:36,6,0:127
SL3.0ch01	3506493	.	T	C	580	PASS	DP=66;VDB=0.0579278;SGB=-2.2494;MQSB=1;MQ0F=0;AC=8;AN=8;DP4=0,0,17,44;MQ=20;AF=1	GT:PL:GQ	1/1:83,24,0:127	1/1:147,33,0:127	1/1:194,66,0:127	1/1:181,60,0:127
SL3.0ch01	3506578	.	A	G	557	PASS	DP=66;VDB=0.516964;SGB=-1.15932;RPB=1;MQB=1;MQSB=1;BQB=1;MQ0F=0;AC=8;AN=8;DP4=1,0,33,28;MQ=20;AF=1	GT:PL:GQ	1/1:127,19,0:33	1/1:129,27,0:41	1/1:202,75,0:89	1/1:122,45,0:59
SL3.0ch01	3535039	.	C	G	180	PASS	DP=15;VDB=0.00026069;SGB=-1.39191;MQSB=1;MQ0F=0;AC=8;AN=8;DP4=0,0,1,13;MQ=20;AF=1	GT:PL:GQ	1/1:20,3,0:127	1/1:79,21,0:127	1/1:70,12,0:127	1/1:36,6,0:127
SL3.0ch01	3557967	.	G	A	153	PASS	DP=15;VDB=0.237602;SGB=-1.75294;MQSB=1;MQ0F=0;AC=8;AN=8;DP4=0,0,8,2;MQ=20;AF=1	GT:PL:GQ	1/1:20,3,0:127	1/1:49,9,0:127	1/1:36,6,0:127	1/1:73,12,0:127
SL3.0ch01	3558268	.	G	A	128	PASS	DP=9;VDB=0.220756;SGB=-1.65343;MQSB=0.900802;MQ0F=0;AC=8;AN=8;DP4=0,0,5,3;MQ=20;AF=1	GT:PL:GQ	1/1:20,3,0:127	1/1:57,9,0:127	1/1:56,9,0:127	1/1:20,3,0:127
SL3.0ch01	3558784	.	G	A	84	PASS	DP=7;VDB=0.168702;SGB=-1.53044;MQSB=1;MQ0F=0;AC=8;AN=8;DP4=0,0,4,2;MQ=20;AF=1	GT:PL:GQ	1/1:20,3,0:127	1/1:20,3,0:127	1/1:20,3,0:127	1/1:49,9,0:127
SL3.0ch01	3569257	.	C	T	567	PASS	DP=89;VDB=0.999597;SGB=-1.70418;RPB=0.110725;MQB=1;MQSB=1;BQB=0.885561;MQ0F=0;ICB=0.07;HOB=0.03125;AC=7;AN=8;DP4=4,2,36,28;MQ=20;AF=0.875	GT:PL:GQ	0/1:121,0,48:40	1/1:131,27,0:34	1/1:176,51,0:58	1/1:175,75,0:82
SL3.0ch01	3610504	.	A	T	119	PASS	DP=8;VDB=0.119929;SGB=-1.81441;MQ0F=0;AC=8;AN=8;DP4=0,0,8,0;MQ=20;AF=1	GT:PL:GQ	1/1:36,6,0:127	1/1:36,6,0:127	1/1:36,6,0:127	1/1:36,6,0:127
SL3.0ch01	3613664	.	T	C	107	PASS	DP=8;VDB=0.843443;SGB=-1.62611;MQSB=1;MQ0F=0;AC=8;AN=8;DP4=0,0,6,1;MQ=20;AF=1	GT:PL:GQ	1/1:36,6,0:127	1/1:20,3,0:127	1/1:20,3,0:127	1/1:56,9,0:127
SL3.0ch01	3613702	.	T	G	91	PASS	DP=6;VDB=0.266887;SGB=-1.6318;MQSB=1;MQ0F=0;AC=8;AN=8;DP4=0,0,4,2;MQ=20;AF=1	GT:PL:GQ	1/1:20,3,0:127	1/1:36,6,0:127	1/1:40,6,0:127	1/1:20,3,0:127
SL3.0ch01	3613715	.	G	A	71	PASS	DP=5;VDB=0.153613;SGB=-1.56381;MQSB=1;MQ0F=0;AC=8;AN=8;DP4=0,0,4,1;MQ=20;AF=1	GT:PL:GQ	1/1:20,3,0:127	1/1:36,6,0:127	1/1:20,3,0:127	1/1:20,3,0:127
SL3.0ch01	3613817	.	C	T	335	PASS	DP=33;VDB=0.987678;SGB=-2.32923;MQSB=1;MQ0F=0;AC=8;AN=8;DP4=0,0,20,6;MQ=20;AF=1	GT:PL:GQ	1/1:87,15,0:127	1/1:74,18,0:127	1/1:86,18,0:127	1/1:113,27,0:127
SL3.0ch01	3625576	.	C	T	397	PASS	DP=44;VDB=0.994949;SGB=-1.72609;MQSB=1;MQ0F=0;AC=8;AN=8;DP4=0,0,27,10;MQ=20;AF=1	GT:PL:GQ	1/1:103,21,0:127	1/1:68,12,0:127	1/1:136,33,0:127	1/1:115,45,0:127
SL3.0ch01	3625602	.	A	G	346	PASS	DP=30;VDB=0.0604691;SGB=-0.614886;MQSB=1;MQ0F=0;AC=8;AN=8;DP4=0,0,12,14;MQ=20;AF=1	GT:PL:GQ	1/1:70,12,0:127	1/1:20,3,0:127	1/1:121,24,0:127	1/1:160,39,0:127
SL3.0ch01	3637061	.	T	C	111	PASS	DP=10;VDB=0.084975;SGB=-1.7175;MQSB=1;MQ0F=0;AC=8;AN=8;DP4=0,0,5,2;MQ=20;AF=1	GT:PL:GQ	1/1:36,6,0:127	1/1:40,6,0:127	1/1:20,3,0:127	1/1:40,6,0:127
SL3.0ch01	3637501	.	C	G	192	PASS	DP=18;VDB=0.334994;SGB=-0.79958;MQSB=0.961166;MQ0F=0;AC=8;AN=8;DP4=0,0,7,6;MQ=20;AF=1	GT:PL:GQ	1/1:40,6,0:127	1/1:20,3,0:127	1/1:40,6,0:127	1/1:117,24,0:127
SL3.0ch01	3674328	.	G	A	178	PASS	DP=14;VDB=0.0748765;SGB=-1.49458;MQSB=0.982603;MQ0F=0;AC=8;AN=8;DP4=0,0,6,6;MQ=20;AF=1	GT:PL:GQ	1/1:20,3,0:127	1/1:36,6,0:127	1/1:49,9,0:127	1/1:98,18,0:127
SL3.0ch01	3674626	.	A	G	444	PASS	DP=36;VDB=0.259248;SGB=-2.5225;MQSB=1;MQ0F=0;AC=8;AN=8;DP4=0,0,12,19;MQ=20;AF=1	GT:PL:GQ	1/1:131,27,0:127	1/1:98,18,0:127	1/1:129,27,0:127	1/1:111,21,0:127
SL3.0ch01	3717482	.	G	A	121	PASS	DP=9;VDB=0.944418;SGB=-1.65343;MQSB=1;MQ0F=0;AC=8;AN=8;DP4=0,0,6,2;MQ=20;AF=1	GT:PL:GQ	1/1:20,3,0:127	1/1:20,3,0:127	1/1:57,9,0:127	1/1:49,9,0:127
SL3.0ch01	3717486	.	T	C	121	PASS	DP=10;VDB=0.945743;SGB=-1.65343;MQSB=1;MQ0F=0;AC=8;AN=8;DP4=0,0,6,2;MQ=20;AF=1	GT:PL:GQ	1/1:20,3,0:127	1/1:20,3,0:127	1/1:57,9,0:127	1/1:49,9,0:127
SL3.0ch01	3799813	.	G	A	209	PASS	DP=14;VDB=3.93185e-08;SGB=-1.61386;MQSB=1;MQ0F=0;AC=8;AN=8;DP4=0,0,10,4;MQ=20;AF=1	GT:PL:GQ	1/1:20,3,0:127	1/1:36,6,0:127	1/1:99,18,0:127	1/1:79,15,0:127
SL3.0ch01	3805485	.	T	C	65	PASS	DP=7;VDB=0.597187;SGB=-1.56381;MQSB=1;MQ0F=0;AC=8;AN=8;DP4=0,0,4,1;MQ=20;AF=1	GT:PL:GQ	1/1:36,6,0:127	1/1:20,3,0:127	1/1:14,3,0:127	1/1:20,3,0:127
SL3.0ch01	3843378	.	C	T	204	PASS	DP=22;VDB=0.144039;SGB=-1.31549;MQSB=1;MQ0F=0;AC=8;AN=8;DP4=0,0,15,2;MQ=20;AF=1	GT:PL:GQ	1/1:40,6,0:127	1/1:20,3,0:127	1/1:83,24,0:127	1/1:86,18,0:127
SL3.0ch01	3907146	.	C	T	504	PASS	DP=87;VDB=0.375838;SGB=7.98144;RPB=0.0126582;MQB=1;MQSB=1;BQB=0.436709;MQ0F=0;AC=8;AN=8;DP4=0,2,56,23;MQ=20;AF=1	GT:PL:GQ	1/1:99,18,0:34	1/1:95,18,0:34	1/1:155,101,0:117	1/1:178,66,0:82
SL3.0ch01	3913186	.	G	A	600	PASS	DP=77;VDB=0.301554;SGB=-2.21286;RPB=0.947472;MQB=1;MQSB=1;BQB=0.438443;MQ0F=0;AC=8;AN=8;DP4=2,1,34,31;MQ=20;AF=1	GT:PL:GQ	1/1:152,22,0:34	1/1:117,24,0:36	1/1:174,48,0:60	1/1:180,51,0:63
SL3.0ch01	3913868	.	C	G	599	PASS	DP=82;VDB=0.0866141;SGB=-2.69372;RPB=0.60136;MQB=1;MQSB=1;BQB=0.920331;MQ0F=0;ICB=0.07;HOB=0.03125;AC=7;AN=8;DP4=2,4,34,32;MQ=20;AF=0.875	GT:PL:GQ	0/1:115,0,49:41	1/1:159,42,0:49	1/1:184,63,0:70	1/1:177,54,0:61
SL3.0ch01	3915440	.	G	A	376	PASS	DP=35;VDB=0.00235945;SGB=-1.90527;MQSB=1;MQ0F=0;AC=8;AN=8;DP4=0,0,8,27;MQ=20;AF=1	GT:PL:GQ	1/1:86,18,0:127	1/1:98,21,0:127	1/1:134,42,0:127	1/1:83,24,0:127
SL3.0ch01	3915447	.	A	C	356	PASS	DP=35;VDB=0.00803813;SGB=-1.53245;MQSB=1;MQ0F=0;AC=8;AN=8;DP4=0,0,7,23;MQ=20;AF=1	GT:PL:GQ	1/1:95,18,0:127	1/1:70,12,0:127	1/1:137,39,0:127	1/1:79,21,0:127
SL3.0ch01	3915547	.	C	G	544	PASS	DP=97;VDB=0.475076;SGB=-2.61992;RPB=0.375;MQB=1;MQSB=1;BQB=0.291667;MQ0F=0;AC=8;AN=8;DP4=2,0,49,23;MQ=20;AF=1	GT:PL:GQ	1/1:149,18,0:30	1/1:129,27,0:39	1/1:171,66,0:78	1/1:118,72,0:84
SL3.0ch01	3915588	.	G	A	644	PASS	DP=92;VDB=0.911555;SGB=-2.55983;RPB=1;MQB=1;MQSB=1;BQB=1;MQ0F=0;AC=8;AN=8;DP4=0,1,45,33;MQ=20;AF=1	GT:PL:GQ	1/1:165,34,0:49	1/1:154,36,0:51	1/1:194,81,0:96	1/1:154,66,0:81
SL3.0ch01	3915744	.	T	C	523	PASS	DP=59;VDB=0.555974;SGB=0.731594;MQSB=1;MQ0F=0;AC=8;AN=8;DP4=0,0,23,27;MQ=20;AF=1	GT:PL:GQ	1/1:91,18,0:127	1/1:99,18,0:127	1/1:198,72,0:127	1/1:160,42,0:127
SL3.0ch01	3915751	.	G	C	475	PASS	DP=56;VDB=0.430946;SGB=0.788793;MQSB=1;MQ0F=0;AC=8;AN=8;DP4=0,0,20,27;MQ=20;AF=1	GT:PL:GQ	1/1:89,21,0:127	1/1:70,12,0:127	1/1:193,69,0:127	1/1:148,39,0:127
SL3.0ch01	3915761	.	A	G	489	PASS	DP=52;VDB=0.398125;SGB=0.621933;MQSB=1;MQ0F=0;AC=8;AN=8;DP4=0,0,18,27;MQ=20;AF=1	GT:PL:GQ	1/1:98,18,0:127	1/1:70,12,0:127	1/1:194,66,0:127	1/1:152,39,0:127
SL3.0ch01	3915821	.	C	T	424	PASS	DP=40;VDB=0.808125;SGB=-1.6112;MQSB=1;MQ0F=0;AC=8;AN=8;DP4=0,0,18,15;MQ=20;AF=1	GT:PL:GQ	1/1:56,9,0:127	1/1:87,15,0:127	1/1:157,39,0:127	1/1:149,36,0:127
SL3.0ch01	3915993	.	A	T	202	PASS	DP=14;VDB=0.381445;SGB=-1.98936;MQSB=1;MQ0F=0;AC=8;AN=8;DP4=0,0,1,13;MQ=20;AF=1	GT:PL:GQ	1/1:36,6,0:127	1/1:60,12,0:127	1/1:82,15,0:127	1/1:49,9,0:127
SL3.0ch01	3921269	.	A	T	190	PASS	DP=12;VDB=0.00467214;SGB=-1.97919;MQSB=1;MQ0F=0;AC=8;AN=8;DP4=0,0,8,4;MQ=20;AF=1	GT:PL:GQ	1/1:57,9,0:127	1/1:40,6,0:127	1/1:49,9,0:127	1/1:69,12,0:127
SL3.0ch01	3921270	.	G	T	190	PASS	DP=12;VDB=0.00510143;SGB=-1.97919;MQSB=1;MQ0F=0;AC=8;AN=8;DP4=0,0,8,4;MQ=20;AF=1	GT:PL:GQ	1/1:57,9,0:127	1/1:40,6,0:127	1/1:49,9,0:127	1/1:69,12,0:127
SL3.0ch01	3921446	.	G	C	188	PASS	DP=17;VDB=0.869447;SGB=-0.766732;MQSB=1;MQ0F=0;AC=8;AN=8;DP4=0,0,4,9;MQ=20;AF=1	GT:PL:GQ	1/1:20,3,0:127	1/1:20,3,0:127	1/1:57,9,0:127	1/1:116,24,0:127
SL3.0ch01	4057612	.	G	T	198	PASS	DP=16;VDB=0.11209;SGB=-2.06986;MQSB=1;MQ0F=0;AC=8;AN=8;DP4=0,0,9,4;MQ=20;AF=1	GT:PL:GQ	1/1:60,12,0:127	1/1:57,9,0:127	1/1:57,9,0:127	1/1:49,9,0:127
SL3.0ch01	4058281	.	A	C	181	PASS	DP=12;VDB=0.943222;SGB=-1.8912;MQSB=0.950952;MQ0F=0;AC=8;AN=8;DP4=0,0,5,6;MQ=20;AF=1	GT:PL:GQ	1/1:40,6,0:127	1/1:70,12,0:127	1/1:56,9,0:127	1/1:40,6,0:127
SL3.0ch01	4058932	.	A	G	120	PASS	DP=9;VDB=0.338107;SGB=-1.54553;MQSB=1;MQ0F=0;AC=8;AN=8;DP4=0,0,6,2;MQ=20;AF=1	GT:PL:GQ	1/1:69,12,0:127	1/1:36,6,0:127	1/1:20,3,0:127	1/1:20,3,0:127
SL3.0ch01	4060699	.	C	T	84	PASS	DP=6;VDB=0.00120872;SGB=-1.53044;MQ0F=0;AC=8;AN=8;DP4=0,0,0,6;MQ=20;AF=1	GT:PL:GQ	1/1:20,3,0:127	1/1:49,9,0:127	1/1:20,3,0:127	1/1:20,3,0:127
SL3.0ch01	4060700	.	C	T	84	PASS	DP=6;VDB=0.00120872;SGB=-1.53044;MQ0F=0;AC=8;AN=8;DP4=0,0,0,6;MQ=20;AF=1	GT:PL:GQ	1/1:20,3,0:127	1/1:49,9,0:127	1/1:20,3,0:127	1/1:20,3,0:127
SL3.0ch01	4074949	.	T	C	270	PASS	DP=22;VDB=0.288302;SGB=-2.05715;MQSB=1;MQ0F=0;AC=8;AN=8;DP4=0,0,4,14;MQ=20;AF=1	GT:PL:GQ	1/1:91,18,0:127	1/1:98,18,0:127	1/1:70,12,0:127	1/1:36,6,0:127
SL3.0ch01	4074986	.	C	T	132	PASS	DP=9;VDB=0.00304389;SGB=-1.84697;MQ0F=0;AC=8;AN=8;DP4=0,0,0,9;MQ=20;AF=1	GT:PL:GQ	1/1:36,6,0:127	1/1:49,9,0:127	1/1:36,6,0:127	1/1:36,6,0:127
SL3.0ch01	4090958	.	G	A	177	PASS	DP=12;VDB=0.386007;SGB=-1.8912;MQSB=0.964642;MQ0F=0;AC=8;AN=8;DP4=0,0,4,7;MQ=20;AF=1	GT:PL:GQ	1/1:40,6,0:127	1/1:49,9,0:127	1/1:73,12,0:127	1/1:40,6,0:127
SL3.0ch01	4090967	.	A	G	177	PASS	DP=14;VDB=0.358713;SGB=-1.8912;MQSB=0.964642;MQ0F=0;AC=8;AN=8;DP4=0,0,4,7;MQ=20;AF=1	GT:PL:GQ	1/1:40,6,0:127	1/1:49,9,0:127	1/1:73,12,0:127	1/1:40,6,0:127
SL3.0ch01	4303787	.	A	G	158	PASS	DP=12;VDB=0.716396;SGB=-1.30722;MQSB=1;MQ0F=0;AC=8;AN=8;DP4=0,0,8,3;MQ=20;AF=1	GT:PL:GQ	1/1:20,3,0:127	1/1:57,9,0:127	1/1:86,18,0:127	1/1:20,3,0:127
SL3.0ch01	4303916	.	A	G	238	PASS	DP=15;VDB=0.309666;SGB=-1.80019;MQSB=1;MQ0F=0;AC=8;AN=8;DP4=0,0,7,8;MQ=20;AF=1	GT:PL:GQ	1/1:40,6,0:127	1/1:40,6,0:127	1/1:98,18,0:127	1/1:85,15,0:127
SL3.0ch01	4303924	.	A	G	210	PASS	DP=13;VDB=0.08131;SGB=-1.87037;MQSB=1;MQ0F=0;AC=8;AN=8;DP4=0,0,5,8;MQ=20;AF=1	GT:PL:GQ	1/1:40,6,0:127	1/1:40,6,0:127	1/1:82,15,0:127	1/1:73,12,0:127
SL3.0ch01	4304029	.	A	G	182	PASS	DP=13;VDB=0.985361;SGB=-1.8912;MQSB=0.964642;MQ0F=0;AC=8;AN=8;DP4=0,0,4,7;MQ=20;AF=1	GT:PL:GQ	1/1:40,6,0:127	1/1:40,6,0:127	1/1:70,12,0:127	1/1:57,9,0:127
SL3.0ch01	4304032	.	C	T	162	PASS	DP=12;VDB=0.946753;SGB=-1.75294;MQSB=1.00775;MQ0F=0;AC=8;AN=8;DP4=0,0,4,6;MQ=20;AF=1	GT:PL:GQ	1/1:40,6,0:127	1/1:20,3,0:127	1/1:70,12,0:127	1/1:57,9,0:127
SL3.0ch01	4304206	.	T	C	136	PASS	DP=12;VDB=0.0179652;SGB=-1.84697;MQSB=0.974597;MQ0F=0;AC=8;AN=8;DP4=0,0,5,4;MQ=20;AF=1	GT:PL:GQ	1/1:49,9,0:127	1/1:36,6,0:127	1/1:40,6,0:127	1/1:36,6,0:127
SL3.0ch01	4304217	.	A	G	152	PASS	DP=13;VDB=0.0495969;SGB=-1.90071;MQSB=1.00775;MQ0F=0;AC=8;AN=8;DP4=0,0,6,4;MQ=20;AF=1	GT:PL:GQ	1/1:49,9,0:127	1/1:36,6,0:127	1/1:56,9,0:127	1/1:36,6,0:127
SL3.0ch01	4304492	.	A	G	214	PASS	DP=16;VDB=0.389951;SGB=-2.06246;MQSB=1;MQ0F=0;AC=8;AN=8;DP4=0,0,13,2;MQ=20;AF=1	GT:PL:GQ	1/1:40,6,0:127	1/1:60,12,0:127	1/1:79,15,0:127	1/1:60,12,0:127
SL3.0ch01	4304644	.	T	A	178	PASS	DP=13;VDB=0.0891378;SGB=-1.70793;MQSB=0.95494;MQ0F=0;AC=8;AN=8;DP4=0,0,7,5;MQ=20;AF=1	GT:PL:GQ	1/1:20,3,0:127	1/1:87,15,0:127	1/1:36,6,0:127	1/1:60,12,0:127
SL3.0ch01	4304758	.	G	A	187	PASS	DP=13;VDB=0.936239;SGB=-1.97919;MQSB=0.95494;MQ0F=0;AC=8;AN=8;DP4=0,0,5,7;MQ=20;AF=1	GT:PL:GQ	1/1:56,9,0:127	1/1:40,6,0:127	1/1:56,9,0:127	1/1:60,12,0:127
SL3.0ch01	4305653	.	C	T	138	PASS	DP=10;VDB=0.660946;SGB=-1.3927;MQSB=0.974597;MQ0F=0;AC=8;AN=8;DP4=0,0,4,5;MQ=20;AF=1	GT:PL:GQ	1/1:20,3,0:127	1/1:20,3,0:127	1/1:87,15,0:127	1/1:36,6,0:127
SL3.0ch01	4307134	.	G	A	162	PASS	DP=13;VDB=0.0807262;SGB=-1.6581;MQSB=0.950952;MQ0F=0;AC=8;AN=8;DP4=0,0,6,5;MQ=20;AF=1	GT:PL:GQ	1/1:20,3,0:127	1/1:82,15,0:127	1/1:36,6,0:127	1/1:49,9,0:127
SL3.0ch01	4307314	.	G	A	111	PASS	DP=7;VDB=0.790074;SGB=-1.7175;MQSB=1;MQ0F=0;AC=8;AN=8;DP4=0,0,5,2;MQ=20;AF=1	GT:PL:GQ	1/1:20,3,0:127	1/1:40,6,0:127	1/1:36,6,0:127	1/1:40,6,0:127
SL3.0ch01	4307347	.	C	T	153	PASS	DP=11;VDB=0.122193;SGB=-1.75294;MQSB=1;MQ0F=0;AC=8;AN=8;DP4=0,0,8,2;MQ=20;AF=1	GT:PL:GQ	1/1:49,9,0:127	1/1:20,3,0:127	1/1:40,6,0:127	1/1:69,12,0:127
SL3.0ch01	4307913	.	C	T	287	PASS	DP=24;VDB=0.762147;SGB=-1.74932;MQSB=1;MQ0F=0;AC=8;AN=8;DP4=0,0,14,7;MQ=20;AF=1	GT:PL:GQ	1/1:79,15,0:127	1/1:36,6,0:127	1/1:68,15,0:127	1/1:129,27,0:127
SL3.0ch01	4308903	.	G	A	225	PASS	DP=18;VDB=0.717994;SGB=-1.98936;MQSB=1;MQ0F=0;AC=8;AN=8;DP4=0,0,9,5;MQ=20;AF=1	GT:PL:GQ	1/1:36,6,0:127	1/1:73,12,0:127	1/1:85,15,0:127	1/1:56,9,0:127
SL3.0ch01	4318219	.	A	T	191	PASS	DP=19;VDB=0.365321;SGB=-1.65099;MQ0F=0;AC=8;AN=8;DP4=0,0,0,16;MQ=20;AF=1	GT:PL:GQ	1/1:68,15,0:127	1/1:79,21,0:127	1/1:49,9,0:127	1/1:20,3,0:127
SL3.0ch01	4457552	.	G	A	284	PASS	DP=23;VDB=0.115888;SGB=-1.75922;MQSB=1;MQ0F=0;AC=8;AN=8;DP4=0,0,11,8;MQ=20;AF=1	GT:PL:GQ	1/1:20,3,0:127	1/1:85,15,0:127	1/1:117,24,0:127	1/1:87,15,0:127
SL3.0ch01	4457921	.	G	A	315	PASS	DP=31;VDB=0.752519;SGB=1.84882;MQSB=1;MQ0F=0;AC=8;AN=8;DP4=0,0,13,13;MQ=20;AF=1	GT:PL:GQ	1/1:36,6,0:127	1/1:56,9,0:127	1/1:179,51,0:127	1/1:69,12,0:127
SL3.0ch01	4457974	.	T	C	248	PASS	DP=25;VDB=0.900897;SGB=-0.402699;MQSB=1;MQ0F=0;AC=8;AN=8;DP4=0,0,15,7;MQ=20;AF=1	GT:PL:GQ	1/1:20,3,0:127	1/1:20,3,0:127	1/1:147,33,0:127	1/1:86,27,0:127
SL3.0ch01	4458800	.	A	G	160	PASS	DP=14;VDB=0.183679;SGB=-1.10232;MQSB=1;MQ0F=0;AC=8;AN=8;DP4=0,0,10,2;MQ=20;AF=1	GT:PL:GQ	1/1:20,3,0:127	1/1:36,6,0:127	1/1:93,21,0:127	1/1:36,6,0:127
SL3.0ch01	4488743	.	G	A	180	PASS	DP=17;VDB=0.795782;SGB=-1.87188;MQSB=1;MQ0F=0;AC=8;AN=8;DP4=0,0,10,2;MQ=20;AF=1	GT:PL:GQ	1/1:20,3,0:127	1/1:56,9,0:127	1/1:69,12,0:127	1/1:60,12,0:127
SL3.0ch01	4489812	.	G	T	91	PASS	DP=7;VDB=0.670308;SGB=-1.6318;MQSB=0.861511;MQ0F=0;AC=8;AN=8;DP4=0,0,3,3;MQ=20;AF=1	GT:PL:GQ	1/1:36,6,0:127	1/1:20,3,0:127	1/1:20,3,0:127	1/1:40,6,0:127
SL3.0ch01	4490002	.	T	C	220	PASS	DP=19;VDB=0.476193;SGB=-1.93818;MQSB=1;MQ0F=0;AC=8;AN=8;DP4=0,0,10,5;MQ=20;AF=1	GT:PL:GQ	1/1:85,15,0:127	1/1:20,3,0:127	1/1:80,15,0:127	1/1:60,12,0:127
SL3.0ch01	4490075	.	C	A	154	PASS	DP=13;VDB=0.0177258;SGB=-1.49218;MQSB=1;MQ0F=0;AC=8;AN=8;DP4=0,0,2,8;MQ=20;AF=1	GT:PL:GQ	1/1:20,3,0:127	1/1:57,9,0:127	1/1:20,3,0:127	1/1:82,15,0:127
SL3.0ch01	4531403	.	A	G	485524	PASS	DP=5;VDB=0.193383;SGB=-1.51954;MQSB=1;MQ0F=0;AC=8;AN=8;DP4=0,0,2,2;MQ=20;AF=1	GT:PL:GQ	1/1:14,3,0:127	1/1:20,3,0:127	1/1:20,3,0:127	1/1:20,3,0:127
SL3.0ch01	4533690	.	T	G	87	PASS	DP=9;VDB=0.0989217;SGB=-1.6318;MQ0F=0;AC=8;AN=8;DP4=0,0,6,0;MQ=20;AF=1	GT:PL:GQ	1/1:20,3,0:127	1/1:20,3,0:127	1/1:36,6,0:127	1/1:36,6,0:127
SL3.0ch01	4534429	.	T	C	162	PASS	DP=80;VDB=3.56372e-05;SGB=-0.664634;MQ0F=0;AC=8;AN=8;DP4=0,0,0,15;MQ=20;AF=1	GT:PL:GQ	1/1:36,6,0:127	1/1:20,3,0:127	1/1:86,27,0:127	1/1:45,9,0:127
SL3.0ch01	4549989	.	A	G	84	PASS	DP=6;VDB=0.335973;SGB=-1.53044;MQ0F=0;AC=8;AN=8;DP4=0,0,6,0;MQ=20;AF=1	GT:PL:GQ	1/1:20,3,0:127	1/1:49,9,0:127	1/1:20,3,0:127	1/1:20,3,0:127
SL3.0ch01	4593762	.	C	T	408	PASS	DP=44;VDB=0.773508;SGB=-1.9388;MQSB=1;MQ0F=0;AC=8;AN=8;DP4=0,0,27,9;MQ=20;AF=1	GT:PL:GQ	1/1:49,9,0:127	1/1:109,24,0:127	1/1:145,42,0:127	1/1:130,33,0:127
SL3.0ch01	4621307	.	T	C	247	PASS	DP=16;VDB=0.786796;SGB=-2.16551;MQSB=1;MQ0F=0;AC=8;AN=8;DP4=0,0,7,8;MQ=20;AF=1	GT:PL:GQ	1/1:70,12,0:127	1/1:56,9,0:127	1/1:73,12,0:127	1/1:73,12,0:127
SL3.0ch01	4621325	.	T	C	214	PASS	DP=18;VDB=0.890236;SGB=-2.11175;MQSB=1;MQ0F=0;AC=8;AN=8;DP4=0,0,4,10;MQ=20;AF=1	GT:PL:GQ	1/1:60,12,0:127	1/1:56,9,0:127	1/1:66,12,0:127	1/1:57,9,0:127
SL3.0ch01	4621338	.	G	A	222	PASS	DP=16;VDB=0.313043;SGB=-1.90325;MQSB=1;MQ0F=0;AC=8;AN=8;DP4=0,0,3,12;MQ=20;AF=1	GT:PL:GQ	1/1:60,12,0:127	1/1:57,9,0:127	1/1:94,18,0:127	1/1:36,6,0:127
SL3.0ch01	4621502	.	G	A	215	PASS	DP=20;VDB=0.653244;SGB=-1.58122;MQSB=1;MQ0F=0;AC=8;AN=8;DP4=0,0,7,8;MQ=20;AF=1	GT:PL:GQ	1/1:20,3,0:127	1/1:36,6,0:127	1/1:86,18,0:127	1/1:98,18,0:127
SL3.0ch01	4806083	.	A	G	177	PASS	DP=12;VDB=0.249966;SGB=-1.7642;MQSB=0.950952;MQ0F=0;AC=8;AN=8;DP4=0,0,6,5;MQ=20;AF=1	GT:PL:GQ	1/1:40,6,0:127	1/1:20,3,0:127	1/1:73,12,0:127	1/1:69,12,0:127
SL3.0ch01	4878882	.	T	C	188	PASS	DP=15;VDB=0.252077;SGB=-1.73626;MQSB=1;MQ0F=0;AC=8;AN=8;DP4=0,0,2,12;MQ=20;AF=1	GT:PL:GQ	1/1:70,12,0:127	1/1:74,18,0:127	1/1:20,3,0:127	1/1:49,9,0:127
SL3.0ch01	4921095	.	T	G	473	PASS	DP=66;VDB=0.104256;SGB=-2.54397;MQSB=1;MQ0F=0;AC=8;AN=8;DP4=0,0,30,12;MQ=20;AF=1	GT:PL:GQ	1/1:134,39,0:127	1/1:95,18,0:127	1/1:144,39,0:127	1/1:125,30,0:127
SL3.0ch01	4921151	.	G	A	261	PASS	DP=24;VDB=0.246242;SGB=-2.18218;MQ0F=0;AC=8;AN=8;DP4=0,0,0,24;MQ=20;AF=1	GT:PL:GQ	1/1:83,24,0:127	1/1:60,12,0:127	1/1:83,24,0:127	1/1:60,12,0:127
SL3.0ch01	4924870	.	A	G	87	PASS	DP=12;VDB=0.00595258;SGB=-1.6318;MQ0F=0;AC=8;AN=8;DP4=0,0,6,0;MQ=20;AF=1	GT:PL:GQ	1/1:20,3,0:127	1/1:20,3,0:127	1/1:36,6,0:127	1/1:36,6,0:127
SL3.0ch01	5000990	.	A	G	71	PASS	DP=6;VDB=0.0414745;SGB=-1.56381;MQ0F=0;AC=8;AN=8;DP4=0,0,5,0;MQ=20;AF=1	GT:PL:GQ	1/1:20,3,0:127	1/1:20,3,0:127	1/1:20,3,0:127	1/1:36,6,0:127
SL3.0ch01	5001366	.	C	A	113	PASS	DP=9;VDB=0.333755;SGB=-1.54553;MQSB=0.900802;MQ0F=0;AC=8;AN=8;DP4=0,0,3,5;MQ=20;AF=1	GT:PL:GQ	1/1:18,3,0:127	1/1:20,3,0:127	1/1:40,6,0:127	1/1:60,12,0:127
SL3.0ch01	5027913	.	C	T	190	PASS	DP=17;VDB=0.117132;SGB=-1.5687;MQSB=1;MQ0F=0;AC=8;AN=8;DP4=0,0,14,1;MQ=20;AF=1	GT:PL:GQ	1/1:20,3,0:127	1/1:79,21,0:127	1/1:56,9,0:127	1/1:60,12,0:127
SL3.0ch01	5075500	.	T	C	178	PASS	DP=15;VDB=0.899975;SGB=-1.10232;MQSB=0.95494;MQ0F=0;AC=8;AN=8;DP4=0,0,7,5;MQ=20;AF=1	GT:PL:GQ	1/1:40,6,0:127	1/1:20,3,0:127	1/1:103,21,0:127	1/1:40,6,0:127
SL3.0ch01	5075602	.	G	A	156	PASS	DP=14;VDB=0.456924;SGB=-1.55098;MQSB=0.916482;MQ0F=0;AC=8;AN=8;DP4=0,0,7,3;MQ=20;AF=1	GT:PL:GQ	1/1:36,6,0:127	1/1:20,3,0:127	1/1:85,15,0:127	1/1:40,6,0:127
SL3.0ch01	5135387	.	T	C	312	PASS	DP=28;VDB=0.820946;SGB=-1.1098;MQSB=1;MQ0F=0;AC=8;AN=8;DP4=0,0,15,8;MQ=20;AF=1	GT:PL:GQ	1/1:69,12,0:127	1/1:20,3,0:127	1/1:139,33,0:127	1/1:109,21,0:127
SL3.0ch01	5139675	.	T	C	148	PASS	DP=12;VDB=0.152186;SGB=-1.67832;MQSB=0.974597;MQ0F=0;AC=8;AN=8;DP4=0,0,5,4;MQ=20;AF=1	GT:PL:GQ	1/1:40,6,0:127	1/1:40,6,0:127	1/1:20,3,0:127	1/1:73,12,0:127
SL3.0ch01	5203351	.	A	G	398	PASS	DP=45;VDB=0.951694;SGB=1.80714;MQSB=1;MQ0F=0;AC=8;AN=8;DP4=0,0,29,11;MQ=20;AF=1	GT:PL:GQ	1/1:95,18,0:127	1/1:56,9,0:127	1/1:129,27,0:127	1/1:143,66,0:127
SL3.0ch01	5204664	.	G	C	658	PASS	DP=86;VDB=0.919294;SGB=-0.734549;MQSB=1;MQ0F=0;AC=8;AN=8;DP4=0,0,33,43;MQ=20;AF=1	GT:PL:GQ	1/1:153,36,0:127	1/1:121,24,0:127	1/1:202,75,0:127	1/1:207,93,0:127
SL3.0ch01	5205194	.	A	G	597	PASS	DP=99;VDB=0.964821;SGB=0.426412;MQSB=1;MQ0F=0;AC=8;AN=8;DP4=0,0,55,31;MQ=20;AF=1	GT:PL:GQ	1/1:117,24,0:127	1/1:127,30,0:127	1/1:183,102,0:127	1/1:195,102,0:127
SL3.0ch01	5251495	.	C	T	124	PASS	DP=9;VDB=0.11447;SGB=-1.60889;MQ0F=0;AC=8;AN=8;DP4=0,0,9,0;MQ=20;AF=1	GT:PL:GQ	1/1:49,9,0:127	1/1:60,12,0:127	1/1:20,3,0:127	1/1:20,3,0:127
SL3.0ch01	5284794	.	A	C	385	PASS	DP=39;VDB=0.13546;SGB=-1.80302;MQSB=1;MQ0F=0;AC=8;AN=8;DP4=0,0,22,10;MQ=20;AF=1	GT:PL:GQ	1/1:129,27,0:127	1/1:57,9,0:127	1/1:121,39,0:127	1/1:103,21,0:127
SL3.0ch01	5286838	.	T	G	353	PASS	DP=25;VDB=0.175799;SGB=-2.3429;MQSB=1;MQ0F=0;AC=8;AN=8;DP4=0,0,15,9;MQ=20;AF=1	GT:PL:GQ	1/1:95,18,0:127	1/1:79,15,0:127	1/1:87,15,0:127	1/1:117,24,0:127
SL3.0ch01	5287036	.	T	A	176	PASS	DP=17;VDB=0.223991;SGB=-1.96916;MQSB=1;MQ0F=0;AC=8;AN=8;DP4=0,0,8,3;MQ=20;AF=1	GT:PL:GQ	1/1:56,9,0:127	1/1:56,9,0:127	1/1:40,6,0:127	1/1:49,9,0:127
SL3.0ch01	5287402	.	A	T	583	PASS	DP=97;VDB=0.981924;SGB=-1.00458;RPB=1;MQB=1;MQSB=1;BQB=1;MQ0F=0;AC=8;AN=8;DP4=0,1,53,30;MQ=20;AF=1	GT:PL:GQ	1/1:152,34,0:49	1/1:79,15,0:30	1/1:178,84,0:99	1/1:197,99,0:114
SL3.0ch01	5289409	.	T	C	91	PASS	DP=8;VDB=0.489657;SGB=-1.6318;MQSB=1;MQ0F=0;AC=8;AN=8;DP4=0,0,2,4;MQ=20;AF=1	GT:PL:GQ	1/1:40,6,0:127	1/1:36,6,0:127	1/1:20,3,0:127	1/1:20,3,0:127
SL3.0ch01	5290431	.	A	T	154	PASS	DP=14;VDB=0.0478483;SGB=-1.75294;MQSB=1.00775;MQ0F=0;AC=8;AN=8;DP4=0,0,6,4;MQ=20;AF=1	GT:PL:GQ	1/1:40,6,0:127	1/1:20,3,0:127	1/1:49,9,0:127	1/1:70,12,0:127
SL3.0ch01	5290460	.	A	G	129	PASS	DP=11;VDB=0.0549164;SGB=-1.65343;MQSB=0.992367;MQ0F=0;AC=8;AN=8;DP4=0,0,4,4;MQ=20;AF=1	GT:PL:GQ	1/1:20,3,0:127	1/1:20,3,0:127	1/1:57,9,0:127	1/1:57,9,0:127
SL3.0ch01	5303829	.	A	T	401	PASS	DP=50;VDB=0.681709;SGB=2.01487;MQSB=1;MQ0F=0;AC=8;AN=8;DP4=0,0,27,15;MQ=20;AF=1	GT:PL:GQ	1/1:109,21,0:127	1/1:20,3,0:127	1/1:192,69,0:127	1/1:105,33,0:127
SL3.0ch01	5304252	.	A	T	380	PASS	DP=31;VDB=0.096515;SGB=-1.09353;MQSB=1;MQ0F=0;AC=8;AN=8;DP4=0,0,11,18;MQ=20;AF=1	GT:PL:GQ	1/1:57,9,0:127	1/1:49,9,0:127	1/1:160,39,0:127	1/1:139,30,0:127
SL3.0ch01	5304474	.	A	C	414	PASS	DP=40;VDB=0.818139;SGB=0.110117;MQSB=1;MQ0F=0;AC=8;AN=8;DP4=0,0,23,13;MQ=20;AF=1	GT:PL:GQ	1/1:129,27,0:127	1/1:36,6,0:127	1/1:165,54,0:127	1/1:109,21,0:127
SL3.0ch01	5304505	.	T	G	314	PASS	DP=32;VDB=0.35716;SGB=1.55152;MQSB=1;MQ0F=0;AC=8;AN=8;DP4=0,0,23,7;MQ=20;AF=1	GT:PL:GQ	1/1:95,18,0:127	1/1:20,3,0:127	1/1:156,54,0:127	1/1:68,15,0:127
SL3.0ch01	5304614	.	A	G	393	PASS	DP=37;VDB=0.364913;SGB=-1.85444;MQSB=1;MQ0F=0;AC=8;AN=8;DP4=0,0,9,24;MQ=20;AF=1	GT:PL:GQ	1/1:122,27,0:127	1/1:20,3,0:127	1/1:137,39,0:127	1/1:139,30,0:127
SL3.0ch01	5305620	.	G	A	453	PASS	DP=45;VDB=0.392732;SGB=-0.349266;MQSB=1;MQ0F=0;AC=8;AN=8;DP4=0,0,23,20;MQ=20;AF=1	GT:PL:GQ	1/1:99,18,0:127	1/1:36,6,0:127	1/1:156,48,0:127	1/1:187,57,0:127
SL3.0ch01	5306395	.	A	G	436	PASS	DP=45;VDB=0.0540114;SGB=-1.98902;MQSB=1;MQ0F=0;AC=8;AN=8;DP4=0,0,28,11;MQ=20;AF=1	GT:PL:GQ	1/1:86,18,0:127	1/1:85,15,0:127	1/1:145,42,0:127	1/1:145,42,0:127
SL3.0ch01	5306877	.	G	C	617	PASS	DP=94;VDB=0.257354;SGB=4.39969;RPB=0.956841;MQB=1;MQSB=1;BQB=0.197163;MQ0F=0;ICB=0.07;HOB=0.03125;AC=7;AN=8;DP4=2,2,37,48;MQ=20;AF=0.875	GT:PL:GQ	0/1:92,0,39:31	1/1:154,36,0:43	1/1:197,69,0:76	1/1:210,126,0:127
SL3.0ch01	5307551	.	G	T	357	PASS	DP=34;VDB=0.572277;SGB=0.11212;MQSB=1;MQ0F=0;AC=8;AN=8;DP4=0,0,11,17;MQ=20;AF=1	GT:PL:GQ	1/1:36,6,0:127	1/1:56,9,0:127	1/1:169,45,0:127	1/1:121,24,0:127
SL3.0ch01	5308245	.	A	T	561	PASS	DP=81;VDB=0.957145;SGB=-1.81836;MQSB=1;MQ0F=0;AC=8;AN=8;DP4=0,0,46,22;MQ=20;AF=1	GT:PL:GQ	1/1:102,30,0:127	1/1:130,30,0:127	1/1:187,66,0:127	1/1:167,78,0:127
SL3.0ch01	5310712	.	G	A	362	PASS	DP=66;VDB=0.943425;SGB=-5.54047;RPB=0.0203518;MQB=1;MQSB=1;BQB=0.518906;MQ0F=0;ICB=0.07;HOB=0.03125;AC=7;AN=8;DP4=3,7,50,5;MQ=20;AF=0.875	GT:PL:GQ	0/1:98,0,71:63	1/1:91,36,0:43	1/1:101,27,0:34	1/1:108,48,0:55
SL3.0ch01	5310723	.	C	G	460	PASS	DP=69;VDB=0.571518;SGB=-5.54089;RPB=0.0561348;MQB=1;MQSB=1;BQB=0.861776;MQ0F=0;ICB=0.07;HOB=0.03125;AC=7;AN=8;DP4=3,7,42,13;MQ=20;AF=0.875	GT:PL:GQ	0/1:116,0,76:69	1/1:121,39,0:45	1/1:113,27,0:33	1/1:146,48,0:54
SL3.0ch01	5311302	.	G	A	70	PASS	DP=5;VDB=0.904828;SGB=-1.56381;MQSB=1;MQ0F=0;AC=8;AN=8;DP4=0,0,2,3;MQ=20;AF=1	GT:PL:GQ	1/1:35,6,0:127	1/1:20,3,0:127	1/1:20,3,0:127	1/1:20,3,0:127
SL3.0ch01	5311547	.	A	G	91	PASS	DP=7;VDB=0.421219;SGB=-1.53044;MQSB=1;MQ0F=0;AC=8;AN=8;DP4=0,0,5,1;MQ=20;AF=1	GT:PL:GQ	1/1:56,9,0:127	1/1:20,3,0:127	1/1:20,3,0:127	1/1:20,3,0:127
SL3.0ch01	5406437	.	A	G	195	PASS	DP=17;VDB=0.245026;SGB=-1.67221;MQSB=1;MQ0F=0;AC=8;AN=8;DP4=0,0,8,5;MQ=20;AF=1	GT:PL:GQ	1/1:36,6,0:127	1/1:36,6,0:127	1/1:49,9,0:127	1/1:99,18,0:127
SL3.0ch01	5406555	.	A	G	261	PASS	DP=42;VDB=0.364069;SGB=1.13773;MQSB=1;MQ0F=0;AC=8;AN=8;DP4=0,0,26,3;MQ=20;AF=1	GT:PL:GQ	1/1:36,6,0:127	1/1:109,21,0:127	1/1:49,9,0:127	1/1:92,51,0:127
SL3.0ch01	5406795	.	T	C	390	PASS	DP=46;VDB=0.775679;SGB=5.69489;MQSB=1;MQ0F=0;AC=8;AN=8;DP4=0,0,22,19;MQ=20;AF=1	GT:PL:GQ	1/1:99,18,0:127	1/1:20,3,0:127	1/1:99,18,0:127	1/1:197,84,0:127
SL3.0ch01	5406814	.	T	C	399	PASS	DP=46;VDB=0.970391;SGB=4.75333;MQSB=1;MQ0F=0;AC=8;AN=8;DP4=0,0,17,25;MQ=20;AF=1	GT:PL:GQ	1/1:108,21,0:127	1/1:20,3,0:127	1/1:98,21,0:127	1/1:198,81,0:127
SL3.0ch01	5407282	.	A	G	442	PASS	DP=49;VDB=0.015016;SGB=0.710212;MQSB=1;MQ0F=0;AC=8;AN=8;DP4=0,0,20,19;MQ=20;AF=1	GT:PL:GQ	1/1:85,15,0:127	1/1:130,30,0:127	1/1:69,12,0:127	1/1:183,60,0:127
SL3.0ch01	5408618	.	A	T	86	PASS	DP=8;VDB=0.926739;SGB=-1.53044;MQSB=1;MQ0F=0;AC=8;AN=8;DP4=0,0,4,2;MQ=20;AF=1	GT:PL:GQ	1/1:20,3,0:127	1/1:20,3,0:127	1/1:20,3,0:127	1/1:51,9,0:127
SL3.0ch01	5408640	.	G	T	75	PASS	DP=6;VDB=0.153612;SGB=-1.56381;MQSB=1;MQ0F=0;AC=8;AN=8;DP4=0,0,3,2;MQ=20;AF=1	GT:PL:GQ	1/1:20,3,0:127	1/1:20,3,0:127	1/1:20,3,0:127	1/1:40,6,0:127
SL3.0ch01	5409486	.	C	T	87	PASS	DP=6;VDB=0.813312;SGB=-1.6318;MQSB=0.861511;MQ0F=0;AC=8;AN=8;DP4=0,0,3,3;MQ=20;AF=1	GT:PL:GQ	1/1:20,3,0:127	1/1:36,6,0:127	1/1:20,3,0:127	1/1:36,6,0:127
SL3.0ch01	5482095	.	T	C	75	PASS	DP=7;VDB=0.300397;SGB=-1.56381;MQSB=1;MQ0F=0;AC=8;AN=8;DP4=0,0,4,1;MQ=20;AF=1	GT:PL:GQ	1/1:20,3,0:127	1/1:40,6,0:127	1/1:20,3,0:127	1/1:20,3,0:127
SL3.0ch01	5482926	.	G	C	185	PASS	DP=15;VDB=0.394296;SGB=-1.77489;MQSB=0.982603;MQ0F=0;AC=8;AN=8;DP4=0,0,6,6;MQ=20;AF=1	GT:PL:GQ	1/1:49,9,0:127	1/1:85,15,0:127	1/1:56,9,0:127	1/1:20,3,0:127
SL3.0ch01	5483231	.	T	C	197	PASS	DP=17;VDB=0.291443;SGB=-1.46537;MQSB=1;MQ0F=0;AC=8;AN=8;DP4=0,0,11,3;MQ=20;AF=1	GT:PL:GQ	1/1:93,21,0:127	1/1:40,6,0:127	1/1:49,9,0:127	1/1:40,6,0:127
SL3.0ch01	5483597	.	C	A	231	PASS	DP=15;VDB=0.909476;SGB=-1.93818;MQSB=1;MQ0F=0;AC=8;AN=8;DP4=0,0,8,7;MQ=20;AF=1	GT:PL:GQ	1/1:85,15,0:127	1/1:69,12,0:127	1/1:82,15,0:127	1/1:20,3,0:127
SL3.0ch01	5535963	.	T	C	179	PASS	DP=13;VDB=0.201873;SGB=-1.6581;MQSB=0.950952;MQ0F=0;AC=8;AN=8;DP4=0,0,5,6;MQ=20;AF=1	GT:PL:GQ	1/1:20,3,0:127	1/1:40,6,0:127	1/1:57,9,0:127	1/1:87,15,0:127
SL3.0ch01	5535977	.	G	A	232	PASS	DP=18;VDB=0.445855;SGB=-1.58122;MQSB=1;MQ0F=0;AC=8;AN=8;DP4=0,0,6,9;MQ=20;AF=1	GT:PL:GQ	1/1:20,3,0:127	1/1:40,6,0:127	1/1:99,18,0:127	1/1:98,18,0:127
SL3.0ch01	5543029	.	G	T	198	PASS	DP=12;VDB=0.884384;SGB=-1.97919;MQSB=0.982603;MQ0F=0;AC=8;AN=8;DP4=0,0,6,6;MQ=20;AF=1	GT:PL:GQ	1/1:57,9,0:127	1/1:36,6,0:127	1/1:73,12,0:127	1/1:57,9,0:127
SL3.0ch01	5598871	.	A	G	186	PASS	DP=18;VDB=0.588045;SGB=-1.58286;MQSB=1;MQ0F=0;AC=8;AN=8;DP4=0,0,11,2;MQ=20;AF=1	GT:PL:GQ	1/1:36,6,0:127	1/1:60,12,0:127	1/1:95,18,0:127	1/1:20,3,0:127
SL3.0ch01	5621378	.	C	T	144	PASS	DP=11;VDB=0.171339;SGB=-1.67832;MQSB=0.924584;MQ0F=0;AC=8;AN=8;DP4=0,0,6,3;MQ=20;AF=1	GT:PL:GQ	1/1:73,12,0:127	1/1:20,3,0:127	1/1:40,6,0:127	1/1:36,6,0:127
SL3.0ch01	5623178	.	T	C	305	PASS	DP=33;VDB=0.00894403;SGB=-0.858571;MQSB=1;MQ0F=0;AC=8;AN=8;DP4=0,0,8,21;MQ=20;AF=1	GT:PL:GQ	1/1:146,33,0:127	1/1:92,39,0:127	1/1:36,6,0:127	1/1:56,9,0:127
SL3.0ch01	5623881	.	C	T	566	PASS	DP=85;VDB=0.0011429;SGB=-2.60701;MQSB=1;MQ0F=0;AC=8;AN=8;DP4=0,0,9,70;MQ=20;AF=1	GT:PL:GQ	1/1:164,81,0:127	1/1:137,39,0:127	1/1:145,60,0:127	1/1:145,57,0:127
SL3.0ch01	5689182	.	A	G	220	PASS	DP=17;VDB=0.105804;SGB=-1.58122;MQSB=1;MQ0F=0;AC=8;AN=8;DP4=0,0,10,5;MQ=20;AF=1	GT:PL:GQ	1/1:40,6,0:127	1/1:20,3,0:127	1/1:86,18,0:127	1/1:99,18,0:127
SL3.0ch01	5689438	.	T	G	249	PASS	DP=22;VDB=0.196653;SGB=-0.866941;MQSB=1;MQ0F=0;AC=8;AN=8;DP4=0,0,10,8;MQ=20;AF=1	GT:PL:GQ	1/1:20,3,0:127	1/1:20,3,0:127	1/1:111,21,0:127	1/1:123,27,0:127
SL3.0ch01	5689458	.	C	A	219	PASS	DP=22;VDB=0.0203037;SGB=-1.18481;MQSB=1;MQ0F=0;AC=8;AN=8;DP4=0,0,10,6;MQ=20;AF=1	GT:PL:GQ	1/1:20,3,0:127	1/1:20,3,0:127	1/1:111,21,0:127	1/1:93,21,0:127
SL3.0ch01	5727453	.	G	A	188	PASS	DP=13;VDB=0.236947;SGB=-1.77489;MQSB=1;MQ0F=0;AC=8;AN=8;DP4=0,0,4,8;MQ=20;AF=1	GT:PL:GQ	1/1:87,15,0:127	1/1:20,3,0:127	1/1:49,9,0:127	1/1:57,9,0:127
SL3.0ch01	5730464	.	A	G	161	PASS	DP=14;VDB=0.0383682;SGB=-1.60518;MQSB=1.00775;MQ0F=0;AC=8;AN=8;DP4=0,0,6,4;MQ=20;AF=1	GT:PL:GQ	1/1:73,12,0:127	1/1:20,3,0:127	1/1:20,3,0:127	1/1:73,12,0:127
SL3.0ch01	5767051	.	G	A	107	PASS	DP=9;VDB=0.462061;SGB=-1.62611;MQSB=1;MQ0F=0;AC=8;AN=8;DP4=0,0,6,1;MQ=20;AF=1	GT:PL:GQ	1/1:20,3,0:127	1/1:36,6,0:127	1/1:56,9,0:127	1/1:20,3,0:127
SL3.0ch01	5767090	.	G	T	127	PASS	DP=11;VDB=0.067129;SGB=-1.81441;MQSB=0.992367;MQ0F=0;AC=8;AN=8;DP4=0,0,4,4;MQ=20;AF=1	GT:PL:GQ	1/1:40,6,0:127	1/1:36,6,0:127	1/1:36,6,0:127	1/1:40,6,0:127
SL3.0ch01	5768180	.	T	A	124	PASS	DP=9;VDB=0.480966;SGB=-1.73392;MQSB=0.900802;MQ0F=0;AC=8;AN=8;DP4=0,0,3,5;MQ=20;AF=1	GT:PL:GQ	1/1:40,6,0:127	1/1:20,3,0:127	1/1:49,9,0:127	1/1:40,6,0:127
SL3.0ch01	5776021	.	A	G	111	PASS	DP=8;VDB=0.587934;SGB=-1.62611;MQSB=1;MQ0F=0;AC=8;AN=8;DP4=0,0,5,2;MQ=20;AF=1	GT:PL:GQ	1/1:56,9,0:127	1/1:20,3,0:127	1/1:20,3,0:127	1/1:40,6,0:127
SL3.0ch01	5776075	.	A	T	189	PASS	DP=13;VDB=0.168008;SGB=-1.91223;MQSB=0.95494;MQ0F=0;AC=8;AN=8;DP4=0,0,7,5;MQ=20;AF=1	GT:PL:GQ	1/1:69,12,0:127	1/1:69,12,0:127	1/1:40,6,0:127	1/1:36,6,0:127
SL3.0ch01	5776186	.	A	C	137	PASS	DP=11;VDB=0.482258;SGB=-1.3927;MQSB=1;MQ0F=0;AC=8;AN=8;DP4=0,0,2,7;MQ=20;AF=1	GT:PL:GQ	1/1:82,15,0:127	1/1:40,6,0:127	1/1:20,3,0:127	1/1:20,3,0:127
SL3.0ch01	6176595	.	A	C	75	PASS	DP=6;VDB=0.877481;SGB=-1.56381;MQSB=1;MQ0F=0;AC=8;AN=8;DP4=0,0,2,3;MQ=20;AF=1	GT:PL:GQ	1/1:20,3,0:127	1/1:40,6,0:127	1/1:20,3,0:127	1/1:20,3,0:127
SL3.0ch01	6176728	.	A	G	128	PASS	DP=9;VDB=0.346875;SGB=-1.73392;MQSB=0.900802;MQ0F=0;AC=8;AN=8;DP4=0,0,5,3;MQ=20;AF=1	GT:PL:GQ	1/1:57,9,0:127	1/1:36,6,0:127	1/1:40,6,0:127	1/1:20,3,0:127
SL3.0ch01	6236576	.	C	T	344	PASS	DP=27;VDB=0.996708;SGB=-2.2852;MQSB=1;MQ0F=0;AC=8;AN=8;DP4=0,0,15,10;MQ=20;AF=1	GT:PL:GQ	1/1:97,24,0:127	1/1:73,12,0:127	1/1:82,15,0:127	1/1:117,24,0:127
SL3.0ch01	6238387	.	G	A	331	PASS	DP=27;VDB=0.783648;SGB=-1.88531;MQSB=1;MQ0F=0;AC=8;AN=8;DP4=0,0,10,12;MQ=20;AF=1	GT:PL:GQ	1/1:131,27,0:127	1/1:56,9,0:127	1/1:70,12,0:127	1/1:99,18,0:127
SL3.0ch01	6238570	.	A	G	265	PASS	DP=19;VDB=0.529189;SGB=-2.08003;MQSB=1;MQ0F=0;AC=8;AN=8;DP4=0,0,6,11;MQ=20;AF=1	GT:PL:GQ	1/1:56,9,0:127	1/1:49,9,0:127	1/1:98,18,0:127	1/1:87,15,0:127
SL3.0ch01	6238642	.	T	C	242	PASS	DP=21;VDB=0.448518;SGB=-1.87971;MQSB=1;MQ0F=0;AC=8;AN=8;DP4=0,0,11,6;MQ=20;AF=1	GT:PL:GQ	1/1:107,21,0:127	1/1:31,6,0:127	1/1:60,12,0:127	1/1:69,12,0:127
SL3.0ch01	6244233	.	C	A	500	PASS	DP=63;VDB=0.246464;SGB=-0.755749;RPB=0.916667;MQB=1;MQSB=1;BQB=0.75;MQ0F=0;AC=8;AN=8;DP4=1,1,21,27;MQ=20;AF=1	GT:PL:GQ	1/1:157,29,0:42	1/1:146,33,0:46	1/1:134,30,0:43	1/1:86,18,0:31
SL3.0ch01	6246305	.	G	A	128	PASS	DP=8;VDB=0.720622;SGB=-1.73392;MQSB=1;MQ0F=0;AC=8;AN=8;DP4=0,0,2,6;MQ=20;AF=1	GT:PL:GQ	1/1:40,6,0:127	1/1:20,3,0:127	1/1:36,6,0:127	1/1:57,9,0:127
SL3.0ch01	6247280	.	G	C	150	PASS	DP=10;VDB=0.73483;SGB=-1.17447;MQSB=1.00775;MQ0F=0;AC=8;AN=8;DP4=0,0,6,4;MQ=20;AF=1	GT:PL:GQ	1/1:20,3,0:127	1/1:95,18,0:127	1/1:40,6,0:127	1/1:20,3,0:127
SL3.0ch01	6250435	.	G	T	115	PASS	DP=11;VDB=0.566336;SGB=-1.54553;MQSB=0.900802;MQ0F=0;AC=8;AN=8;DP4=0,0,3,5;MQ=20;AF=1	GT:PL:GQ	1/1:20,3,0:127	1/1:60,12,0:127	1/1:20,3,0:127	1/1:40,6,0:127
SL3.0ch01	6250458	.	A	G	121	PASS	DP=9;VDB=0.29154;SGB=-1.54553;MQSB=0.900802;MQ0F=0;AC=8;AN=8;DP4=0,0,3,5;MQ=20;AF=1	GT:PL:GQ	1/1:20,3,0:127	1/1:70,12,0:127	1/1:36,6,0:127	1/1:20,3,0:127
SL3.0ch01	6250461	.	G	A	121	PASS	DP=9;VDB=0.299782;SGB=-1.54553;MQSB=0.900802;MQ0F=0;AC=8;AN=8;DP4=0,0,3,5;MQ=20;AF=1	GT:PL:GQ	1/1:20,3,0:127	1/1:70,12,0:127	1/1:36,6,0:127	1/1:20,3,0:127
SL3.0ch01	6383633	.	C	T	318	PASS	DP=27;VDB=0.980563;SGB=-1.83017;MQSB=1;MQ0F=0;AC=8;AN=8;DP4=0,0,19,6;MQ=20;AF=1	GT:PL:GQ	1/1:33,6,0:127	1/1:109,24,0:127	1/1:116,30,0:127	1/1:85,15,0:127
SL3.0ch01	6393128	.	A	G	460	PASS	DP=38;VDB=0.102093;SGB=-2.50151;MQSB=1;MQ0F=0;AC=8;AN=8;DP4=0,0,22,14;MQ=20;AF=1	GT:PL:GQ	1/1:68,15,0:127	1/1:129,27,0:127	1/1:144,33,0:127	1/1:144,33,0:127
SL3.0ch01	6404195	.	C	G	111	PASS	DP=9;VDB=0.968052;SGB=-1.62611;MQSB=1.01283;MQ0F=0;AC=8;AN=8;DP4=0,0,4,3;MQ=20;AF=1	GT:PL:GQ	1/1:56,9,0:127	1/1:40,6,0:127	1/1:20,3,0:127	1/1:20,3,0:127
SL3.0ch01	6404223	.	C	T	75	PASS	DP=5;VDB=0.0323763;SGB=-1.56381;MQSB=1;MQ0F=0;AC=8;AN=8;DP4=0,0,2,3;MQ=20;AF=1	GT:PL:GQ	1/1:40,6,0:127	1/1:20,3,0:127	1/1:20,3,0:127	1/1:20,3,0:127
SL3.0ch01	6414511	.	C	T	125	PASS	DP=8;VDB=0.0200665;SGB=-1.54553;MQSB=0.900802;MQ0F=0;AC=8;AN=8;DP4=0,0,3,5;MQ=20;AF=1	GT:PL:GQ	1/1:70,12,0:127	1/1:40,6,0:127	1/1:20,3,0:127	1/1:20,3,0:127
SL3.0ch01	6445056	.	C	A	159	PASS	DP=13;VDB=0.072651;SGB=-1.6581;MQSB=0.950952;MQ0F=0;AC=8;AN=8;DP4=0,0,5,6;MQ=20;AF=1	GT:PL:GQ	1/1:79,15,0:127	1/1:36,6,0:127	1/1:20,3,0:127	1/1:49,9,0:127
SL3.0ch01	6796391	.	T	C	209	PASS	DP=14;VDB=0.18588;SGB=-1.39191;MQSB=1;MQ0F=0;AC=8;AN=8;DP4=0,0,8,6;MQ=20;AF=1	GT:PL:GQ	1/1:36,6,0:127	1/1:69,12,0:127	1/1:20,3,0:127	1/1:109,21,0:127
SL3.0ch01	6797332	.	A	G	182	PASS	DP=15;VDB=0.118129;SGB=-1.97919;MQSB=1;MQ0F=0;AC=8;AN=8;DP4=0,0,10,2;MQ=20;AF=1	GT:PL:GQ	1/1:49,9,0:127	1/1:40,6,0:127	1/1:49,9,0:127	1/1:69,12,0:127
SL3.0ch01	6800013	.	C	T	239	PASS	DP=18;VDB=0.912922;SGB=-1.48144;MQSB=1;MQ0F=0;AC=8;AN=8;DP4=0,0,10,6;MQ=20;AF=1	GT:PL:GQ	1/1:20,3,0:127	1/1:36,6,0:127	1/1:109,21,0:127	1/1:99,18,0:127
SL3.0ch01	6804978	.	T	A	123	PASS	DP=12;VDB=0.932092;SGB=-1.81441;MQSB=1;MQ0F=0;AC=8;AN=8;DP4=0,0,7,1;MQ=20;AF=1	GT:PL:GQ	1/1:36,6,0:127	1/1:36,6,0:127	1/1:40,6,0:127	1/1:36,6,0:127
SL3.0ch01	6805132	.	C	T	144	PASS	DP=9;VDB=0.0329857;SGB=-1.60889;MQSB=0.974597;MQ0F=0;AC=8;AN=8;DP4=0,0,4,5;MQ=20;AF=1	GT:PL:GQ	1/1:20,3,0:127	1/1:20,3,0:127	1/1:56,9,0:127	1/1:73,12,0:127
SL3.0ch01	6823709	.	T	C	95	PASS	DP=6;VDB=0.5;SGB=-1.6318;MQSB=1;MQ0F=0;AC=8;AN=8;DP4=0,0,4,2;MQ=20;AF=1	GT:PL:GQ	1/1:40,6,0:127	1/1:20,3,0:127	1/1:20,3,0:127	1/1:40,6,0:127
SL3.0ch01	6951870	.	G	A	94	PASS	DP=10;VDB=0.000238202;SGB=-1.62611;MQSB=1;MQ0F=0;AC=8;AN=8;DP4=0,0,6,1;MQ=20;AF=1	GT:PL:GQ	1/1:14,3,0:127	1/1:36,6,0:127	1/1:20,3,0:127	1/1:49,9,0:127
SL3.0ch01	6961505	.	C	A	113	PASS	DP=9;VDB=2.02372e-05;SGB=-1.65343;MQSB=1;MQ0F=0;AC=8;AN=8;DP4=0,0,2,6;MQ=20;AF=1	GT:PL:GQ	1/1:49,9,0:127	1/1:20,3,0:127	1/1:49,9,0:127	1/1:20,3,0:127
SL3.0ch01	6971321	.	T	G	262	PASS	DP=19;VDB=0.209099;SGB=-2.05482;MQSB=1;MQ0F=0;AC=8;AN=8;DP4=0,0,11,6;MQ=20;AF=1	GT:PL:GQ	1/1:73,12,0:127	1/1:36,6,0:127	1/1:79,15,0:127	1/1:99,18,0:127
SL3.0ch01	7531534	.	C	G	225	PASS	DP=22;VDB=1.01083e-08;SGB=-1.88334;MQ0F=0;AC=8;AN=8;DP4=0,0,21,0;MQ=20;AF=1	GT:PL:GQ	1/1:68,15,0:127	1/1:20,3,0:127	1/1:79,21,0:127	1/1:83,24,0:127
SL3.0ch01	7534576	.	A	G	107	PASS	DP=8;VDB=0.239302;SGB=-1.62611;MQSB=1.01283;MQ0F=0;AC=8;AN=8;DP4=0,0,4,3;MQ=20;AF=1	GT:PL:GQ	1/1:20,3,0:127	1/1:20,3,0:127	1/1:36,6,0:127	1/1:56,9,0:127
SL3.0ch01	7536262	.	A	C	125	PASS	DP=12;VDB=0.522432;SGB=-1.17447;MQ0F=0;AC=8;AN=8;DP4=0,0,10,0;MQ=20;AF=1	GT:PL:GQ	1/1:20,3,0:127	1/1:20,3,0:127	1/1:74,18,0:127	1/1:36,6,0:127
SL3.0ch01	7536538	.	A	G	211	PASS	DP=14;VDB=0.0799392;SGB=-2.03631;MQSB=1;MQ0F=0;AC=8;AN=8;DP4=0,0,11,3;MQ=20;AF=1	GT:PL:GQ	1/1:56,9,0:127	1/1:56,9,0:127	1/1:56,9,0:127	1/1:68,15,0:127
SL3.0ch01	7537190	.	A	G	100	PASS	DP=9;VDB=0.846879;SGB=-1.62611;MQSB=1.01283;MQ0F=0;AC=8;AN=8;DP4=0,0,4,3;MQ=20;AF=1	GT:PL:GQ	1/1:36,6,0:127	1/1:49,9,0:127	1/1:20,3,0:127	1/1:20,3,0:127
SL3.0ch01	7550356	.	T	C	689	PASS	DP=97;VDB=0.120942;SGB=-2.69773;RPB=1;MQB=1;MQSB=1;BQB=1;MQ0F=0;AC=8;AN=8;DP4=1,0,42,42;MQ=20;AF=1	GT:PL:GQ	1/1:184,64,0:81	1/1:165,54,0:71	1/1:160,39,0:56	1/1:203,78,0:95
SL3.0ch01	7561941	.	G	A	270	PASS	DP=24;VDB=4.70718e-13;SGB=-1.93254;MQSB=1;MQ0F=0;AC=8;AN=8;DP4=0,0,16,4;MQ=20;AF=1	GT:PL:GQ	1/1:97,24,0:127	1/1:79,15,0:127	1/1:40,6,0:127	1/1:79,15,0:127
SL3.0ch01	7561942	.	T	C	240	PASS	DP=21;VDB=1.29641e-11;SGB=-2.05482;MQSB=1;MQ0F=0;AC=8;AN=8;DP4=0,0,14,3;MQ=20;AF=1	GT:PL:GQ	1/1:86,18,0:127	1/1:60,12,0:127	1/1:40,6,0:127	1/1:79,15,0:127
SL3.0ch01	7607912	.	T	C	55	PASS	DP=5;VDB=0.484771;SGB=-1.51954;MQ0F=0;AC=8;AN=8;DP4=0,0,4,0;MQ=20;AF=1	GT:PL:GQ	1/1:20,3,0:127	1/1:20,3,0:127	1/1:20,3,0:127	1/1:20,3,0:127
SL3.0ch01	8080534	.	C	A	271	PASS	DP=22;VDB=0.27643;SGB=-2.0195;MQSB=1;MQ0F=0;AC=8;AN=8;DP4=0,0,11,8;MQ=20;AF=1	GT:PL:GQ	1/1:91,18,0:127	1/1:56,9,0:127	1/1:56,9,0:127	1/1:93,21,0:127
SL3.0ch01	8102040	.	C	G	123	PASS	DP=10;VDB=0.700218;SGB=-1.81441;MQSB=1;MQ0F=0;AC=8;AN=8;DP4=0,0,7,1;MQ=20;AF=1	GT:PL:GQ	1/1:40,6,0:127	1/1:36,6,0:127	1/1:36,6,0:127	1/1:36,6,0:127
SL3.0ch01	8103017	.	T	C	137	PASS	DP=9;VDB=0.532922;SGB=-1.77754;MQSB=1;MQ0F=0;AC=8;AN=8;DP4=0,0,1,8;MQ=20;AF=1	GT:PL:GQ	1/1:57,9,0:127	1/1:49,9,0:127	1/1:36,6,0:127	1/1:20,3,0:127
SL3.0ch01	8636252	.	T	G	640	PASS	DP=77;VDB=0.0790131;SGB=-2.71066;MQSB=1;MQ0F=0;AC=8;AN=8;DP4=0,0,19,45;MQ=20;AF=1	GT:PL:GQ	1/1:155,45,0:127	1/1:165,42,0:127	1/1:155,45,0:127	1/1:190,60,0:127
SL3.0ch01	8647741	.	A	G	352	PASS	DP=32;VDB=0.584484;SGB=-2.0175;MQSB=1;MQ0F=0;AC=8;AN=8;DP4=0,0,9,18;MQ=20;AF=1	GT:PL:GQ	1/1:112,30,0:127	1/1:57,9,0:127	1/1:79,15,0:127	1/1:129,27,0:127
SL3.0ch01	9287615	.	T	C	134	PASS	DP=9;VDB=0.848733;SGB=-1.84697;MQSB=1;MQ0F=0;AC=8;AN=8;DP4=0,0,7,2;MQ=20;AF=1	GT:PL:GQ	1/1:49,9,0:127	1/1:34,6,0:127	1/1:40,6,0:127	1/1:36,6,0:127
SL3.0ch01	9489873	.	T	C	401	PASS	DP=33;VDB=0.232564;SGB=-2.40914;MQSB=1;MQ0F=0;AC=8;AN=8;DP4=0,0,16,12;MQ=20;AF=1	GT:PL:GQ	1/1:131,27,0:127	1/1:117,24,0:127	1/1:79,15,0:127	1/1:99,18,0:127
SL3.0ch01	9489882	.	G	A	387	PASS	DP=30;VDB=0.1078;SGB=-2.32466;MQSB=1;MQ0F=0;AC=8;AN=8;DP4=0,0,12,15;MQ=20;AF=1	GT:PL:GQ	1/1:131,27,0:127	1/1:121,24,0:127	1/1:69,12,0:127	1/1:91,18,0:127
SL3.0ch01	11572033	.	G	A	278	PASS	DP=19;VDB=0.178826;SGB=-1.65896;MQSB=1;MQ0F=0;AC=8;AN=8;DP4=0,0,8,10;MQ=20;AF=1	GT:PL:GQ	1/1:57,9,0:127	1/1:40,6,0:127	1/1:121,24,0:127	1/1:85,15,0:127
SL3.0ch01	11572063	.	A	G	247	PASS	DP=21;VDB=0.906442;SGB=-1.31549;MQSB=1;MQ0F=0;AC=8;AN=8;DP4=0,0,10,7;MQ=20;AF=1	GT:PL:GQ	1/1:20,3,0:127	1/1:36,6,0:127	1/1:121,24,0:127	1/1:95,18,0:127
SL3.0ch01	11572067	.	T	C	247	PASS	DP=24;VDB=0.89342;SGB=-1.31549;MQSB=1;MQ0F=0;AC=8;AN=8;DP4=0,0,10,7;MQ=20;AF=1	GT:PL:GQ	1/1:20,3,0:127	1/1:36,6,0:127	1/1:121,24,0:127	1/1:95,18,0:127
SL3.0ch01	11572387	.	G	A	75	PASS	DP=6;VDB=0.962848;SGB=-1.56381;MQSB=1;MQ0F=0;AC=8;AN=8;DP4=0,0,3,2;MQ=20;AF=1	GT:PL:GQ	1/1:20,3,0:127	1/1:20,3,0:127	1/1:20,3,0:127	1/1:40,6,0:127
SL3.0ch01	11573273	.	G	A	217	PASS	DP=17;VDB=0.973844;SGB=-1.39191;MQSB=1;MQ0F=0;AC=8;AN=8;DP4=0,0,8,6;MQ=20;AF=1	GT:PL:GQ	1/1:20,3,0:127	1/1:40,6,0:127	1/1:109,21,0:127	1/1:73,12,0:127
SL3.0ch01	11574763	.	G	A	146	PASS	DP=11;VDB=0.73483;SGB=-1.49218;MQSB=1.00775;MQ0F=0;AC=8;AN=8;DP4=0,0,6,4;MQ=20;AF=1	GT:PL:GQ	1/1:20,3,0:127	1/1:20,3,0:127	1/1:52,9,0:127	1/1:79,15,0:127
SL3.0ch01	11584173	.	C	T	87	PASS	DP=7;VDB=0.0137686;SGB=-1.6318;MQSB=1;MQ0F=0;AC=8;AN=8;DP4=0,0,5,1;MQ=20;AF=1	GT:PL:GQ	1/1:36,6,0:127	1/1:20,3,0:127	1/1:36,6,0:127	1/1:20,3,0:127
SL3.0ch01	11584176	.	C	T	87	PASS	DP=7;VDB=0.0137686;SGB=-1.6318;MQSB=1;MQ0F=0;AC=8;AN=8;DP4=0,0,5,1;MQ=20;AF=1	GT:PL:GQ	1/1:36,6,0:127	1/1:20,3,0:127	1/1:36,6,0:127	1/1:20,3,0:127
SL3.0ch01	11630870	.	T	C	581	PASS	DP=96;VDB=0.101962;SGB=10.6349;MQSB=1;MQ0F=0;AC=8;AN=8;DP4=0,0,44,41;MQ=20;AF=1	GT:PL:GQ	1/1:139,30,0:127	1/1:79,15,0:127	1/1:211,154,0:127	1/1:177,57,0:127
SL3.0ch01	11630966	.	G	A	499	PASS	DP=88;VDB=0.912823;SGB=9.80749;MQSB=1;MQ0F=0;AC=8;AN=8;DP4=0,0,53,27;MQ=20;AF=1	GT:PL:GQ	1/1:74,18,0:127	1/1:85,15,0:127	1/1:194,144,0:127	1/1:171,63,0:127
SL3.0ch01	11632034	.	G	A	436	PASS	DP=51;VDB=0.0477696;SGB=5.55217;MQSB=1;MQ0F=0;AC=8;AN=8;DP4=0,0,20,30;MQ=20;AF=1	GT:PL:GQ	1/1:57,9,0:127	1/1:40,6,0:127	1/1:209,93,0:127	1/1:155,42,0:127
SL3.0ch01	11632354	.	C	T	408	PASS	DP=56;VDB=0.38528;SGB=8.10161;MQSB=1;MQ0F=0;AC=8;AN=8;DP4=0,0,28,20;MQ=20;AF=1	GT:PL:GQ	1/1:87,15,0:127	1/1:56,9,0:127	1/1:191,102,0:127	1/1:99,18,0:127
SL3.0ch01	11634043	.	T	C	200	PASS	DP=14;VDB=0.419688;SGB=-1.01454;MQSB=1;MQ0F=0;AC=8;AN=8;DP4=0,0,10,4;MQ=20;AF=1	GT:PL:GQ	1/1:36,6,0:127	1/1:40,6,0:127	1/1:109,24,0:127	1/1:40,6,0:127
SL3.0ch01	11698079	.	T	G	584	PASS	DP=83;VDB=0.197266;SGB=1.3949;RPB=1;MQB=1;MQSB=1;BQB=1;MQ0F=0;AC=8;AN=8;DP4=1,0,29,38;MQ=20;AF=1	GT:PL:GQ	1/1:183,49,0:65	1/1:209,93,0:109	1/1:117,24,0:40	1/1:98,18,0:34
SL3.0ch01	11698135	.	G	A	625	PASS	DP=86;VDB=0.199306;SGB=-0.763066;RPB=0.828767;MQB=1;MQSB=1;BQB=0.712329;MQ0F=0;AC=8;AN=8;DP4=2,0,39,34;MQ=20;AF=1	GT:PL:GQ	1/1:166,30,0:43	1/1:199,90,0:103	1/1:134,30,0:43	1/1:149,36,0:49
SL3.0ch01	11973955	.	A	G	71	PASS	DP=6;VDB=0.409395;SGB=-1.56381;MQ0F=0;AC=8;AN=8;DP4=0,0,5,0;MQ=20;AF=1	GT:PL:GQ	1/1:36,6,0:127	1/1:20,3,0:127	1/1:20,3,0:127	1/1:20,3,0:127
SL3.0ch01	11978177	.	T	A	124	PASS	DP=8;VDB=0.601236;SGB=-1.73392;MQSB=1;MQ0F=0;AC=8;AN=8;DP4=0,0,2,6;MQ=20;AF=1	GT:PL:GQ	1/1:40,6,0:127	1/1:20,3,0:127	1/1:49,9,0:127	1/1:40,6,0:127
SL3.0ch01	11978246	.	G	T	111	PASS	DP=10;VDB=0.181258;SGB=-1.62611;MQSB=1;MQ0F=0;AC=8;AN=8;DP4=0,0,5,2;MQ=20;AF=1	GT:PL:GQ	1/1:20,3,0:127	1/1:56,9,0:127	1/1:40,6,0:127	1/1:20,3,0:127
SL3.0ch01	11978367	.	T	C	186	PASS	DP=14;VDB=0.316685;SGB=-1.81524;MQSB=1;MQ0F=0;AC=8;AN=8;DP4=0,0,8,4;MQ=20;AF=1	GT:PL:GQ	1/1:40,6,0:127	1/1:46,9,0:127	1/1:85,15,0:127	1/1:40,6,0:127
SL3.0ch01	11979028	.	G	T	153	PASS	DP=10;VDB=0.227032;SGB=-1.75294;MQSB=1;MQ0F=0;AC=8;AN=8;DP4=0,0,2,8;MQ=20;AF=1	GT:PL:GQ	1/1:20,3,0:127	1/1:36,6,0:127	1/1:49,9,0:127	1/1:73,12,0:127
SL3.0ch01	11980195	.	C	T	66	PASS	DP=6;VDB=0.831179;SGB=-1.56381;MQ0F=0;AC=8;AN=8;DP4=0,0,5,0;MQ=20;AF=1	GT:PL:GQ	1/1:20,3,0:127	1/1:20,3,0:127	1/1:36,6,0:127	1/1:15,3,0:127
SL3.0ch01	11980248	.	T	C	124	PASS	DP=9;VDB=0.259674;SGB=-1.54553;MQSB=0.992367;MQ0F=0;AC=8;AN=8;DP4=0,0,4,4;MQ=20;AF=1	GT:PL:GQ	1/1:20,3,0:127	1/1:20,3,0:127	1/1:73,12,0:127	1/1:36,6,0:127
SL3.0ch01	11980448	.	A	G	55	PASS	DP=5;VDB=0.036866;SGB=-1.51954;MQSB=1;MQ0F=0;AC=8;AN=8;DP4=0,0,3,1;MQ=20;AF=1	GT:PL:GQ	1/1:20,3,0:127	1/1:20,3,0:127	1/1:20,3,0:127	1/1:20,3,0:127
SL3.0ch01	13911574	.	T	C	354	PASS	DP=28;VDB=0.0647975;SGB=-2.23525;MQSB=1;MQ0F=0;AC=8;AN=8;DP4=0,0,16,10;MQ=20;AF=1	GT:PL:GQ	1/1:114,24,0:127	1/1:129,27,0:127	1/1:57,12,0:127	1/1:79,15,0:127
SL3.0ch01	13911656	.	A	G	284	PASS	DP=20;VDB=0.852842;SGB=-2.2751;MQSB=1;MQ0F=0;AC=8;AN=8;DP4=0,0,9,9;MQ=20;AF=1	GT:PL:GQ	1/1:69,12,0:127	1/1:85,15,0:127	1/1:73,12,0:127	1/1:82,15,0:127
SL3.0ch01	13925583	.	G	A	455	PASS	DP=61;VDB=0.452719;SGB=-2.52735;RPB=1;MQB=1;MQSB=1;BQB=1;MQ0F=0;AC=8;AN=8;DP4=0,1,9,39;MQ=20;AF=1	GT:PL:GQ	1/1:129,19,0:33	1/1:91,18,0:32	1/1:93,48,0:62	1/1:165,42,0:56
SL3.0ch01	14136710	.	T	C	200	PASS	DP=17;VDB=0.942534;SGB=-0.259903;MQSB=1;MQ0F=0;AC=8;AN=8;DP4=0,0,13,3;MQ=20;AF=1	GT:PL:GQ	1/1:116,30,0:127	1/1:69,12,0:127	1/1:20,3,0:127	1/1:20,3,0:127
SL3.0ch01	14149094	.	G	A	136	PASS	DP=9;VDB=0.788506;SGB=-1.67832;MQSB=0.974597;MQ0F=0;AC=8;AN=8;DP4=0,0,5,4;MQ=20;AF=1	GT:PL:GQ	1/1:36,6,0:127	1/1:69,12,0:127	1/1:36,6,0:127	1/1:20,3,0:127
SL3.0ch01	14270613	.	T	C	120	PASS	DP=10;VDB=0.0795616;SGB=-1.54553;MQSB=1;MQ0F=0;AC=8;AN=8;DP4=0,0,7,1;MQ=20;AF=1	GT:PL:GQ	1/1:20,3,0:127	1/1:36,6,0:127	1/1:20,3,0:127	1/1:69,12,0:127
SL3.0ch01	14282328	.	T	A	263	PASS	DP=28;VDB=0.215449;SGB=0.238324;MQSB=1;MQ0F=0;AC=8;AN=8;DP4=0,0,14,8;MQ=20;AF=1	GT:PL:GQ	1/1:36,6,0:127	1/1:20,3,0:127	1/1:99,18,0:127	1/1:133,39,0:127
SL3.0ch01	14282824	.	G	A	176	PASS	DP=15;VDB=0.204138;SGB=-1.70713;MQSB=0.964642;MQ0F=0;AC=8;AN=8;DP4=0,0,7,4;MQ=20;AF=1	GT:PL:GQ	1/1:40,6,0:127	1/1:40,6,0:127	1/1:36,6,0:127	1/1:85,15,0:127
SL3.0ch01	14282852	.	G	A	111	PASS	DP=10;VDB=0.202927;SGB=-1.7175;MQSB=1.01283;MQ0F=0;AC=8;AN=8;DP4=0,0,3,4;MQ=20;AF=1	GT:PL:GQ	1/1:40,6,0:127	1/1:20,3,0:127	1/1:40,6,0:127	1/1:36,6,0:127
SL3.0ch01	14283519	.	A	T	111	PASS	DP=8;VDB=0.299782;SGB=-1.54553;MQ0F=0;AC=8;AN=8;DP4=0,0,8,0;MQ=20;AF=1	GT:PL:GQ	1/1:36,6,0:127	1/1:20,3,0:127	1/1:20,3,0:127	1/1:60,12,0:127
SL3.0ch01	14283999	.	C	A	167	PASS	DP=17;VDB=0.393696;SGB=-1.6581;MQSB=0.964642;MQ0F=0;AC=8;AN=8;DP4=0,0,7,4;MQ=20;AF=1	GT:PL:GQ	1/1:36,6,0:127	1/1:20,3,0:127	1/1:79,15,0:127	1/1:57,9,0:127
SL3.0ch01	14284947	.	T	C	423	PASS	DP=84;VDB=0.790272;SGB=11.1733;MQSB=1;MQ0F=0;AC=8;AN=8;DP4=0,0,47,22;MQ=20;AF=1	GT:PL:GQ	1/1:36,6,0:127	1/1:56,9,0:127	1/1:172,54,0:127	1/1:184,138,0:127
SL3.0ch01	14285344	.	A	G	126	PASS	DP=9;VDB=0.0177502;SGB=-1.84697;MQ0F=0;AC=8;AN=8;DP4=0,0,0,9;MQ=20;AF=1	GT:PL:GQ	1/1:36,6,0:127	1/1:36,6,0:127	1/1:49,9,0:127	1/1:30,6,0:127
SL3.0ch01	14327745	.	T	A	637	PASS	DP=75;VDB=0.00396626;SGB=-1.89608;RPB=0.794118;MQB=1;MQSB=1;BQB=0.676471;MQ0F=0;AC=8;AN=8;DP4=1,1,28,40;MQ=20;AF=1	GT:PL:GQ	1/1:188,61,0:73	1/1:182,54,0:66	1/1:136,19,0:31	1/1:154,36,0:48
SL3.0ch01	14329708	.	A	C	551	PASS	DP=83;VDB=0.00122777;SGB=-1.35639;RPB=1;MQB=1;MQSB=1;BQB=1;MQ0F=0;AC=8;AN=8;DP4=1,0,43,19;MQ=20;AF=1	GT:PL:GQ	1/1:177,58,0:75	1/1:135,42,0:59	1/1:130,33,0:50	1/1:132,36,0:53
SL3.0ch01	14329896	.	T	G	750	PASS	DP=96;VDB=0.0970969;SGB=-2.76861;MQSB=1;MQ0F=0;AC=8;AN=8;DP4=0,0,40,49;MQ=20;AF=1	GT:PL:GQ	1/1:200,72,0:127	1/1:187,60,0:127	1/1:195,72,0:127	1/1:193,63,0:127
SL3.0ch01	14330533	.	T	A	671	PASS	DP=97;VDB=0.13481;SGB=-2.4411;RPB=0.873563;MQB=1;MQSB=1;BQB=0.931035;MQ0F=0;AC=8;AN=8;DP4=0,2,37,50;MQ=20;AF=1	GT:PL:GQ	1/1:170,42,0:56	1/1:187,57,0:71	1/1:191,93,0:107	1/1:146,36,0:50
SL3.0ch01	14331504	.	G	A	651	PASS	DP=78;VDB=0.0557487;SGB=-2.68617;MQSB=1;MQ0F=0;AC=8;AN=8;DP4=0,0,35,34;MQ=20;AF=1	GT:PL:GQ	1/1:195,66,0:127	1/1:177,54,0:127	1/1:175,60,0:127	1/1:129,27,0:127
SL3.0ch01	14331621	.	T	G	656	PASS	DP=84;VDB=0.00269315;SGB=-2.33159;RPB=1;MQB=1;MQSB=1;BQB=1;MQ0F=0;AC=8;AN=8;DP4=1,0,32,37;MQ=20;AF=1	GT:PL:GQ	1/1:135,19,0:32	1/1:198,75,0:88	1/1:186,57,0:70	1/1:160,39,0:52
SL3.0ch01	14331654	.	A	C	522	PASS	DP=66;VDB=0.789296;SGB=-2.56336;RPB=1;MQB=1;MQSB=1;BQB=1;MQ0F=0;AC=8;AN=8;DP4=1,0,29,19;MQ=20;AF=1	GT:PL:GQ	1/1:138,19,0:33	1/1:131,36,0:50	1/1:155,48,0:62	1/1:121,24,0:38
SL3.0ch01	14332931	.	G	A	547	PASS	DP=69;VDB=9.04335e-08;SGB=-2.37584;RPB=0.79661;MQB=1;MQSB=1;BQB=0.305085;MQ0F=0;AC=8;AN=8;DP4=0,2,38,21;MQ=20;AF=1	GT:PL:GQ	1/1:147,21,0:33	1/1:103,21,0:33	1/1:176,63,0:75	1/1:144,39,0:51
SL3.0ch01	14333023	.	A	T	650	PASS	DP=80;VDB=0.592441;SGB=-2.54004;RPB=0.166667;MQB=1;MQSB=1;BQB=0.652778;MQ0F=0;AC=8;AN=8;DP4=2,0,31,41;MQ=20;AF=1	GT:PL:GQ	1/1:152,18,0:30	1/1:141,33,0:45	1/1:202,75,0:87	1/1:178,57,0:69
SL3.0ch01	14334058	.	A	C	693	PASS	DP=98;VDB=0.000207714;SGB=-2.73888;RPB=1;MQB=1;MQSB=1;BQB=1;MQ0F=0;AC=8;AN=8;DP4=1,0,46,37;MQ=20;AF=1	GT:PL:GQ	1/1:167,46,0:62	1/1:178,60,0:76	1/1:176,48,0:64	1/1:195,78,0:94
SL3.0ch01	14334712	.	G	T	654	PASS	DP=87;VDB=0.0612673;SGB=-2.63121;RPB=0.227273;MQB=1;MQSB=1;BQB=0.402597;MQ0F=0;AC=8;AN=8;DP4=1,1,40,37;MQ=20;AF=1	GT:PL:GQ	1/1:179,44,0:58	1/1:170,48,0:62	1/1:165,42,0:56	1/1:163,63,0:77
SL3.0ch01	14335743	.	T	C	577	PASS	DP=76;VDB=0.265436;SGB=-1.89758;MQSB=1;MQ0F=0;AC=8;AN=8;DP4=0,0,48,20;MQ=20;AF=1	GT:PL:GQ	1/1:156,51,0:127	1/1:156,48,0:127	1/1:167,78,0:127	1/1:123,27,0:127
SL3.0ch01	14337262	.	G	T	501	PASS	DP=62;VDB=0.0172654;SGB=-2.60648;MQSB=1;MQ0F=0;AC=8;AN=8;DP4=0,0,38,15;MQ=20;AF=1	GT:PL:GQ	1/1:122,45,0:127	1/1:94,18,0:127	1/1:146,45,0:127	1/1:164,51,0:127
SL3.0ch01	14337402	.	A	C	533	PASS	DP=63;VDB=0.053585;SGB=-2.02791;MQSB=1;MQ0F=0;AC=8;AN=8;DP4=0,0,30,20;MQ=20;AF=1	GT:PL:GQ	1/1:172,57,0:127	1/1:87,15,0:127	1/1:144,33,0:127	1/1:155,45,0:127
SL3.0ch01	14337450	.	C	T	535	PASS	DP=52;VDB=0.234824;SGB=-2.65369;MQSB=1;MQ0F=0;AC=8;AN=8;DP4=0,0,13,31;MQ=20;AF=1	GT:PL:GQ	1/1:141,33,0:127	1/1:116,24,0:127	1/1:149,39,0:127	1/1:154,36,0:127
SL3.0ch01	14337451	.	G	T	535	PASS	DP=52;VDB=0.24119;SGB=-2.65369;MQSB=1;MQ0F=0;AC=8;AN=8;DP4=0,0,13,31;MQ=20;AF=1	GT:PL:GQ	1/1:141,33,0:127	1/1:116,24,0:127	1/1:149,39,0:127	1/1:154,36,0:127
SL3.0ch01	14351968	.	A	G	71	PASS	DP=9;VDB=0.336719;SGB=-1.56381;MQSB=1;MQ0F=0;AC=8;AN=8;DP4=0,0,3,2;MQ=20;AF=1	GT:PL:GQ	1/1:36,6,0:127	1/1:20,3,0:127	1/1:20,3,0:127	1/1:20,3,0:127
SL3.0ch01	14354119	.	A	C	480	PASS	DP=40;VDB=0.920377;SGB=-2.53763;MQSB=1;MQ0F=0;AC=8;AN=8;DP4=0,0,16,19;MQ=20;AF=1	GT:PL:GQ	1/1:131,27,0:127	1/1:129,27,0:127	1/1:99,18,0:127	1/1:146,33,0:127
SL3.0ch01	14374899	.	G	T	396	PASS	DP=39;VDB=0.00664386;SGB=-1.05805;MQSB=1;MQ0F=0;AC=8;AN=8;DP4=0,0,23,10;MQ=20;AF=1	GT:PL:GQ	1/1:103,21,0:127	1/1:56,9,0:127	1/1:153,45,0:127	1/1:109,24,0:127
SL3.0ch01	14375148	.	A	G	256	PASS	DP=21;VDB=0.245978;SGB=-1.27551;MQSB=1;MQ0F=0;AC=8;AN=8;DP4=0,0,4,14;MQ=20;AF=1	GT:PL:GQ	1/1:40,6,0:127	1/1:70,12,0:127	1/1:122,27,0:127	1/1:49,9,0:127
SL3.0ch01	16536679	.	T	A	124	PASS	DP=9;VDB=0.594311;SGB=-1.73392;MQSB=1;MQ0F=0;AC=8;AN=8;DP4=0,0,6,2;MQ=20;AF=1	GT:PL:GQ	1/1:20,3,0:127	1/1:57,9,0:127	1/1:36,6,0:127	1/1:36,6,0:127
SL3.0ch01	16539646	.	T	C	323	PASS	DP=27;VDB=0.487935;SGB=-2.34039;MQSB=1;MQ0F=0;AC=8;AN=8;DP4=0,0,10,11;MQ=20;AF=1	GT:PL:GQ	1/1:99,18,0:127	1/1:85,15,0:127	1/1:65,12,0:127	1/1:99,18,0:127
SL3.0ch01	16540675	.	T	G	108	PASS	DP=12;VDB=0.5;SGB=-1.54553;MQSB=1;MQ0F=0;AC=8;AN=8;DP4=0,0,7,1;MQ=20;AF=1	GT:PL:GQ	1/1:20,3,0:127	1/1:20,3,0:127	1/1:60,12,0:127	1/1:33,6,0:127
SL3.0ch01	19416666	.	C	A	395	PASS	DP=39;VDB=0.569411;SGB=-2.22565;MQSB=1;MQ0F=0;AC=8;AN=8;DP4=0,0,24,10;MQ=20;AF=1	GT:PL:GQ	1/1:132,36,0:127	1/1:116,30,0:127	1/1:132,30,0:127	1/1:40,6,0:127
SL3.0ch01	19417933	.	A	T	401	PASS	DP=36;VDB=0.261153;SGB=-2.14786;MQSB=1;MQ0F=0;AC=8;AN=8;DP4=0,0,10,19;MQ=20;AF=1	GT:PL:GQ	1/1:98,21,0:127	1/1:99,18,0:127	1/1:147,33,0:127	1/1:82,15,0:127
SL3.0ch01	19933465	.	C	G	620	PASS	DP=76;VDB=0.958183;SGB=-2.50405;MQSB=1;MQ0F=0;AC=8;AN=8;DP4=0,0,38,25;MQ=20;AF=1	GT:PL:GQ	1/1:154,42,0:127	1/1:142,36,0:127	1/1:178,66,0:127	1/1:171,45,0:127
SL3.0ch01	21350488	.	T	C	249	PASS	DP=23;VDB=0.353528;SGB=-1.65896;MQSB=1;MQ0F=0;AC=8;AN=8;DP4=0,0,12,6;MQ=20;AF=1	GT:PL:GQ	1/1:68,15,0:127	1/1:121,24,0:127	1/1:49,9,0:127	1/1:36,6,0:127
SL3.0ch01	21843982	.	C	G	191	PASS	DP=15;VDB=0.963239;SGB=-1.24301;MQSB=1;MQ0F=0;AC=8;AN=8;DP4=0,0,2,12;MQ=20;AF=1	GT:PL:GQ	1/1:20,3,0:127	1/1:20,3,0:127	1/1:68,15,0:127	1/1:108,21,0:127
SL3.0ch01	22152370	.	T	C	258	PASS	DP=19;VDB=0.797755;SGB=-1.50351;MQSB=1;MQ0F=0;AC=8;AN=8;DP4=0,0,8,9;MQ=20;AF=1	GT:PL:GQ	1/1:121,24,0:127	1/1:20,3,0:127	1/1:69,12,0:127	1/1:73,12,0:127
SL3.0ch01	22152410	.	C	A	201	PASS	DP=17;VDB=0.400878;SGB=-1.87037;MQSB=1;MQ0F=0;AC=8;AN=8;DP4=0,0,9,4;MQ=20;AF=1	GT:PL:GQ	1/1:81,15,0:127	1/1:40,6,0:127	1/1:69,12,0:127	1/1:36,6,0:127
SL3.0ch01	22154213	.	G	T	639	PASS	DP=78;VDB=0.739886;SGB=-2.03614;RPB=1;MQB=1;MQSB=1;BQB=1;MQ0F=0;AC=8;AN=8;DP4=1,0,34,35;MQ=20;AF=1	GT:PL:GQ	1/1:165,34,0:49	1/1:139,30,0:45	1/1:172,48,0:63	1/1:186,78,0:93
SL3.0ch01	22154403	.	G	C	268	PASS	DP=22;VDB=0.406363;SGB=-2.23487;MQSB=1;MQ0F=0;AC=8;AN=8;DP4=0,0,15,4;MQ=20;AF=1	GT:PL:GQ	1/1:74,18,0:127	1/1:49,9,0:127	1/1:85,15,0:127	1/1:85,15,0:127
SL3.0ch01	22154436	.	A	C	238	PASS	DP=21;VDB=0.0442613;SGB=-2.17141;MQSB=1;MQ0F=0;AC=8;AN=8;DP4=0,0,13,3;MQ=20;AF=1	GT:PL:GQ	1/1:60,12,0:127	1/1:49,9,0:127	1/1:85,15,0:127	1/1:69,12,0:127
SL3.0ch01	22154751	.	T	C	260	PASS	DP=20;VDB=0.163371;SGB=-1.65896;MQSB=1;MQ0F=0;AC=8;AN=8;DP4=0,0,10,8;MQ=20;AF=1	GT:PL:GQ	1/1:40,6,0:127	1/1:56,9,0:127	1/1:107,24,0:127	1/1:82,15,0:127
SL3.0ch01	22155081	.	A	G	176	PASS	DP=11;VDB=0.213347;SGB=-1.84216;MQSB=0.950952;MQ0F=0;AC=8;AN=8;DP4=0,0,6,5;MQ=20;AF=1	GT:PL:GQ	1/1:56,9,0:127	1/1:57,9,0:127	1/1:15,3,0:127	1/1:73,12,0:127
SL3.0ch01	22156674	.	G	A	103	PASS	DP=8;VDB=0.0536475;SGB=-1.7175;MQSB=1;MQ0F=0;AC=8;AN=8;DP4=0,0,2,5;MQ=20;AF=1	GT:PL:GQ	1/1:36,6,0:127	1/1:36,6,0:127	1/1:36,6,0:127	1/1:20,3,0:127
SL3.0ch01	22157338	.	G	A	133	PASS	DP=11;VDB=0.478362;SGB=-0.996571;MQSB=0.974597;MQ0F=0;AC=8;AN=8;DP4=0,0,4,5;MQ=20;AF=1	GT:PL:GQ	1/1:98,18,0:127	1/1:20,3,0:127	1/1:20,3,0:127	1/1:20,3,0:127
SL3.0ch01	22157559	.	T	C	141	PASS	DP=12;VDB=0.0898754;SGB=-1.17447;MQSB=0.916482;MQ0F=0;AC=8;AN=8;DP4=0,0,7,3;MQ=20;AF=1	GT:PL:GQ	1/1:40,6,0:127	1/1:20,3,0:127	1/1:86,18,0:127	1/1:20,3,0:127
SL3.0ch01	22157781	.	T	C	190	PASS	DP=13;VDB=0.0093041;SGB=-1.91223;MQSB=0.95494;MQ0F=0;AC=8;AN=8;DP4=0,0,5,7;MQ=20;AF=1	GT:PL:GQ	1/1:73,12,0:127	1/1:36,6,0:127	1/1:70,12,0:127	1/1:36,6,0:127
SL3.0ch01	22157813	.	A	G	150	PASS	DP=13;VDB=0.951284;SGB=-1.81175;MQSB=0.952347;MQ0F=0;AC=8;AN=8;DP4=0,0,5,5;MQ=20;AF=1	GT:PL:GQ	1/1:34,6,0:127	1/1:34,6,0:127	1/1:67,12,0:127	1/1:40,6,0:127
SL3.0ch01	22165332	.	G	T	411	PASS	DP=36;VDB=0.416118;SGB=-2.03111;MQSB=1;MQ0F=0;AC=8;AN=8;DP4=0,0,13,18;MQ=20;AF=1	GT:PL:GQ	1/1:117,24,0:127	1/1:49,9,0:127	1/1:149,36,0:127	1/1:121,24,0:127
SL3.0ch01	22165423	.	A	T	218	PASS	DP=16;VDB=0.686276;SGB=-1.73626;MQSB=1;MQ0F=0;AC=8;AN=8;DP4=0,0,8,6;MQ=20;AF=1	GT:PL:GQ	1/1:98,18,0:127	1/1:20,3,0:127	1/1:69,12,0:127	1/1:56,9,0:127
SL3.0ch01	22165606	.	A	T	493	PASS	DP=44;VDB=0.988986;SGB=-2.5418;MQSB=1;MQ0F=0;AC=8;AN=8;DP4=0,0,18,20;MQ=20;AF=1	GT:PL:GQ	1/1:153,36,0:127	1/1:121,24,0:127	1/1:136,33,0:127	1/1:108,21,0:127
SL3.0ch01	22166280	.	A	G	188	PASS	DP=17;VDB=0.900017;SGB=-1.2682;MQSB=1;MQ0F=0;AC=8;AN=8;DP4=0,0,8,5;MQ=20;AF=1	GT:PL:GQ	1/1:101,21,0:127	1/1:36,6,0:127	1/1:56,9,0:127	1/1:20,3,0:127
SL3.0ch01	22166416	.	G	T	206	PASS	DP=15;VDB=0.285527;SGB=-1.80972;MQSB=1;MQ0F=0;AC=8;AN=8;DP4=0,0,11,3;MQ=20;AF=1	GT:PL:GQ	1/1:40,6,0:127	1/1:56,9,0:127	1/1:49,9,0:127	1/1:86,18,0:127
SL3.0ch01	22166726	.	G	T	302	PASS	DP=21;VDB=4.83942e-06;SGB=-2.25311;MQSB=1;MQ0F=0;AC=8;AN=8;DP4=0,0,9,11;MQ=20;AF=1	GT:PL:GQ	1/1:85,15,0:127	1/1:98,18,0:127	1/1:95,18,0:127	1/1:49,9,0:127
SL3.0ch01	22166938	.	A	T	298	PASS	DP=25;VDB=0.662766;SGB=-2.32007;MQSB=1;MQ0F=0;AC=8;AN=8;DP4=0,0,13,7;MQ=20;AF=1	GT:PL:GQ	1/1:79,15,0:127	1/1:73,12,0:127	1/1:87,15,0:127	1/1:84,18,0:127
SL3.0ch01	22166995	.	T	G	375	PASS	DP=31;VDB=0.142344;SGB=-2.25724;MQSB=1;MQ0F=0;AC=8;AN=8;DP4=0,0,11,15;MQ=20;AF=1	GT:PL:GQ	1/1:109,21,0:127	1/1:131,27,0:127	1/1:49,9,0:127	1/1:111,21,0:127
SL3.0ch01	22167152	.	C	T	311	PASS	DP=24;VDB=0.319433;SGB=-1.89077;MQSB=1;MQ0F=0;AC=8;AN=8;DP4=0,0,12,10;MQ=20;AF=1	GT:PL:GQ	1/1:109,24,0:127	1/1:121,24,0:127	1/1:36,6,0:127	1/1:70,12,0:127
SL3.0ch01	22167374	.	C	T	136	PASS	DP=10;VDB=0.76064;SGB=-1.77754;MQSB=1;MQ0F=0;AC=8;AN=8;DP4=0,0,8,1;MQ=20;AF=1	GT:PL:GQ	1/1:49,9,0:127	1/1:36,6,0:127	1/1:20,3,0:127	1/1:56,9,0:127
SL3.0ch01	22167527	.	T	C	209	PASS	DP=16;VDB=0.488253;SGB=-1.9159;MQSB=1;MQ0F=0;AC=8;AN=8;DP4=0,0,11,3;MQ=20;AF=1	GT:PL:GQ	1/1:85,15,0:127	1/1:69,12,0:127	1/1:60,12,0:127	1/1:20,3,0:127
SL3.0ch01	22167650	.	G	A	292	PASS	DP=21;VDB=0.864636;SGB=-1.53492;MQSB=1;MQ0F=0;AC=8;AN=8;DP4=0,0,10,10;MQ=20;AF=1	GT:PL:GQ	1/1:99,18,0:127	1/1:40,6,0:127	1/1:129,27,0:127	1/1:49,9,0:127
SL3.0ch01	23804258	.	A	G	341	PASS	DP=34;VDB=0.11267;SGB=-2.25904;MQSB=1;MQ0F=0;AC=8;AN=8;DP4=0,0,11,12;MQ=20;AF=1	GT:PL:GQ	1/1:121,24,0:127	1/1:69,12,0:127	1/1:94,18,0:127	1/1:82,15,0:127
SL3.0ch01	23811467	.	T	A	304	PASS	DP=35;VDB=0.0105408;SGB=-0.889474;MQSB=1;MQ0F=0;AC=8;AN=8;DP4=0,0,27,4;MQ=20;AF=1	GT:PL:GQ	1/1:20,3,0:127	1/1:68,15,0:127	1/1:119,33,0:127	1/1:122,42,0:127
SL3.0ch01	23811487	.	A	G	327	PASS	DP=46;VDB=0.0638748;SGB=-0.889474;MQSB=1;MQ0F=0;AC=8;AN=8;DP4=0,0,25,6;MQ=20;AF=1	GT:PL:GQ	1/1:20,3,0:127	1/1:68,15,0:127	1/1:130,33,0:127	1/1:134,42,0:127
SL3.0ch01	23811563	.	G	T	239	PASS	DP=19;VDB=0.103959;SGB=-1.65099;MQSB=1;MQ0F=0;AC=8;AN=8;DP4=0,0,4,12;MQ=20;AF=1	GT:PL:GQ	1/1:20,3,0:127	1/1:49,9,0:127	1/1:108,21,0:127	1/1:87,15,0:127
SL3.0ch01	23812472	.	C	T	271	PASS	DP=24;VDB=0.000432608;SGB=-2.14211;MQSB=1;MQ0F=0;AC=8;AN=8;DP4=0,0,21,2;MQ=20;AF=1	GT:PL:GQ	1/1:36,6,0:127	1/1:103,21,0:127	1/1:74,18,0:127	1/1:83,24,0:127
SL3.0ch01	23812513	.	A	C	375	PASS	DP=43;VDB=0.143527;SGB=-1.96775;MQSB=1;MQ0F=0;AC=8;AN=8;DP4=0,0,27,6;MQ=20;AF=1	GT:PL:GQ	1/1:79,15,0:127	1/1:134,39,0:127	1/1:86,18,0:127	1/1:101,27,0:127
SL3.0ch01	23812576	.	T	C	368	PASS	DP=29;VDB=0.0188528;SGB=-2.43396;MQSB=1;MQ0F=0;AC=8;AN=8;DP4=0,0,17,9;MQ=20;AF=1	GT:PL:GQ	1/1:111,21,0:127	1/1:86,18,0:127	1/1:117,24,0:127	1/1:79,15,0:127
SL3.0ch01	23812579	.	T	C	377	PASS	DP=28;VDB=0.0712565;SGB=-2.47321;MQSB=1;MQ0F=0;AC=8;AN=8;DP4=0,0,16,10;MQ=20;AF=1	GT:PL:GQ	1/1:111,21,0:127	1/1:103,21,0:127	1/1:109,21,0:127	1/1:79,15,0:127
SL3.0ch01	23812614	.	G	A	364	PASS	DP=32;VDB=0.151503;SGB=-2.40914;MQSB=1;MQ0F=0;AC=8;AN=8;DP4=0,0,18,10;MQ=20;AF=1	GT:PL:GQ	1/1:113,27,0:127	1/1:114,24,0:127	1/1:86,18,0:127	1/1:76,15,0:127
SL3.0ch01	23812623	.	G	C	410	PASS	DP=34;VDB=0.000992624;SGB=-2.55993;MQSB=1;MQ0F=0;AC=8;AN=8;DP4=0,0,16,15;MQ=20;AF=1	GT:PL:GQ	1/1:97,24,0:127	1/1:131,27,0:127	1/1:109,21,0:127	1/1:98,21,0:127
SL3.0ch01	23812711	.	T	C	201	PASS	DP=20;VDB=0.000264746;SGB=-1.35661;MQSB=1;MQ0F=0;AC=8;AN=8;DP4=0,0,1,15;MQ=20;AF=1	GT:PL:GQ	1/1:60,12,0:127	1/1:99,24,0:127	1/1:36,6,0:127	1/1:31,6,0:127
SL3.0ch01	23812731	.	T	A	100	PASS	DP=7;VDB=0.427859;SGB=-1.62611;MQ0F=0;AC=8;AN=8;DP4=0,0,0,7;MQ=20;AF=1	GT:PL:GQ	1/1:49,9,0:127	1/1:36,6,0:127	1/1:20,3,0:127	1/1:20,3,0:127
SL3.0ch01	23812732	.	A	G	100	PASS	DP=8;VDB=0.430692;SGB=-1.62611;MQ0F=0;AC=8;AN=8;DP4=0,0,0,7;MQ=20;AF=1	GT:PL:GQ	1/1:49,9,0:127	1/1:36,6,0:127	1/1:20,3,0:127	1/1:20,3,0:127
SL3.0ch01	23863789	.	T	C	124	PASS	DP=9;VDB=2.27501e-05;SGB=-1.60889;MQ0F=0;AC=8;AN=8;DP4=0,0,9,0;MQ=20;AF=1	GT:PL:GQ	1/1:20,3,0:127	1/1:20,3,0:127	1/1:60,12,0:127	1/1:49,9,0:127
SL3.0ch01	23863795	.	A	C	140	PASS	DP=14;VDB=6.08159e-05;SGB=-1.75294;MQ0F=0;AC=8;AN=8;DP4=0,0,10,0;MQ=20;AF=1	GT:PL:GQ	1/1:36,6,0:127	1/1:20,3,0:127	1/1:60,12,0:127	1/1:49,9,0:127
SL3.0ch01	23863809	.	A	G	174	PASS	DP=17;VDB=0.00119034;SGB=-1.14213;MQ0F=0;AC=8;AN=8;DP4=0,0,15,0;MQ=20;AF=1	GT:PL:GQ	1/1:36,6,0:127	1/1:20,3,0:127	1/1:83,24,0:127	1/1:60,12,0:127
SL3.0ch01	23863869	.	T	G	396	PASS	DP=57;VDB=2.88526e-06;SGB=-0.96585;MQSB=1;MQ0F=0;AC=8;AN=8;DP4=0,0,21,15;MQ=20;AF=1	GT:PL:GQ	1/1:79,15,0:127	1/1:36,6,0:127	1/1:171,45,0:127	1/1:135,42,0:127
SL3.0ch01	23863902	.	A	G	218	PASS	DP=27;VDB=3.01784e-05;SGB=-1.25589;MQSB=1;MQ0F=0;AC=8;AN=8;DP4=0,0,2,17;MQ=20;AF=1	GT:PL:GQ	1/1:40,6,0:127	1/1:20,3,0:127	1/1:79,24,0:127	1/1:104,24,0:127
SL3.0ch01	23863906	.	T	C	171	PASS	DP=15;VDB=1.72106e-08;SGB=-1.14213;MQ0F=0;AC=8;AN=8;DP4=0,0,0,15;MQ=20;AF=1	GT:PL:GQ	1/1:36,6,0:127	1/1:20,3,0:127	1/1:57,12,0:127	1/1:83,24,0:127
SL3.0ch01	23866763	.	A	C	100	PASS	DP=13;VDB=0.183166;SGB=-1.62611;MQSB=1;MQ0F=0;AC=8;AN=8;DP4=0,0,6,1;MQ=20;AF=1	GT:PL:GQ	1/1:36,6,0:127	1/1:20,3,0:127	1/1:20,3,0:127	1/1:49,9,0:127
SL3.0ch01	23866775	.	C	G	108	PASS	DP=11;VDB=0.034401;SGB=-1.62611;MQSB=1.01283;MQ0F=0;AC=8;AN=8;DP4=0,0,4,3;MQ=20;AF=1	GT:PL:GQ	1/1:36,6,0:127	1/1:20,3,0:127	1/1:20,3,0:127	1/1:57,9,0:127
SL3.0ch01	23884009	.	T	C	87	PASS	DP=9;VDB=0.00324086;SGB=-1.6318;MQ0F=0;AC=8;AN=8;DP4=0,0,6,0;MQ=20;AF=1	GT:PL:GQ	1/1:36,6,0:127	1/1:20,3,0:127	1/1:20,3,0:127	1/1:36,6,0:127
SL3.0ch01	23884055	.	T	C	107	PASS	DP=12;VDB=0.811382;SGB=-1.73392;MQ0F=0;AC=8;AN=8;DP4=0,0,8,0;MQ=20;AF=1	GT:PL:GQ	1/1:45,9,0:127	1/1:31,6,0:127	1/1:20,3,0:127	1/1:36,6,0:127
SL3.0ch01	23884083	.	A	T	148	PASS	DP=10;VDB=0.792725;SGB=-1.84697;MQSB=0.924584;MQ0F=0;AC=8;AN=8;DP4=0,0,3,6;MQ=20;AF=1	GT:PL:GQ	1/1:57,9,0:127	1/1:40,6,0:127	1/1:40,6,0:127	1/1:36,6,0:127
SL3.0ch01	24824886	.	A	G	107	PASS	DP=10;VDB=0.444909;SGB=-1.7175;MQSB=1.01283;MQ0F=0;AC=8;AN=8;DP4=0,0,4,3;MQ=20;AF=1	GT:PL:GQ	1/1:36,6,0:127	1/1:20,3,0:127	1/1:40,6,0:127	1/1:36,6,0:127
SL3.0ch01	24824904	.	G	A	106	PASS	DP=8;VDB=0.447761;SGB=-1.7175;MQSB=1;MQ0F=0;AC=8;AN=8;DP4=0,0,2,5;MQ=20;AF=1	GT:PL:GQ	1/1:36,6,0:127	1/1:20,3,0:127	1/1:40,6,0:127	1/1:35,6,0:127
SL3.0ch01	24836931	.	G	A	138	PASS	DP=12;VDB=0.443221;SGB=-0.702788;MQSB=1.00775;MQ0F=0;AC=8;AN=8;DP4=0,0,6,4;MQ=20;AF=1	GT:PL:GQ	1/1:20,3,0:127	1/1:20,3,0:127	1/1:20,3,0:127	1/1:103,21,0:127
SL3.0ch01	26652515	.	T	C	84	PASS	DP=6;VDB=0.00341444;SGB=-1.53044;MQ0F=0;AC=8;AN=8;DP4=0,0,6,0;MQ=20;AF=1	GT:PL:GQ	1/1:20,3,0:127	1/1:20,3,0:127	1/1:20,3,0:127	1/1:49,9,0:127
SL3.0ch01	26652598	.	A	G	206	PASS	DP=18;VDB=0.458705;SGB=-1.76276;MQSB=1;MQ0F=0;AC=8;AN=8;DP4=0,0,11,3;MQ=20;AF=1	GT:PL:GQ	1/1:60,12,0:127	1/1:40,6,0:127	1/1:36,6,0:127	1/1:95,18,0:127
SL3.0ch01	26653543	.	A	T	55	PASS	DP=5;VDB=0.168287;SGB=-1.51954;MQSB=1;MQ0F=0;AC=8;AN=8;DP4=0,0,3,1;MQ=20;AF=1	GT:PL:GQ	1/1:20,3,0:127	1/1:20,3,0:127	1/1:20,3,0:127	1/1:20,3,0:127
SL3.0ch01	26658533	.	C	T	84	PASS	DP=7;VDB=0.517234;SGB=-1.53044;MQSB=1;MQ0F=0;AC=8;AN=8;DP4=0,0,5,1;MQ=20;AF=1	GT:PL:GQ	1/1:20,3,0:127	1/1:20,3,0:127	1/1:20,3,0:127	1/1:49,9,0:127
SL3.0ch01	26658568	.	A	T	103	PASS	DP=7;VDB=0.59074;SGB=-1.7175;MQSB=1;MQ0F=0;AC=8;AN=8;DP4=0,0,6,1;MQ=20;AF=1	GT:PL:GQ	1/1:36,6,0:127	1/1:20,3,0:127	1/1:36,6,0:127	1/1:36,6,0:127
SL3.0ch01	26658582	.	T	C	103	PASS	DP=7;VDB=0.59074;SGB=-1.7175;MQSB=1;MQ0F=0;AC=8;AN=8;DP4=0,0,6,1;MQ=20;AF=1	GT:PL:GQ	1/1:36,6,0:127	1/1:20,3,0:127	1/1:36,6,0:127	1/1:36,6,0:127
SL3.0ch01	26658883	.	C	A	87	PASS	DP=6;VDB=0.3423;SGB=-1.6318;MQ0F=0;AC=8;AN=8;DP4=0,0,0,6;MQ=20;AF=1	GT:PL:GQ	1/1:20,3,0:127	1/1:36,6,0:127	1/1:20,3,0:127	1/1:36,6,0:127
SL3.0ch01	26659333	.	T	A	92	PASS	DP=7;VDB=0.724522;SGB=-1.53044;MQSB=0.861511;MQ0F=0;AC=8;AN=8;DP4=0,0,3,3;MQ=20;AF=1	GT:PL:GQ	1/1:20,3,0:127	1/1:20,3,0:127	1/1:57,9,0:127	1/1:20,3,0:127
SL3.0ch01	26659770	.	G	A	148	PASS	DP=11;VDB=0.869737;SGB=-1.75294;MQSB=0.952347;MQ0F=0;AC=8;AN=8;DP4=0,0,5,5;MQ=20;AF=1	GT:PL:GQ	1/1:60,12,0:127	1/1:36,6,0:127	1/1:57,9,0:127	1/1:20,3,0:127
SL3.0ch01	26659787	.	T	C	120	PASS	DP=10;VDB=0.621812;SGB=-1.73392;MQSB=0.992367;MQ0F=0;AC=8;AN=8;DP4=0,0,4,4;MQ=20;AF=1	GT:PL:GQ	1/1:49,9,0:127	1/1:36,6,0:127	1/1:40,6,0:127	1/1:20,3,0:127
SL3.0ch01	26664114	.	A	G	391	PASS	DP=36;VDB=0.0904497;SGB=-1.29844;MQSB=1;MQ0F=0;AC=8;AN=8;DP4=0,0,13,16;MQ=20;AF=1	GT:PL:GQ	1/1:95,18,0:127	1/1:40,6,0:127	1/1:160,39,0:127	1/1:121,24,0:127
SL3.0ch01	27718574	.	T	C	91	PASS	DP=7;VDB=0.605618;SGB=-1.6318;MQSB=1;MQ0F=0;AC=8;AN=8;DP4=0,0,2,4;MQ=20;AF=1	GT:PL:GQ	1/1:36,6,0:127	1/1:40,6,0:127	1/1:20,3,0:127	1/1:20,3,0:127
SL3.0ch01	27720740	.	C	T	128	PASS	DP=9;VDB=0.950188;SGB=-1.73392;MQSB=0.992367;MQ0F=0;AC=8;AN=8;DP4=0,0,4,4;MQ=20;AF=1	GT:PL:GQ	1/1:36,6,0:127	1/1:20,3,0:127	1/1:40,6,0:127	1/1:57,9,0:127
SL3.0ch01	27720830	.	C	T	71	PASS	DP=5;VDB=0.108225;SGB=-1.56381;MQSB=1;MQ0F=0;AC=8;AN=8;DP4=0,0,1,4;MQ=20;AF=1	GT:PL:GQ	1/1:20,3,0:127	1/1:20,3,0:127	1/1:36,6,0:127	1/1:20,3,0:127
SL3.0ch01	27778751	.	G	T	71	PASS	DP=5;VDB=0.328499;SGB=-1.56381;MQSB=1;MQ0F=0;AC=8;AN=8;DP4=0,0,1,4;MQ=20;AF=1	GT:PL:GQ	1/1:20,3,0:127	1/1:36,6,0:127	1/1:20,3,0:127	1/1:20,3,0:127
SL3.0ch01	27856154	.	G	A	246	PASS	DP=18;VDB=0.0112131;SGB=-2.17141;MQSB=1;MQ0F=0;AC=8;AN=8;DP4=0,0,9,7;MQ=20;AF=1	GT:PL:GQ	1/1:56,9,0:127	1/1:73,12,0:127	1/1:82,15,0:127	1/1:60,12,0:127
SL3.0ch01	27886959	.	T	C	55	PASS	DP=7;VDB=0.535497;SGB=-1.51954;MQSB=1;MQ0F=0;AC=8;AN=8;DP4=0,0,2,2;MQ=20;AF=1	GT:PL:GQ	1/1:20,3,0:127	1/1:20,3,0:127	1/1:20,3,0:127	1/1:20,3,0:127
SL3.0ch01	27887783	.	C	T	213	PASS	DP=25;VDB=0.00601526;SGB=-1.81576;MQ0F=0;AC=8;AN=8;DP4=0,0,19,0;MQ=20;AF=1	GT:PL:GQ	1/1:79,21,0:127	1/1:20,3,0:127	1/1:60,12,0:127	1/1:79,21,0:127
SL3.0ch01	27889547	.	C	A	221	PASS	DP=20;VDB=0.168527;SGB=-2.11175;MQSB=1;MQ0F=0;AC=8;AN=8;DP4=0,0,5,9;MQ=20;AF=1	GT:PL:GQ	1/1:73,12,0:127	1/1:60,12,0:127	1/1:56,9,0:127	1/1:57,9,0:127
SL3.0ch01	27889557	.	C	A	208	PASS	DP=16;VDB=0.782957;SGB=-2.06986;MQSB=1;MQ0F=0;AC=8;AN=8;DP4=0,0,3,10;MQ=20;AF=1	GT:PL:GQ	1/1:57,9,0:127	1/1:49,9,0:127	1/1:57,9,0:127	1/1:70,12,0:127
SL3.0ch01	29261021	.	G	A	112	PASS	DP=9;VDB=0.487912;SGB=-1.62611;MQSB=1.01283;MQ0F=0;AC=8;AN=8;DP4=0,0,3,4;MQ=20;AF=1	GT:PL:GQ	1/1:20,3,0:127	1/1:20,3,0:127	1/1:40,6,0:127	1/1:57,9,0:127
SL3.0ch01	29264058	.	T	C	141	PASS	DP=15;VDB=0.201801;SGB=-1.17447;MQSB=1.00775;MQ0F=0;AC=8;AN=8;DP4=0,0,6,4;MQ=20;AF=1	GT:PL:GQ	1/1:20,3,0:127	1/1:20,3,0:127	1/1:86,18,0:127	1/1:40,6,0:127
SL3.0ch01	29264293	.	A	T	210	PASS	DP=15;VDB=0.207923;SGB=-1.67221;MQSB=1;MQ0F=0;AC=8;AN=8;DP4=0,0,5,8;MQ=20;AF=1	GT:PL:GQ	1/1:98,18,0:127	1/1:40,6,0:127	1/1:40,6,0:127	1/1:57,9,0:127
SL3.0ch01	29361831	.	C	A	246	PASS	DP=22;VDB=0.00555194;SGB=-1.9137;MQ0F=0;AC=8;AN=8;DP4=0,0,0,22;MQ=20;AF=1	GT:PL:GQ	1/1:86,27,0:127	1/1:68,15,0:127	1/1:49,9,0:127	1/1:68,15,0:127
SL3.0ch01	29884353	.	A	C	127	PASS	DP=10;VDB=0.575705;SGB=-1.65343;MQSB=1;MQ0F=0;AC=8;AN=8;DP4=0,0,6,2;MQ=20;AF=1	GT:PL:GQ	1/1:20,3,0:127	1/1:56,9,0:127	1/1:20,3,0:127	1/1:56,9,0:127
SL3.0ch01	29884361	.	G	A	127	PASS	DP=10;VDB=0.308129;SGB=-1.65343;MQSB=0.900802;MQ0F=0;AC=8;AN=8;DP4=0,0,5,3;MQ=20;AF=1	GT:PL:GQ	1/1:20,3,0:127	1/1:56,9,0:127	1/1:20,3,0:127	1/1:56,9,0:127
SL3.0ch01	30765587	.	C	A	129	PASS	DP=10;VDB=5.52906e-06;SGB=-1.77754;MQ0F=0;AC=8;AN=8;DP4=0,0,9,0;MQ=20;AF=1	GT:PL:GQ	1/1:20,3,0:127	1/1:36,6,0:127	1/1:49,9,0:127	1/1:49,9,0:127
SL3.0ch01	31060947	.	A	G	105	PASS	DP=8;VDB=0.0247636;SGB=-1.42054;MQSB=1;MQ0F=0;AC=8;AN=8;DP4=0,0,2,5;MQ=20;AF=1	GT:PL:GQ	1/1:20,3,0:127	1/1:20,3,0:127	1/1:70,12,0:127	1/1:20,3,0:127
SL3.0ch01	31062796	.	C	T	378	PASS	DP=31;VDB=0.440837;SGB=-2.13537;MQSB=1;MQ0F=0;AC=8;AN=8;DP4=0,0,17,10;MQ=20;AF=1	GT:PL:GQ	1/1:134,30,0:127	1/1:79,15,0:127	1/1:69,12,0:127	1/1:121,24,0:127
SL3.0ch01	31065919	.	A	C	345	PASS	DP=29;VDB=0.00918119;SGB=-1.10395;MQSB=1;MQ0F=0;AC=8;AN=8;DP4=0,0,8,17;MQ=20;AF=1	GT:PL:GQ	1/1:57,9,0:127	1/1:82,15,0:127	1/1:85,15,0:127	1/1:146,36,0:127
SL3.0ch01	31066417	.	C	T	274	PASS	DP=20;VDB=0.00393563;SGB=-2.2751;MQSB=1;MQ0F=0;AC=8;AN=8;DP4=0,0,8,10;MQ=20;AF=1	GT:PL:GQ	1/1:73,12,0:127	1/1:87,15,0:127	1/1:79,15,0:127	1/1:60,12,0:127
SL3.0ch01	31066475	.	C	T	324	PASS	DP=27;VDB=0.000203113;SGB=-2.08521;MQSB=1;MQ0F=0;AC=8;AN=8;DP4=0,0,6,18;MQ=20;AF=1	GT:PL:GQ	1/1:122,27,0:127	1/1:93,21,0:127	1/1:85,15,0:127	1/1:49,9,0:127
SL3.0ch01	32382917	.	C	A	395	PASS	DP=46;VDB=0.0805185;SGB=-2.61236;RPB=1;MQB=1;MQSB=1;BQB=1;MQ0F=0;AC=8;AN=8;DP4=1,0,34,6;MQ=20;AF=1	GT:PL:GQ	1/1:93,19,0:33	1/1:79,21,0:35	1/1:119,33,0:47	1/1:127,30,0:44
SL3.0ch01	32568736	.	A	C	369	PASS	DP=55;VDB=0.931043;SGB=-2.14114;MQSB=1;MQ0F=0;AC=8;AN=8;DP4=0,0,42,3;MQ=20;AF=1	GT:PL:GQ	1/1:83,24,0:127	1/1:108,51,0:127	1/1:88,30,0:127	1/1:115,30,0:127
SL3.0ch01	32568943	.	T	C	654	PASS	DP=97;VDB=0.000206906;SGB=-2.73183;RPB=0.778571;MQB=1;MQSB=1;BQB=0.735714;MQ0F=0;AC=8;AN=8;DP4=2,0,28,42;MQ=20;AF=1	GT:PL:GQ	1/1:151,18,0:30	1/1:189,60,0:72	1/1:149,36,0:48	1/1:188,63,0:75
SL3.0ch01	32570414	.	C	T	259	PASS	DP=21;VDB=0.000109231;SGB=-1.50351;MQSB=1;MQ0F=0;AC=8;AN=8;DP4=0,0,7,10;MQ=20;AF=1	GT:PL:GQ	1/1:121,24,0:127	1/1:73,12,0:127	1/1:70,12,0:127	1/1:20,3,0:127
SL3.0ch01	32747243	.	A	G	298	PASS	DP=27;VDB=0.278313;SGB=-2.26332;MQSB=1;MQ0F=0;AC=8;AN=8;DP4=0,0,22,3;MQ=20;AF=1	GT:PL:GQ	1/1:74,18,0:127	1/1:49,9,0:127	1/1:117,24,0:127	1/1:83,24,0:127
SL3.0ch01	32747797	.	A	G	591	PASS	DP=96;VDB=5.63717e-05;SGB=-2.71603;RPB=0.754074;MQB=1;MQSB=1;BQB=0.468789;MQ0F=0;ICB=0.07;HOB=0.03125;AC=7;AN=8;DP4=3,4,52,26;MQ=20;AF=0.875	GT:PL:GQ	0/1:116,0,48:39	1/1:165,54,0:62	1/1:175,75,0:83	1/1:171,51,0:59
SL3.0ch01	32752511	.	G	C	121	PASS	DP=9;VDB=0.0178597;SGB=-1.65343;MQSB=1;MQ0F=0;AC=8;AN=8;DP4=0,0,1,7;MQ=20;AF=1	GT:PL:GQ	1/1:20,3,0:127	1/1:20,3,0:127	1/1:57,9,0:127	1/1:49,9,0:127
SL3.0ch01	35289547	.	C	T	275	PASS	DP=23;VDB=0.767306;SGB=-1.85926;MQSB=1;MQ0F=0;AC=8;AN=8;DP4=0,0,14,5;MQ=20;AF=1	GT:PL:GQ	1/1:73,12,0:127	1/1:49,9,0:127	1/1:69,12,0:127	1/1:109,24,0:127
SL3.0ch01	35289843	.	C	G	199	PASS	DP=15;VDB=0.741287;SGB=-1.83752;MQSB=1;MQ0F=0;AC=8;AN=8;DP4=0,0,8,5;MQ=20;AF=1	GT:PL:GQ	1/1:20,3,0:127	1/1:57,9,0:127	1/1:60,12,0:127	1/1:87,15,0:127
SL3.0ch01	35289924	.	A	G	138	PASS	DP=12;VDB=0.356758;SGB=-1.60889;MQSB=0.974597;MQ0F=0;AC=8;AN=8;DP4=0,0,5,4;MQ=20;AF=1	GT:PL:GQ	1/1:14,3,0:127	1/1:20,3,0:127	1/1:73,12,0:127	1/1:56,9,0:127
SL3.0ch01	35289928	.	A	T	177	PASS	DP=12;VDB=0.511287;SGB=-1.50363;MQSB=1;MQ0F=0;AC=8;AN=8;DP4=0,0,8,4;MQ=20;AF=1	GT:PL:GQ	1/1:20,3,0:127	1/1:20,3,0:127	1/1:85,15,0:127	1/1:77,15,0:127
SL3.0ch01	35289963	.	C	T	169	PASS	DP=14;VDB=0.102415;SGB=-1.6581;MQSB=1;MQ0F=0;AC=8;AN=8;DP4=0,0,8,3;MQ=20;AF=1	GT:PL:GQ	1/1:20,3,0:127	1/1:40,6,0:127	1/1:85,15,0:127	1/1:49,9,0:127
SL3.0ch01	35290087	.	G	A	205	PASS	DP=14;VDB=0.870661;SGB=-1.92687;MQSB=1;MQ0F=0;AC=8;AN=8;DP4=0,0,9,4;MQ=20;AF=1	GT:PL:GQ	1/1:40,6,0:127	1/1:56,9,0:127	1/1:85,15,0:127	1/1:49,9,0:127
SL3.0ch01	35290797	.	T	A	109	PASS	DP=12;VDB=0.225623;SGB=-0.996571;MQSB=1;MQ0F=0;AC=8;AN=8;DP4=0,0,8,1;MQ=20;AF=1	GT:PL:GQ	1/1:20,3,0:127	1/1:20,3,0:127	1/1:20,3,0:127	1/1:74,18,0:127
SL3.0ch01	35314192	.	T	C	75	PASS	DP=6;VDB=0.265958;SGB=-1.56381;MQSB=1;MQ0F=0;AC=8;AN=8;DP4=0,0,2,3;MQ=20;AF=1	GT:PL:GQ	1/1:20,3,0:127	1/1:20,3,0:127	1/1:40,6,0:127	1/1:20,3,0:127
SL3.0ch01	35373520	.	A	G	216	PASS	DP=16;VDB=0.400447;SGB=-1.98936;MQSB=1;MQ0F=0;AC=8;AN=8;DP4=0,0,10,4;MQ=20;AF=1	GT:PL:GQ	1/1:60,12,0:127	1/1:56,9,0:127	1/1:85,15,0:127	1/1:40,6,0:127
SL3.0ch01	35373536	.	A	T	199	PASS	DP=17;VDB=0.346573;SGB=-1.92687;MQSB=1;MQ0F=0;AC=8;AN=8;DP4=0,0,10,3;MQ=20;AF=1	GT:PL:GQ	1/1:79,15,0:127	1/1:56,9,0:127	1/1:49,9,0:127	1/1:40,6,0:127
SL3.0ch01	35373620	.	G	A	303	PASS	DP=21;VDB=0.554444;SGB=-2.27709;MQSB=1;MQ0F=0;AC=8;AN=8;DP4=0,0,14,6;MQ=20;AF=1	GT:PL:GQ	1/1:95,18,0:127	1/1:69,12,0:127	1/1:95,18,0:127	1/1:69,12,0:127
SL3.0ch01	35374105	.	C	T	120	PASS	DP=9;VDB=1.60207e-05;SGB=-1.73392;MQSB=1;MQ0F=0;AC=8;AN=8;DP4=0,0,1,7;MQ=20;AF=1	GT:PL:GQ	1/1:20,3,0:127	1/1:36,6,0:127	1/1:49,9,0:127	1/1:40,6,0:127
SL3.0ch01	35376811	.	A	G	84	PASS	DP=7;VDB=0.000411984;SGB=-1.53044;MQ0F=0;AC=8;AN=8;DP4=0,0,6,0;MQ=20;AF=1	GT:PL:GQ	1/1:49,9,0:127	1/1:20,3,0:127	1/1:20,3,0:127	1/1:20,3,0:127
SL3.0ch01	35376812	.	C	G	268	PASS	DP=26;VDB=3.50044e-15;SGB=-2.20876;MQ0F=0;AC=8;AN=8;DP4=0,0,25,0;MQ=20;AF=1	GT:PL:GQ	1/1:86,27,0:127	1/1:68,15,0:127	1/1:79,21,0:127	1/1:60,12,0:127
SL3.0ch01	36281570	.	T	C	202	PASS	DP=15;VDB=0.186377;SGB=-1.97919;MQSB=0.95494;MQ0F=0;AC=8;AN=8;DP4=0,0,5,7;MQ=20;AF=1	GT:PL:GQ	1/1:73,12,0:127	1/1:57,9,0:127	1/1:57,9,0:127	1/1:40,6,0:127
SL3.0ch01	36286127	.	G	A	75	PASS	DP=5;VDB=0.458326;SGB=-1.56381;MQSB=1;MQ0F=0;AC=8;AN=8;DP4=0,0,3,2;MQ=20;AF=1	GT:PL:GQ	1/1:40,6,0:127	1/1:20,3,0:127	1/1:20,3,0:127	1/1:20,3,0:127
SL3.0ch01	36288958	.	A	T	75	PASS	DP=5;VDB=0.0349142;SGB=-1.56381;MQSB=1;MQ0F=0;AC=8;AN=8;DP4=0,0,4,1;MQ=20;AF=1	GT:PL:GQ	1/1:20,3,0:127	1/1:20,3,0:127	1/1:20,3,0:127	1/1:40,6,0:127
SL3.0ch01	36573234	.	T	G	170	PASS	DP=13;VDB=0.00129649;SGB=-1.67221;MQ0F=0;AC=8;AN=8;DP4=0,0,13,0;MQ=20;AF=1	GT:PL:GQ	1/1:36,6,0:127	1/1:36,6,0:127	1/1:74,18,0:127	1/1:49,9,0:127
SL3.0ch01	36573235	.	G	A	175	PASS	DP=14;VDB=0.000989572;SGB=-1.46537;MQ0F=0;AC=8;AN=8;DP4=0,0,14,0;MQ=20;AF=1	GT:PL:GQ	1/1:36,6,0:127	1/1:36,6,0:127	1/1:79,21,0:127	1/1:49,9,0:127
SL3.0ch01	36589232	.	T	A	440	PASS	DP=54;VDB=0.759547;SGB=-0.901982;MQSB=1;MQ0F=0;AC=8;AN=8;DP4=0,0,27,16;MQ=20;AF=1	GT:PL:GQ	1/1:70,12,0:127	1/1:80,15,0:127	1/1:161,48,0:127	1/1:154,54,0:127
SL3.0ch01	36589267	.	T	C	333	PASS	DP=41;VDB=0.357627;SGB=0.310186;MQSB=1;MQ0F=0;AC=8;AN=8;DP4=0,0,23,8;MQ=20;AF=1	GT:PL:GQ	1/1:36,6,0:127	1/1:36,6,0:127	1/1:130,33,0:127	1/1:156,48,0:127
SL3.0ch01	39808876	.	C	T	218	PASS	DP=18;VDB=3.16775e-11;SGB=-2.12498;MQ0F=0;AC=8;AN=8;DP4=0,0,0,17;MQ=20;AF=1	GT:PL:GQ	1/1:74,18,0:127	1/1:60,12,0:127	1/1:49,9,0:127	1/1:60,12,0:127
SL3.0ch01	39818711	.	T	C	98	PASS	DP=8;VDB=0.940274;SGB=-1.62611;MQSB=1.01283;MQ0F=0;AC=8;AN=8;DP4=0,0,4,3;MQ=20;AF=1	GT:PL:GQ	1/1:52,9,0:127	1/1:36,6,0:127	1/1:15,3,0:127	1/1:20,3,0:127
SL3.0ch01	40723854	.	C	A	406	PASS	DP=39;VDB=0.647661;SGB=-2.47874;MQSB=1;MQ0F=0;AC=8;AN=8;DP4=0,0,20,11;MQ=20;AF=1	GT:PL:GQ	1/1:109,21,0:127	1/1:98,18,0:127	1/1:127,30,0:127	1/1:97,24,0:127
SL3.0ch01	40724796	.	T	C	310	PASS	DP=29;VDB=0.941931;SGB=-2.20667;MQSB=1;MQ0F=0;AC=8;AN=8;DP4=0,0,10,10;MQ=20;AF=1	GT:PL:GQ	1/1:111,21,0:127	1/1:85,15,0:127	1/1:69,12,0:127	1/1:70,12,0:127
SL3.0ch01	40938378	.	C	A	87	PASS	DP=7;VDB=0.191363;SGB=-1.6318;MQSB=1;MQ0F=0;AC=8;AN=8;DP4=0,0,4,2;MQ=20;AF=1	GT:PL:GQ	1/1:20,3,0:127	1/1:20,3,0:127	1/1:36,6,0:127	1/1:36,6,0:127
SL3.0ch01	40942676	.	A	G	95	PASS	DP=7;VDB=0.311141;SGB=-1.6318;MQSB=0.861511;MQ0F=0;AC=8;AN=8;DP4=0,0,3,3;MQ=20;AF=1	GT:PL:GQ	1/1:20,3,0:127	1/1:40,6,0:127	1/1:40,6,0:127	1/1:20,3,0:127
SL3.0ch01	40945335	.	C	T	107	PASS	DP=11;VDB=9.50611e-05;SGB=-1.62611;MQSB=1;MQ0F=0;AC=8;AN=8;DP4=0,0,5,2;MQ=20;AF=1	GT:PL:GQ	1/1:20,3,0:127	1/1:20,3,0:127	1/1:56,9,0:127	1/1:36,6,0:127
SL3.0ch01	40945413	.	C	A	268	PASS	DP=51;VDB=3.83328e-26;SGB=2.11223;MQSB=1;MQ0F=0;AC=8;AN=8;DP4=0,0,48,1;MQ=20;AF=1	GT:PL:GQ	1/1:36,6,0:127	1/1:60,12,0:127	1/1:107,54,0:127	1/1:90,75,0:127
SL3.0ch01	40945414	.	T	G	216	PASS	DP=40;VDB=3.75937e-20;SGB=1.72297;MQ0F=0;AC=8;AN=8;DP4=0,0,38,0;MQ=20;AF=1	GT:PL:GQ	1/1:36,6,0:127	1/1:20,3,0:127	1/1:93,45,0:127	1/1:92,60,0:127
SL3.0ch01	40991853	.	G	A	588	PASS	DP=67;VDB=0.561633;SGB=-2.69679;MQSB=1;MQ0F=0;AC=8;AN=8;DP4=0,0,25,28;MQ=20;AF=1	GT:PL:GQ	1/1:132,36,0:127	1/1:146,33,0:127	1/1:174,48,0:127	1/1:161,42,0:127
SL3.0ch01	40992558	.	G	A	112	PASS	DP=7;VDB=0.391417;SGB=-1.62611;MQSB=1.01283;MQ0F=0;AC=8;AN=8;DP4=0,0,3,4;MQ=20;AF=1	GT:PL:GQ	1/1:57,9,0:127	1/1:20,3,0:127	1/1:40,6,0:127	1/1:20,3,0:127
SL3.0ch01	41113186	.	C	G	475	PASS	DP=42;VDB=0.0948323;SGB=-2.44618;MQSB=1;MQ0F=0;AC=8;AN=8;DP4=0,0,15,23;MQ=20;AF=1	GT:PL:GQ	1/1:160,39,0:127	1/1:108,27,0:127	1/1:98,18,0:127	1/1:134,30,0:127
SL3.0ch01	41113837	.	G	A	189	PASS	DP=14;VDB=0.726065;SGB=-1.97919;MQSB=1;MQ0F=0;AC=8;AN=8;DP4=0,0,9,3;MQ=20;AF=1	GT:PL:GQ	1/1:73,12,0:127	1/1:49,9,0:127	1/1:56,9,0:127	1/1:36,6,0:127
SL3.0ch01	41113948	.	G	T	75	PASS	DP=7;VDB=0.489846;SGB=-1.56381;MQSB=1;MQ0F=0;AC=8;AN=8;DP4=0,0,3,2;MQ=20;AF=1	GT:PL:GQ	1/1:20,3,0:127	1/1:20,3,0:127	1/1:40,6,0:127	1/1:20,3,0:127
SL3.0ch01	41142826	.	A	G	320	PASS	DP=26;VDB=0.066376;SGB=-2.04164;MQSB=1;MQ0F=0;AC=8;AN=8;DP4=0,0,9,12;MQ=20;AF=1	GT:PL:GQ	1/1:98,18,0:127	1/1:121,24,0:127	1/1:69,12,0:127	1/1:57,9,0:127
SL3.0ch01	41142884	.	T	C	156	PASS	DP=22;VDB=0.789499;SGB=-1.8912;MQSB=0.950952;MQ0F=0;AC=8;AN=8;DP4=0,0,6,5;MQ=20;AF=1	GT:PL:GQ	1/1:36,6,0:127	1/1:36,6,0:127	1/1:60,12,0:127	1/1:49,9,0:127
SL3.0ch01	41360699	.	C	T	180	PASS	DP=15;VDB=0.10893;SGB=-1.39191;MQSB=1;MQ0F=0;AC=8;AN=8;DP4=0,0,1,13;MQ=20;AF=1	GT:PL:GQ	1/1:36,6,0:127	1/1:79,21,0:127	1/1:70,12,0:127	1/1:20,3,0:127
SL3.0ch01	41360708	.	C	T	180	PASS	DP=15;VDB=0.120429;SGB=-1.39191;MQSB=1;MQ0F=0;AC=8;AN=8;DP4=0,0,1,13;MQ=20;AF=1	GT:PL:GQ	1/1:36,6,0:127	1/1:79,21,0:127	1/1:70,12,0:127	1/1:20,3,0:127
SL3.0ch01	42413872	.	A	G	338	PASS	DP=27;VDB=0.0632872;SGB=-1.69875;MQSB=1;MQ0F=0;AC=8;AN=8;DP4=0,0,15,11;MQ=20;AF=1	GT:PL:GQ	1/1:139,33,0:127	1/1:93,21,0:127	1/1:91,18,0:127	1/1:40,6,0:127
SL3.0ch01	42435166	.	C	A	490	PASS	DP=58;VDB=0.226958;SGB=-2.66809;RPB=1;MQB=1;MQSB=1;BQB=0.748749;MQ0F=0;ICB=0.07;HOB=0.03125;AC=7;AN=8;DP4=4,1,32,16;MQ=20;AF=0.875	GT:PL:GQ	0/1:96,0,41:33	1/1:116,30,0:37	1/1:154,42,0:49	1/1:160,42,0:49
SL3.0ch01	42437246	.	A	G	100	PASS	DP=7;VDB=0.276556;SGB=-1.62611;MQ0F=0;AC=8;AN=8;DP4=0,0,7,0;MQ=20;AF=1	GT:PL:GQ	1/1:20,3,0:127	1/1:36,6,0:127	1/1:49,9,0:127	1/1:20,3,0:127
SL3.0ch01	42437248	.	T	C	100	PASS	DP=7;VDB=0.283845;SGB=-1.62611;MQ0F=0;AC=8;AN=8;DP4=0,0,7,0;MQ=20;AF=1	GT:PL:GQ	1/1:20,3,0:127	1/1:36,6,0:127	1/1:49,9,0:127	1/1:20,3,0:127
SL3.0ch01	42437295	.	C	T	178	PASS	DP=13;VDB=0.60155;SGB=-1.77489;MQSB=1;MQ0F=0;AC=8;AN=8;DP4=0,0,9,3;MQ=20;AF=1	GT:PL:GQ	1/1:85,15,0:127	1/1:49,9,0:127	1/1:49,9,0:127	1/1:20,3,0:127
SL3.0ch01	42441018	.	T	C	75	PASS	DP=6;VDB=0.269684;SGB=-1.56381;MQSB=1;MQ0F=0;AC=8;AN=8;DP4=0,0,2,3;MQ=20;AF=1	GT:PL:GQ	1/1:20,3,0:127	1/1:20,3,0:127	1/1:20,3,0:127	1/1:40,6,0:127
SL3.0ch01	42941760	.	T	G	304	PASS	DP=37;VDB=3.19421e-15;SGB=-2.53763;MQ0F=0;AC=8;AN=8;DP4=0,0,35,0;MQ=20;AF=1	GT:PL:GQ	1/1:86,27,0:127	1/1:79,24,0:127	1/1:90,33,0:127	1/1:74,18,0:127
SL3.0ch01	42941876	.	A	G	516	PASS	DP=63;VDB=9.81225e-11;SGB=-2.61963;MQSB=1;MQ0F=0;AC=8;AN=8;DP4=0,0,9,46;MQ=20;AF=1	GT:PL:GQ	1/1:149,39,0:127	1/1:141,45,0:127	1/1:122,54,0:127	1/1:129,27,0:127
SL3.0ch01	42941907	.	T	A	217	PASS	DP=17;VDB=0.00346883;SGB=-2.03317;MQSB=1;MQ0F=0;AC=8;AN=8;DP4=0,0,1,15;MQ=20;AF=1	GT:PL:GQ	1/1:49,9,0:127	1/1:70,12,0:127	1/1:74,18,0:127	1/1:49,9,0:127
SL3.0ch01	42941928	.	T	C	98	PASS	DP=9;VDB=0.0140848;SGB=-1.7175;MQ0F=0;AC=8;AN=8;DP4=0,0,0,7;MQ=20;AF=1	GT:PL:GQ	1/1:36,6,0:127	1/1:31,6,0:127	1/1:20,3,0:127	1/1:36,6,0:127
SL3.0ch01	42999159	.	A	T	107	PASS	DP=8;VDB=0.00189695;SGB=-1.7175;MQSB=1;MQ0F=0;AC=8;AN=8;DP4=0,0,1,6;MQ=20;AF=1	GT:PL:GQ	1/1:40,6,0:127	1/1:20,3,0:127	1/1:36,6,0:127	1/1:36,6,0:127
SL3.0ch01	43202290	.	T	A	160	PASS	DP=15;VDB=5.54295e-10;SGB=-1.14213;MQSB=1;MQ0F=0;AC=8;AN=8;DP4=0,0,12,3;MQ=20;AF=1	GT:PL:GQ	1/1:20,3,0:127	1/1:36,6,0:127	1/1:60,34,28:127	1/1:97,24,0:127
SL3.0ch01	43202691	.	G	A	125	PASS	DP=11;VDB=1.47916e-06;SGB=-1.17447;MQ0F=0;AC=8;AN=8;DP4=0,0,10,0;MQ=20;AF=1	GT:PL:GQ	1/1:20,3,0:127	1/1:20,3,0:127	1/1:74,18,0:127	1/1:36,6,0:127
SL3.0ch01	43205565	.	C	A	230	PASS	DP=15;VDB=0.233161;SGB=-2.06246;MQSB=1;MQ0F=0;AC=8;AN=8;DP4=0,0,9,6;MQ=20;AF=1	GT:PL:GQ	1/1:70,12,0:127	1/1:60,12,0:127	1/1:85,15,0:127	1/1:40,6,0:127
SL3.0ch01	43205781	.	G	A	343	PASS	DP=33;VDB=0.979919;SGB=-1.32109;MQSB=1;MQ0F=0;AC=8;AN=8;DP4=0,0,20,9;MQ=20;AF=1	GT:PL:GQ	1/1:60,12,0:127	1/1:36,6,0:127	1/1:142,36,0:127	1/1:130,33,0:127
SL3.0ch01	43235777	.	C	T	455	PASS	DP=46;VDB=0.394896;SGB=-2.60112;MQSB=1;MQ0F=0;AC=8;AN=8;DP4=0,0,27,11;MQ=20;AF=1	GT:PL:GQ	1/1:93,21,0:127	1/1:144,33,0:127	1/1:130,33,0:127	1/1:113,27,0:127
SL3.0ch01	43237384	.	T	C	509	PASS	DP=49;VDB=0.389062;SGB=-2.10848;MQSB=1;MQ0F=0;AC=8;AN=8;DP4=0,0,21,21;MQ=20;AF=1	GT:PL:GQ	1/1:121,24,0:127	1/1:121,24,0:127	1/1:127,30,0:127	1/1:165,45,0:127
SL3.0ch01	43237822	.	A	T	427	PASS	DP=39;VDB=0.722624;SGB=-2.58487;MQSB=1;MQ0F=0;AC=8;AN=8;DP4=0,0,19,13;MQ=20;AF=1	GT:PL:GQ	1/1:129,27,0:127	1/1:121,24,0:127	1/1:93,21,0:127	1/1:109,24,0:127
SL3.0ch01	43240333	.	G	C	259	PASS	DP=21;VDB=0.708405;SGB=-2.08003;MQSB=1;MQ0F=0;AC=8;AN=8;DP4=0,0,5,12;MQ=20;AF=1	GT:PL:GQ	1/1:87,15,0:127	1/1:49,9,0:127	1/1:99,18,0:127	1/1:49,9,0:127
SL3.0ch01	44046602	.	C	T	91	PASS	DP=6;VDB=0.0846985;SGB=-1.53044;MQSB=1;MQ0F=0;AC=8;AN=8;DP4=0,0,5,1;MQ=20;AF=1	GT:PL:GQ	1/1:20,3,0:127	1/1:20,3,0:127	1/1:56,9,0:127	1/1:20,3,0:127
SL3.0ch01	44049181	.	G	T	181	PASS	DP=15;VDB=0.0278645;SGB=-1.5687;MQ0F=0;AC=8;AN=8;DP4=0,0,0,15;MQ=20;AF=1	GT:PL:GQ	1/1:49,9,0:127	1/1:20,3,0:127	1/1:77,21,0:127	1/1:60,12,0:127
SL3.0ch01	44912765	.	A	T	287	PASS	DP=61;VDB=9.503e-35;SGB=-2.40995;MQ0F=0;AC=8;AN=8;DP4=0,0,58,0;MQ=20;AF=1	GT:PL:GQ	1/1:92,54,0:127	1/1:92,60,0:127	1/1:92,54,0:127	1/1:36,6,0:127
SL3.0ch01	45564742	.	G	C	295	PASS	DP=77;VDB=0.958353;SGB=3.04531;MQ0F=0;AC=8;AN=8;DP4=0,0,66,0;MQ=20;AF=1	GT:PL:GQ	1/1:74,18,0:127	1/1:68,15,0:127	1/1:91,66,0:127	1/1:87,99,0:127
SL3.0ch01	45778242	.	G	T	485	PASS	DP=83;VDB=2.2399e-37;SGB=-2.74767;RPB=0.0535188;MQB=1;MQSB=1;BQB=0.0140778;MQ0F=0;AC=8;AN=8;DP4=2,1,59,13;MQ=20;AF=1	GT:PL:GQ	1/1:135,51,0:62	1/1:120,29,0:40	1/1:130,43,0:54	1/1:123,42,0:53
SL3.0ch01	45792520	.	A	T	679	PASS	DP=98;VDB=0.000492007;SGB=-2.4806;RPB=0.969512;MQB=1;MQSB=1;BQB=0.993902;MQ0F=0;AC=8;AN=8;DP4=1,1,31,51;MQ=20;AF=1	GT:PL:GQ	1/1:184,52,0:66	1/1:183,63,0:77	1/1:188,63,0:77	1/1:147,33,0:47
SL3.0ch01	46641221	.	A	G	87	PASS	DP=6;VDB=0.000987436;SGB=-1.6318;MQ0F=0;AC=8;AN=8;DP4=0,0,0,6;MQ=20;AF=1	GT:PL:GQ	1/1:20,3,0:127	1/1:36,6,0:127	1/1:20,3,0:127	1/1:36,6,0:127
SL3.0ch01	46751469	.	T	C	154	PASS	DP=10;VDB=0.148491;SGB=-1.55098;MQSB=0.952347;MQ0F=0;AC=8;AN=8;DP4=0,0,5,5;MQ=20;AF=1	GT:PL:GQ	1/1:36,6,0:127	1/1:20,3,0:127	1/1:87,15,0:127	1/1:36,6,0:127
SL3.0ch01	46751842	.	A	T	284	PASS	DP=23;VDB=0.409481;SGB=-2.0195;MQSB=1;MQ0F=0;AC=8;AN=8;DP4=0,0,13,6;MQ=20;AF=1	GT:PL:GQ	1/1:49,9,0:127	1/1:56,9,0:127	1/1:109,21,0:127	1/1:95,18,0:127
SL3.0ch01	46752214	.	A	G	222	PASS	DP=19;VDB=0.849155;SGB=-1.94763;MQSB=1;MQ0F=0;AC=8;AN=8;DP4=0,0,13,3;MQ=20;AF=1	GT:PL:GQ	1/1:68,15,0:127	1/1:86,18,0:127	1/1:57,9,0:127	1/1:36,6,0:127
SL3.0ch01	46752225	.	T	A	220	PASS	DP=15;VDB=0.164817;SGB=-1.98936;MQSB=1;MQ0F=0;AC=8;AN=8;DP4=0,0,9,5;MQ=20;AF=1	GT:PL:GQ	1/1:79,15,0:127	1/1:69,12,0:127	1/1:57,9,0:127	1/1:40,6,0:127
SL3.0ch01	47409477	.	T	G	216	PASS	DP=15;VDB=0.984356;SGB=-1.80972;MQSB=0.966012;MQ0F=0;AC=8;AN=8;DP4=0,0,7,7;MQ=20;AF=1	GT:PL:GQ	1/1:99,18,0:127	1/1:36,6,0:127	1/1:49,9,0:127	1/1:57,9,0:127
SL3.0ch01	47409728	.	G	T	240	PASS	DP=16;VDB=0.964652;SGB=-1.35661;MQSB=1;MQ0F=0;AC=8;AN=8;DP4=0,0,5,11;MQ=20;AF=1	GT:PL:GQ	1/1:116,24,0:127	1/1:36,6,0:127	1/1:73,12,0:127	1/1:40,6,0:127
SL3.0ch01	47410096	.	T	C	392	PASS	DP=36;VDB=0.119525;SGB=-2.13151;MQSB=1;MQ0F=0;AC=8;AN=8;DP4=0,0,18,11;MQ=20;AF=1	GT:PL:GQ	1/1:93,21,0:127	1/1:111,21,0:127	1/1:144,33,0:127	1/1:69,12,0:127
SL3.0ch01	47410348	.	G	C	362	PASS	DP=31;VDB=0.0508986;SGB=-1.25691;MQSB=1;MQ0F=0;AC=8;AN=8;DP4=0,0,11,15;MQ=20;AF=1	GT:PL:GQ	1/1:153,36,0:127	1/1:108,21,0:127	1/1:56,9,0:127	1/1:70,12,0:127
SL3.0ch01	47410442	.	T	A	249	PASS	DP=19;VDB=0.769537;SGB=-1.83477;MQSB=1;MQ0F=0;AC=8;AN=8;DP4=0,0,12,5;MQ=20;AF=1	GT:PL:GQ	1/1:93,21,0:127	1/1:56,9,0:127	1/1:85,15,0:127	1/1:40,6,0:127
SL3.0ch01	47610180	.	C	T	142	PASS	DP=9;VDB=8.63276e-06;SGB=-1.3927;MQSB=0.924584;MQ0F=0;AC=8;AN=8;DP4=0,0,3,6;MQ=20;AF=1	GT:PL:GQ	1/1:40,6,0:127	1/1:87,15,0:127	1/1:20,3,0:127	1/1:20,3,0:127
SL3.0ch01	48280090	.	T	G	92	PASS	DP=7;VDB=0.697961;SGB=-1.53044;MQSB=1;MQ0F=0;AC=8;AN=8;DP4=0,0,2,4;MQ=20;AF=1	GT:PL:GQ	1/1:57,9,0:127	1/1:20,3,0:127	1/1:20,3,0:127	1/1:20,3,0:127
SL3.0ch01	48280437	.	C	A	220	PASS	DP=15;VDB=0.000194935;SGB=-2.16551;MQSB=1;MQ0F=0;AC=8;AN=8;DP4=0,0,13,2;MQ=20;AF=1	GT:PL:GQ	1/1:56,9,0:127	1/1:60,12,0:127	1/1:60,12,0:127	1/1:69,12,0:127
SL3.0ch01	53586104	.	T	C	535	PASS	DP=88;VDB=0.462399;SGB=-2.75791;RPB=1;MQB=1;MQSB=1;BQB=1;MQ0F=0;AC=8;AN=8;DP4=1,0,56,15;MQ=20;AF=1	GT:PL:GQ	1/1:135,37,0:52	1/1:122,51,0:66	1/1:156,48,0:63	1/1:145,60,0:75
SL3.0ch01	53596066	.	G	C	140	PASS	DP=10;VDB=0.732492;SGB=-1.60889;MQSB=0.924584;MQ0F=0;AC=8;AN=8;DP4=0,0,6,3;MQ=20;AF=1	GT:PL:GQ	1/1:20,3,0:127	1/1:56,9,0:127	1/1:69,12,0:127	1/1:20,3,0:127
SL3.0ch01	53596813	.	A	T	140	PASS	DP=13;VDB=0.449235;SGB=-1.60889;MQSB=0.924584;MQ0F=0;AC=8;AN=8;DP4=0,0,6,3;MQ=20;AF=1	GT:PL:GQ	1/1:69,12,0:127	1/1:20,3,0:127	1/1:56,9,0:127	1/1:20,3,0:127
SL3.0ch01	53598625	.	C	A	132	PASS	DP=9;VDB=0.993891;SGB=-1.73392;MQSB=0.992367;MQ0F=0;AC=8;AN=8;DP4=0,0,4,4;MQ=20;AF=1	GT:PL:GQ	1/1:57,9,0:127	1/1:40,6,0:127	1/1:40,6,0:127	1/1:20,3,0:127
SL3.0ch01	53599591	.	T	C	204	PASS	DP=15;VDB=0.981867;SGB=-1.87037;MQSB=1;MQ0F=0;AC=8;AN=8;DP4=0,0,5,8;MQ=20;AF=1	GT:PL:GQ	1/1:70,12,0:127	1/1:36,6,0:127	1/1:87,15,0:127	1/1:36,6,0:127
SL3.0ch01	53600825	.	A	G	182	PASS	DP=16;VDB=0.790974;SGB=-1.97919;MQSB=1;MQ0F=0;AC=8;AN=8;DP4=0,0,10,2;MQ=20;AF=1	GT:PL:GQ	1/1:49,9,0:127	1/1:36,6,0:127	1/1:49,9,0:127	1/1:73,12,0:127
SL3.0ch01	53602249	.	T	C	168	PASS	DP=13;VDB=0.515549;SGB=-1.84216;MQSB=1;MQ0F=0;AC=8;AN=8;DP4=0,0,3,8;MQ=20;AF=1	GT:PL:GQ	1/1:73,12,0:127	1/1:49,9,0:127	1/1:14,3,0:127	1/1:57,9,0:127
SL3.0ch01	53603099	.	T	G	169	PASS	DP=11;VDB=0.448526;SGB=-1.7642;MQSB=1;MQ0F=0;AC=8;AN=8;DP4=0,0,3,8;MQ=20;AF=1	GT:PL:GQ	1/1:65,12,0:127	1/1:20,3,0:127	1/1:36,6,0:127	1/1:73,12,0:127
SL3.0ch01	53603237	.	T	C	183	PASS	DP=14;VDB=0.973083;SGB=-1.70793;MQSB=1;MQ0F=0;AC=8;AN=8;DP4=0,0,8,4;MQ=20;AF=1	GT:PL:GQ	1/1:32,6,0:127	1/1:20,3,0:127	1/1:69,12,0:127	1/1:87,15,0:127
SL3.0ch01	53603550	.	C	G	120	PASS	DP=10;VDB=0.433664;SGB=-1.65343;MQSB=1;MQ0F=0;AC=8;AN=8;DP4=0,0,6,2;MQ=20;AF=1	GT:PL:GQ	1/1:20,3,0:127	1/1:20,3,0:127	1/1:56,9,0:127	1/1:49,9,0:127
SL3.0ch01	53603555	.	T	C	111	PASS	DP=8;VDB=0.11383;SGB=-1.62611;MQSB=1.01283;MQ0F=0;AC=8;AN=8;DP4=0,0,4,3;MQ=20;AF=1	GT:PL:GQ	1/1:20,3,0:127	1/1:20,3,0:127	1/1:40,6,0:127	1/1:56,9,0:127
SL3.0ch01	53603670	.	T	C	71	PASS	DP=7;VDB=0.159034;SGB=-1.56381;MQSB=1;MQ0F=0;AC=8;AN=8;DP4=0,0,4,1;MQ=20;AF=1	GT:PL:GQ	1/1:20,3,0:127	1/1:20,3,0:127	1/1:36,6,0:127	1/1:20,3,0:127
SL3.0ch01	53603794	.	T	C	107	PASS	DP=8;VDB=0.929286;SGB=-1.7175;MQSB=1.01283;MQ0F=0;AC=8;AN=8;DP4=0,0,4,3;MQ=20;AF=1	GT:PL:GQ	1/1:36,6,0:127	1/1:20,3,0:127	1/1:40,6,0:127	1/1:36,6,0:127
SL3.0ch01	53604200	.	C	T	143	PASS	DP=12;VDB=0.319249;SGB=-1.84697;MQSB=1;MQ0F=0;AC=8;AN=8;DP4=0,0,7,2;MQ=20;AF=1	GT:PL:GQ	1/1:56,9,0:127	1/1:40,6,0:127	1/1:36,6,0:127	1/1:36,6,0:127
SL3.0ch01	53604224	.	T	G	204	PASS	DP=14;VDB=0.808177;SGB=-1.83752;MQSB=1;MQ0F=0;AC=8;AN=8;DP4=0,0,8,5;MQ=20;AF=1	GT:PL:GQ	1/1:73,12,0:127	1/1:20,3,0:127	1/1:57,9,0:127	1/1:79,15,0:127
SL3.0ch01	53604427	.	A	G	276	PASS	DP=19;VDB=0.391482;SGB=-1.81576;MQSB=1;MQ0F=0;AC=8;AN=8;DP4=0,0,13,6;MQ=20;AF=1	GT:PL:GQ	1/1:69,12,0:127	1/1:20,3,0:127	1/1:103,21,0:127	1/1:109,21,0:127
SL3.0ch01	53605377	.	A	C	159	PASS	DP=15;VDB=0.768075;SGB=-1.6581;MQSB=1;MQ0F=0;AC=8;AN=8;DP4=0,0,10,1;MQ=20;AF=1	GT:PL:GQ	1/1:49,9,0:127	1/1:20,3,0:127	1/1:36,6,0:127	1/1:79,15,0:127
SL3.0ch01	54395148	.	T	A	447	PASS	DP=68;VDB=0.203762;SGB=-1.31797;MQSB=1;MQ0F=0;AC=8;AN=8;DP4=0,0,40,8;MQ=20;AF=1	GT:PL:GQ	1/1:101,27,0:127	1/1:97,21,0:127	1/1:145,60,0:127	1/1:129,36,0:127
SL3.0ch01	54395494	.	A	G	434	PASS	DP=87;VDB=8.6689e-20;SGB=-2.56336;MQSB=1;MQ0F=0;AC=8;AN=8;DP4=0,0,3,75;MQ=20;AF=1	GT:PL:GQ	1/1:92,39,0:127	1/1:122,51,0:127	1/1:122,81,0:127	1/1:123,63,0:127
SL3.0ch01	54532676	.	T	C	132	PASS	DP=8;VDB=0.344675;SGB=-1.73392;MQSB=0.900802;MQ0F=0;AC=8;AN=8;DP4=0,0,3,5;MQ=20;AF=1	GT:PL:GQ	1/1:40,6,0:127	1/1:40,6,0:127	1/1:57,9,0:127	1/1:20,3,0:127
SL3.0ch01	54535197	.	C	A	71	PASS	DP=5;VDB=0.00363543;SGB=-1.56381;MQ0F=0;AC=8;AN=8;DP4=0,0,5,0;MQ=20;AF=1	GT:PL:GQ	1/1:20,3,0:127	1/1:36,6,0:127	1/1:20,3,0:127	1/1:20,3,0:127
SL3.0ch01	54535793	.	T	G	105	PASS	DP=8;VDB=0.493668;SGB=-1.42054;MQSB=1;MQ0F=0;AC=8;AN=8;DP4=0,0,1,6;MQ=20;AF=1	GT:PL:GQ	1/1:20,3,0:127	1/1:20,3,0:127	1/1:20,3,0:127	1/1:70,12,0:127
SL3.0ch01	54561253	.	C	G	100	PASS	DP=7;VDB=8.97585e-05;SGB=-1.62611;MQ0F=0;AC=8;AN=8;DP4=0,0,7,0;MQ=20;AF=1	GT:PL:GQ	1/1:36,6,0:127	1/1:20,3,0:127	1/1:49,9,0:127	1/1:20,3,0:127
SL3.0ch01	54569229	.	T	C	660	PASS	DP=94;VDB=0.0564235;SGB=-2.31192;MQSB=1;MQ0F=0;AC=8;AN=8;DP4=0,0,44,37;MQ=20;AF=1	GT:PL:GQ	1/1:174,48,0:127	1/1:113,27,0:127	1/1:197,87,0:127	1/1:201,81,0:127
SL3.0ch01	54698557	.	A	C	121	PASS	DP=10;VDB=0.27538;SGB=-1.65343;MQSB=1;MQ0F=0;AC=8;AN=8;DP4=0,0,2,6;MQ=20;AF=1	GT:PL:GQ	1/1:20,3,0:127	1/1:20,3,0:127	1/1:57,9,0:127	1/1:49,9,0:127
SL3.0ch01	54998250	.	A	C	92	PASS	DP=7;VDB=0.0435222;SGB=-1.53044;MQSB=1;MQ0F=0;AC=8;AN=8;DP4=0,0,4,2;MQ=20;AF=1	GT:PL:GQ	1/1:20,3,0:127	1/1:20,3,0:127	1/1:57,9,0:127	1/1:20,3,0:127
SL3.0ch01	54998401	.	T	C	162	PASS	DP=11;VDB=0.937522;SGB=-1.70713;MQSB=0.950952;MQ0F=0;AC=8;AN=8;DP4=0,0,6,5;MQ=20;AF=1	GT:PL:GQ	1/1:36,6,0:127	1/1:36,6,0:127	1/1:36,6,0:127	1/1:79,15,0:127
SL3.0ch01	54998444	.	A	T	146	PASS	DP=12;VDB=0.73483;SGB=-1.55098;MQSB=1;MQ0F=0;AC=8;AN=8;DP4=0,0,8,2;MQ=20;AF=1	GT:PL:GQ	1/1:36,6,0:127	1/1:36,6,0:127	1/1:20,3,0:127	1/1:79,15,0:127
SL3.0ch01	55024765	.	T	G	91	PASS	DP=7;VDB=0.125187;SGB=-1.53044;MQSB=0.861511;MQ0F=0;AC=8;AN=8;DP4=0,0,3,3;MQ=20;AF=1	GT:PL:GQ	1/1:56,9,0:127	1/1:20,3,0:127	1/1:20,3,0:127	1/1:20,3,0:127
SL3.0ch01	55026579	.	C	G	207	PASS	DP=16;VDB=0.522795;SGB=-1.39191;MQSB=1;MQ0F=0;AC=8;AN=8;DP4=0,0,9,5;MQ=20;AF=1	GT:PL:GQ	1/1:103,21,0:127	1/1:73,12,0:127	1/1:20,3,0:127	1/1:36,6,0:127
SL3.0ch01	55027523	.	G	A	75	PASS	DP=5;VDB=0.440419;SGB=-1.56381;MQSB=1;MQ0F=0;AC=8;AN=8;DP4=0,0,2,3;MQ=20;AF=1	GT:PL:GQ	1/1:20,3,0:127	1/1:40,6,0:127	1/1:20,3,0:127	1/1:20,3,0:127
SL3.0ch01	55027775	.	G	C	71	PASS	DP=9;VDB=0.200442;SGB=-1.56381;MQ0F=0;AC=8;AN=8;DP4=0,0,5,0;MQ=20;AF=1	GT:PL:GQ	1/1:20,3,0:127	1/1:20,3,0:127	1/1:36,6,0:127	1/1:20,3,0:127
SL3.0ch01	55028156	.	G	C	95	PASS	DP=6;VDB=0.670308;SGB=-1.6318;MQSB=0.861511;MQ0F=0;AC=8;AN=8;DP4=0,0,3,3;MQ=20;AF=1	GT:PL:GQ	1/1:20,3,0:127	1/1:40,6,0:127	1/1:40,6,0:127	1/1:20,3,0:127
SL3.0ch01	55028234	.	T	A	144	PASS	DP=13;VDB=0.0623279;SGB=-1.67832;MQSB=0.974597;MQ0F=0;AC=8;AN=8;DP4=0,0,5,4;MQ=20;AF=1	GT:PL:GQ	1/1:36,6,0:127	1/1:73,12,0:127	1/1:20,3,0:127	1/1:40,6,0:127
SL3.0ch01	55916861	.	C	T	324	PASS	DP=24;VDB=0.494069;SGB=-2.24356;MQSB=1;MQ0F=0;AC=8;AN=8;DP4=0,0,6,16;MQ=20;AF=1	GT:PL:GQ	1/1:98,21,0:127	1/1:70,12,0:127	1/1:108,21,0:127	1/1:73,12,0:127
SL3.0ch01	55916929	.	G	A	312	PASS	DP=26;VDB=0.994286;SGB=-1.88531;MQSB=1;MQ0F=0;AC=8;AN=8;DP4=0,0,14,8;MQ=20;AF=1	GT:PL:GQ	1/1:70,12,0:127	1/1:95,18,0:127	1/1:123,27,0:127	1/1:49,9,0:127
SL3.0ch01	55916951	.	C	T	295	PASS	DP=25;VDB=0.025635;SGB=-2.25311;MQSB=1;MQ0F=0;AC=8;AN=8;DP4=0,0,12,8;MQ=20;AF=1	GT:PL:GQ	1/1:82,15,0:127	1/1:95,18,0:127	1/1:86,18,0:127	1/1:57,9,0:127
SL3.0ch01	55917929	.	C	A	174	PASS	DP=12;VDB=0.0102727;SGB=-1.38727;MQSB=1;MQ0F=0;AC=8;AN=8;DP4=0,0,8,4;MQ=20;AF=1	GT:PL:GQ	1/1:99,18,0:127	1/1:60,12,0:127	1/1:20,3,0:127	1/1:20,3,0:127
SL3.0ch01	55918023	.	T	A	230	PASS	DP=16;VDB=0.390867;SGB=-1.77897;MQSB=1;MQ0F=0;AC=8;AN=8;DP4=0,0,6,9;MQ=20;AF=1	GT:PL:GQ	1/1:87,15,0:127	1/1:99,18,0:127	1/1:20,3,0:127	1/1:49,9,0:127
SL3.0ch01	55919370	.	C	T	178	PASS	DP=12;VDB=0.212183;SGB=-1.8912;MQSB=1;MQ0F=0;AC=8;AN=8;DP4=0,0,3,8;MQ=20;AF=1	GT:PL:GQ	1/1:36,6,0:127	1/1:57,9,0:127	1/1:40,6,0:127	1/1:70,12,0:127
SL3.0ch01	55919703	.	G	A	165	PASS	DP=10;VDB=0.667402;SGB=-1.90071;MQSB=0.916482;MQ0F=0;AC=8;AN=8;DP4=0,0,3,7;MQ=20;AF=1	GT:PL:GQ	1/1:57,9,0:127	1/1:40,6,0:127	1/1:36,6,0:127	1/1:57,9,0:127
SL3.0ch01	55920233	.	T	G	152	PASS	DP=11;VDB=0.172792;SGB=-1.6581;MQSB=1;MQ0F=0;AC=8;AN=8;DP4=0,0,10,1;MQ=20;AF=1	GT:PL:GQ	1/1:68,15,0:127	1/1:40,6,0:127	1/1:20,3,0:127	1/1:49,9,0:127
SL3.0ch01	55922532	.	A	G	173	PASS	DP=11;VDB=0.614683;SGB=-1.5311;MQSB=0.950952;MQ0F=0;AC=8;AN=8;DP4=0,0,6,5;MQ=20;AF=1	GT:PL:GQ	1/1:73,12,0:127	1/1:85,15,0:127	1/1:20,3,0:127	1/1:20,3,0:127
SL3.0ch01	55922847	.	C	T	140	PASS	DP=10;VDB=0.923911;SGB=-1.67832;MQSB=0.924584;MQ0F=0;AC=8;AN=8;DP4=0,0,3,6;MQ=20;AF=1	GT:PL:GQ	1/1:36,6,0:127	1/1:36,6,0:127	1/1:73,12,0:127	1/1:20,3,0:127
SL3.0ch01	55923503	.	A	G	541	PASS	DP=56;VDB=0.136513;SGB=-2.63171;MQSB=1;MQ0F=0;AC=8;AN=8;DP4=0,0,22,22;MQ=20;AF=1	GT:PL:GQ	1/1:131,27,0:127	1/1:131,27,0:127	1/1:160,39,0:127	1/1:144,39,0:127
SL3.0ch01	55925597	.	T	C	264	PASS	DP=19;VDB=0.179863;SGB=-2.08003;MQSB=1;MQ0F=0;AC=8;AN=8;DP4=0,0,8,9;MQ=20;AF=1	GT:PL:GQ	1/1:85,15,0:127	1/1:56,9,0:127	1/1:99,18,0:127	1/1:49,9,0:127
SL3.0ch01	55925666	.	T	G	161	PASS	DP=12;VDB=0.720456;SGB=-1.84216;MQSB=1;MQ0F=0;AC=8;AN=8;DP4=0,0,2,9;MQ=20;AF=1	GT:PL:GQ	1/1:49,9,0:127	1/1:60,12,0:127	1/1:57,9,0:127	1/1:20,3,0:127
SL3.0ch01	55926395	.	T	C	186	PASS	DP=14;VDB=0.830975;SGB=-1.53493;MQSB=0.982603;MQ0F=0;AC=8;AN=8;DP4=0,0,6,6;MQ=20;AF=1	GT:PL:GQ	1/1:99,18,0:127	1/1:40,6,0:127	1/1:36,6,0:127	1/1:36,6,0:127
SL3.0ch01	55929042	.	G	A	406	PASS	DP=35;VDB=0.234365;SGB=-2.26727;MQSB=1;MQ0F=0;AC=8;AN=8;DP4=0,0,14,15;MQ=20;AF=1	GT:PL:GQ	1/1:134,30,0:127	1/1:70,12,0:127	1/1:129,27,0:127	1/1:98,18,0:127
SL3.0ch01	56540960	.	G	C	427	PASS	DP=40;VDB=0.500242;SGB=-1.59757;MQSB=1;MQ0F=0;AC=8;AN=8;DP4=0,0,15,19;MQ=20;AF=1	GT:PL:GQ	1/1:70,12,0:127	1/1:87,15,0:127	1/1:154,42,0:127	1/1:141,33,0:127
SL3.0ch01	56549809	.	C	T	87	PASS	DP=6;VDB=0.162254;SGB=-1.6318;MQ0F=0;AC=8;AN=8;DP4=0,0,0,6;MQ=20;AF=1	GT:PL:GQ	1/1:36,6,0:127	1/1:20,3,0:127	1/1:36,6,0:127	1/1:20,3,0:127
SL3.0ch01	56741635	.	G	A	175	PASS	DP=11;VDB=0.940899;SGB=-1.5311;MQSB=0.950952;MQ0F=0;AC=8;AN=8;DP4=0,0,5,6;MQ=20;AF=1	GT:PL:GQ	1/1:87,15,0:127	1/1:20,3,0:127	1/1:20,3,0:127	1/1:73,12,0:127
SL3.0ch01	56743948	.	C	T	100	PASS	DP=7;VDB=0.000119359;SGB=-1.62611;MQ0F=0;AC=8;AN=8;DP4=0,0,0,7;MQ=20;AF=1	GT:PL:GQ	1/1:20,3,0:127	1/1:20,3,0:127	1/1:49,9,0:127	1/1:36,6,0:127
SL3.0ch01	56743950	.	G	C	71	PASS	DP=5;VDB=0.00215942;SGB=-1.56381;MQ0F=0;AC=8;AN=8;DP4=0,0,0,5;MQ=20;AF=1	GT:PL:GQ	1/1:20,3,0:127	1/1:20,3,0:127	1/1:36,6,0:127	1/1:20,3,0:127
SL3.0ch01	56744029	.	C	T	533	PASS	DP=53;VDB=0.000418951;SGB=-2.70866;MQSB=1;MQ0F=0;AC=8;AN=8;DP4=0,0,30,17;MQ=20;AF=1	GT:PL:GQ	1/1:144,33,0:127	1/1:144,33,0:127	1/1:149,36,0:127	1/1:121,39,0:127
SL3.0ch01	56759980	.	G	A	641	PASS	DP=65;VDB=0.171876;SGB=-2.72332;MQSB=1;MQ0F=0;AC=8;AN=8;DP4=0,0,24,39;MQ=20;AF=1	GT:PL:GQ	1/1:187,57,0:127	1/1:166,45,0:127	1/1:139,33,0:127	1/1:174,51,0:127
SL3.0ch01	56760251	.	T	A	586	PASS	DP=61;VDB=0.71638;SGB=-2.7308;MQSB=1;MQ0F=0;AC=8;AN=8;DP4=0,0,33,21;MQ=20;AF=1	GT:PL:GQ	1/1:152,39,0:127	1/1:142,36,0:127	1/1:153,45,0:127	1/1:164,42,0:127
SL3.0ch01	56981939	.	T	C	202	PASS	DP=17;VDB=0.0053361;SGB=-1.62847;MQSB=1;MQ0F=0;AC=8;AN=8;DP4=0,0,14,1;MQ=20;AF=1	GT:PL:GQ	1/1:49,9,0:127	1/1:36,6,0:127	1/1:49,9,0:127	1/1:93,21,0:127
SL3.0ch01	56982163	.	A	G	197	PASS	DP=14;VDB=0.217648;SGB=-1.87188;MQSB=0.982603;MQ0F=0;AC=8;AN=8;DP4=0,0,6,6;MQ=20;AF=1	GT:PL:GQ	1/1:73,12,0:127	1/1:20,3,0:127	1/1:56,9,0:127	1/1:73,12,0:127
SL3.0ch01	56982251	.	T	C	297	PASS	DP=22;VDB=0.999332;SGB=-2.31672;MQSB=1;MQ0F=0;AC=8;AN=8;DP4=0,0,12,7;MQ=20;AF=1	GT:PL:GQ	1/1:85,15,0:127	1/1:85,15,0:127	1/1:73,12,0:127	1/1:79,15,0:127
SL3.0ch01	56982252	.	G	T	303	PASS	DP=21;VDB=0.99762;SGB=-2.31672;MQSB=1;MQ0F=0;AC=8;AN=8;DP4=0,0,11,8;MQ=20;AF=1	GT:PL:GQ	1/1:85,15,0:127	1/1:85,15,0:127	1/1:73,12,0:127	1/1:85,15,0:127
SL3.0ch01	56985402	.	T	C	347	PASS	DP=47;VDB=0.900074;SGB=1.00833;MQSB=1;MQ0F=0;AC=8;AN=8;DP4=0,0,35,8;MQ=20;AF=1	GT:PL:GQ	1/1:20,3,0:127	1/1:60,12,0:127	1/1:146,57,0:127	1/1:146,57,0:127
SL3.0ch01	57851412	.	G	A	71	PASS	DP=7;VDB=0.485334;SGB=-1.56381;MQSB=1;MQ0F=0;AC=8;AN=8;DP4=0,0,1,4;MQ=20;AF=1	GT:PL:GQ	1/1:20,3,0:127	1/1:20,3,0:127	1/1:20,3,0:127	1/1:36,6,0:127
SL3.0ch01	57942262	.	A	G	267	PASS	DP=21;VDB=0.833073;SGB=-1.5399;MQSB=1;MQ0F=0;AC=8;AN=8;DP4=0,0,10,8;MQ=20;AF=1	GT:PL:GQ	1/1:40,6,0:127	1/1:36,6,0:127	1/1:121,24,0:127	1/1:95,18,0:127
SL3.0ch01	57950300	.	T	C	91	PASS	DP=6;VDB=0.168702;SGB=-1.6318;MQSB=1;MQ0F=0;AC=8;AN=8;DP4=0,0,5,1;MQ=20;AF=1	GT:PL:GQ	1/1:20,3,0:127	1/1:20,3,0:127	1/1:36,6,0:127	1/1:40,6,0:127
SL3.0ch01	57950370	.	G	T	104	PASS	DP=8;VDB=0.276556;SGB=-1.62611;MQSB=1;MQ0F=0;AC=8;AN=8;DP4=0,0,5,2;MQ=20;AF=1	GT:PL:GQ	1/1:20,3,0:127	1/1:20,3,0:127	1/1:49,9,0:127	1/1:40,6,0:127
SL3.0ch01	57951005	.	A	T	84	PASS	DP=6;VDB=0.0708879;SGB=-1.53044;MQSB=0.861511;MQ0F=0;AC=8;AN=8;DP4=0,0,3,3;MQ=20;AF=1	GT:PL:GQ	1/1:49,9,0:127	1/1:20,3,0:127	1/1:20,3,0:127	1/1:20,3,0:127
SL3.0ch01	57951084	.	G	T	55	PASS	DP=5;VDB=0.87268;SGB=-1.51954;MQSB=1;MQ0F=0;AC=8;AN=8;DP4=0,0,3,1;MQ=20;AF=1	GT:PL:GQ	1/1:20,3,0:127	1/1:20,3,0:127	1/1:20,3,0:127	1/1:20,3,0:127
SL3.0ch01	57953603	.	C	T	111	PASS	DP=7;VDB=0.51669;SGB=-1.62611;MQSB=1.01283;MQ0F=0;AC=8;AN=8;DP4=0,0,4,3;MQ=20;AF=1	GT:PL:GQ	1/1:20,3,0:127	1/1:20,3,0:127	1/1:56,9,0:127	1/1:40,6,0:127
SL3.0ch01	58347506	.	T	G	219	PASS	DP=18;VDB=0.648217;SGB=-1.48144;MQSB=1;MQ0F=0;AC=8;AN=8;DP4=0,0,13,3;MQ=20;AF=1	GT:PL:GQ	1/1:93,21,0:127	1/1:95,18,0:127	1/1:36,6,0:127	1/1:20,3,0:127
SL3.0ch01	58347986	.	G	A	157	PASS	DP=15;VDB=0.0175376;SGB=-1.84191;MQSB=1.00775;MQ0F=0;AC=8;AN=8;DP4=0,0,6,4;MQ=20;AF=1	GT:PL:GQ	1/1:49,9,0:127	1/1:20,3,0:127	1/1:57,9,0:127	1/1:56,9,0:127
SL3.0ch01	58361456	.	T	C	400	PASS	DP=50;VDB=2.67969e-07;SGB=-1.67503;MQSB=1;MQ0F=0;AC=8;AN=8;DP4=0,0,4,41;MQ=20;AF=1	GT:PL:GQ	1/1:144,54,0:127	1/1:92,42,0:127	1/1:91,18,0:127	1/1:98,21,0:127
SL3.0ch01	59348712	.	A	C	75	PASS	DP=5;VDB=0.955953;SGB=-1.56381;MQSB=1;MQ0F=0;AC=8;AN=8;DP4=0,0,4,1;MQ=20;AF=1	GT:PL:GQ	1/1:20,3,0:127	1/1:20,3,0:127	1/1:40,6,0:127	1/1:20,3,0:127
SL3.0ch01	59348752	.	G	A	140	PASS	DP=10;VDB=0.0869892;SGB=-1.84697;MQSB=1;MQ0F=0;AC=8;AN=8;DP4=0,0,7,2;MQ=20;AF=1	GT:PL:GQ	1/1:36,6,0:127	1/1:36,6,0:127	1/1:36,6,0:127	1/1:57,9,0:127
SL3.0ch01	59819491	.	A	T	236	PASS	DP=21;VDB=0.529791;SGB=-1.89942;MQSB=1;MQ0F=0;AC=8;AN=8;DP4=0,0,10,6;MQ=20;AF=1	GT:PL:GQ	1/1:85,15,0:127	1/1:86,18,0:127	1/1:20,3,0:127	1/1:70,12,0:127
SL3.0ch01	59819548	.	G	C	252	PASS	DP=22;VDB=0.512849;SGB=-2.11925;MQSB=1;MQ0F=0;AC=8;AN=8;DP4=0,0,12,6;MQ=20;AF=1	GT:PL:GQ	1/1:85,15,0:127	1/1:82,15,0:127	1/1:74,18,0:127	1/1:36,6,0:127
SL3.0ch01	59820749	.	G	T	383	PASS	DP=32;VDB=0.696604;SGB=-2.38839;MQSB=1;MQ0F=0;AC=8;AN=8;DP4=0,0,17,11;MQ=20;AF=1	GT:PL:GQ	1/1:123,27,0:127	1/1:60,12,0:127	1/1:108,21,0:127	1/1:117,24,0:127
SL3.0ch01	60281893	.	T	G	640	PASS	DP=82;VDB=0.780695;SGB=-0.849601;MQSB=1;MQ0F=0;AC=8;AN=8;DP4=0,0,30,38;MQ=20;AF=1	GT:PL:GQ	1/1:190,63,0:127	1/1:207,84,0:127	1/1:139,30,0:127	1/1:129,27,0:127
SL3.0ch01	60281980	.	C	T	511	PASS	DP=51;VDB=0.00746678;SGB=-1.77145;MQSB=1;MQ0F=0;AC=8;AN=8;DP4=0,0,24,22;MQ=20;AF=1	GT:PL:GQ	1/1:160,45,0:127	1/1:183,54,0:127	1/1:123,27,0:127	1/1:70,12,0:127
SL3.0ch01	60469038	.	A	G	120	PASS	DP=8;VDB=0.628598;SGB=-1.73392;MQSB=0.992367;MQ0F=0;AC=8;AN=8;DP4=0,0,4,4;MQ=20;AF=1	GT:PL:GQ	1/1:20,3,0:127	1/1:49,9,0:127	1/1:36,6,0:127	1/1:40,6,0:127
SL3.0ch01	60469595	.	T	C	127	PASS	DP=11;VDB=0.594311;SGB=-1.73392;MQSB=0.992367;MQ0F=0;AC=8;AN=8;DP4=0,0,4,4;MQ=20;AF=1	GT:PL:GQ	1/1:56,9,0:127	1/1:40,6,0:127	1/1:20,3,0:127	1/1:36,6,0:127
SL3.0ch01	60501099	.	T	C	405	PASS	DP=32;VDB=0.390664;SGB=-2.43485;MQSB=1;MQ0F=0;AC=8;AN=8;DP4=0,0,14,14;MQ=20;AF=1	GT:PL:GQ	1/1:111,21,0:127	1/1:81,15,0:127	1/1:109,21,0:127	1/1:129,27,0:127
SL3.0ch01	60501525	.	G	T	318	PASS	DP=24;VDB=0.673544;SGB=-2.29124;MQSB=1;MQ0F=0;AC=8;AN=8;DP4=0,0,4,20;MQ=20;AF=1	GT:PL:GQ	1/1:111,21,0:127	1/1:68,15,0:127	1/1:104,24,0:127	1/1:60,12,0:127
SL3.0ch01	60501602	.	C	T	209	PASS	DP=13;VDB=0.237864;SGB=-1.87037;MQSB=1;MQ0F=0;AC=8;AN=8;DP4=0,0,8,5;MQ=20;AF=1	GT:PL:GQ	1/1:85,15,0:127	1/1:40,6,0:127	1/1:69,12,0:127	1/1:40,6,0:127
SL3.0ch01	60501655	.	A	C	325	PASS	DP=32;VDB=0.8084;SGB=-1.69351;MQSB=1;MQ0F=0;AC=8;AN=8;DP4=0,0,25,4;MQ=20;AF=1	GT:PL:GQ	1/1:120,36,0:127	1/1:68,15,0:127	1/1:113,27,0:127	1/1:49,9,0:127
SL3.0ch01	60501853	.	C	T	358	PASS	DP=47;VDB=0.953807;SGB=-1.40617;MQSB=1;MQ0F=0;AC=8;AN=8;DP4=0,0,26,6;MQ=20;AF=1	GT:PL:GQ	1/1:109,21,0:127	1/1:60,12,0:127	1/1:135,42,0:127	1/1:79,21,0:127
SL3.0ch01	60502771	.	A	G	487	PASS	DP=50;VDB=0.979072;SGB=-1.66937;MQSB=1;MQ0F=0;AC=8;AN=8;DP4=0,0,16,23;MQ=20;AF=1	GT:PL:GQ	1/1:172,48,0:127	1/1:95,18,0:127	1/1:106,21,0:127	1/1:139,30,0:127
SL3.0ch01	60504834	.	C	G	232	PASS	DP=18;VDB=0.0889763;SGB=-1.93818;MQSB=1;MQ0F=0;AC=8;AN=8;DP4=0,0,5,10;MQ=20;AF=1	GT:PL:GQ	1/1:70,12,0:127	1/1:20,3,0:127	1/1:85,15,0:127	1/1:82,15,0:127
SL3.0ch01	60507252	.	A	C	270	PASS	DP=22;VDB=0.43778;SGB=-1.1384;MQSB=1;MQ0F=0;AC=8;AN=8;DP4=0,0,9,10;MQ=20;AF=1	GT:PL:GQ	1/1:131,27,0:127	1/1:36,6,0:127	1/1:108,21,0:127	1/1:20,3,0:127
SL3.0ch01	60507759	.	A	C	487	PASS	DP=70;VDB=1.76874e-05;SGB=-2.65478;MQSB=1;MQ0F=0;AC=8;AN=8;DP4=0,0,51,11;MQ=20;AF=1	GT:PL:GQ	1/1:121,39,0:127	1/1:129,33,0:127	1/1:156,54,0:127	1/1:106,60,0:127
SL3.0ch01	60814763	.	T	C	351	PASS	DP=38;VDB=1.57147e-10;SGB=-1.72483;MQSB=1;MQ0F=0;AC=8;AN=8;DP4=0,0,18,8;MQ=20;AF=1	GT:PL:GQ	1/1:103,21,0:127	1/1:144,33,0:127	1/1:60,12,0:127	1/1:69,12,0:127
SL3.0ch01	60816200	.	T	C	308	PASS	DP=48;VDB=7.17778e-08;SGB=1.87515;MQ0F=0;AC=8;AN=8;DP4=0,0,48,0;MQ=20;AF=1	GT:PL:GQ	1/1:86,27,0:127	1/1:90,75,0:127	1/1:83,24,0:127	1/1:74,18,0:127
SL3.0ch01	60849809	.	A	G	75	PASS	DP=5;VDB=0.735895;SGB=-1.56381;MQSB=1;MQ0F=0;AC=8;AN=8;DP4=0,0,3,2;MQ=20;AF=1	GT:PL:GQ	1/1:20,3,0:127	1/1:20,3,0:127	1/1:20,3,0:127	1/1:40,6,0:127
SL3.0ch01	60888633	.	A	T	167	PASS	DP=14;VDB=0.518745;SGB=-1.6581;MQSB=1;MQ0F=0;AC=8;AN=8;DP4=0,0,8,3;MQ=20;AF=1	GT:PL:GQ	1/1:20,3,0:127	1/1:56,9,0:127	1/1:76,15,0:127	1/1:40,6,0:127
SL3.0ch01	60912062	.	G	T	394	PASS	DP=30;VDB=0.0204243;SGB=-2.20699;MQSB=1;MQ0F=0;AC=8;AN=8;DP4=0,0,12,17;MQ=20;AF=1	GT:PL:GQ	1/1:131,30,0:127	1/1:121,24,0:127	1/1:36,6,0:127	1/1:131,27,0:127
SL3.0ch01	61593806	.	C	T	256	PASS	DP=18;VDB=0.406816;SGB=-1.83477;MQSB=1;MQ0F=0;AC=8;AN=8;DP4=0,0,11,6;MQ=20;AF=1	GT:PL:GQ	1/1:36,6,0:127	1/1:49,9,0:127	1/1:111,21,0:127	1/1:85,15,0:127
SL3.0ch01	62805281	.	A	T	100	PASS	DP=8;VDB=0.179363;SGB=-1.62611;MQ0F=0;AC=8;AN=8;DP4=0,0,7,0;MQ=20;AF=1	GT:PL:GQ	1/1:49,9,0:127	1/1:20,3,0:127	1/1:36,6,0:127	1/1:20,3,0:127
SL3.0ch01	62805312	.	A	T	162	PASS	DP=13;VDB=0.39524;SGB=-1.84216;MQSB=1;MQ0F=0;AC=8;AN=8;DP4=0,0,10,1;MQ=20;AF=1	GT:PL:GQ	1/1:69,12,0:127	1/1:49,9,0:127	1/1:49,9,0:127	1/1:20,3,0:127
SL3.0ch01	62805451	.	C	A	222	PASS	DP=16;VDB=0.0777558;SGB=-1.80972;MQSB=1;MQ0F=0;AC=8;AN=8;DP4=0,0,5,9;MQ=20;AF=1	GT:PL:GQ	1/1:36,6,0:127	1/1:57,9,0:127	1/1:98,18,0:127	1/1:56,9,0:127
SL3.0ch01	63856433	.	A	G	105	PASS	DP=11;VDB=0.790074;SGB=-1.42054;MQSB=1;MQ0F=0;AC=8;AN=8;DP4=0,0,2,5;MQ=20;AF=1	GT:PL:GQ	1/1:20,3,0:127	1/1:20,3,0:127	1/1:20,3,0:127	1/1:70,12,0:127
SL3.0ch01	63856860	.	C	G	178	PASS	DP=15;VDB=0.681875;SGB=-1.49458;MQSB=0.95494;MQ0F=0;AC=8;AN=8;DP4=0,0,7,5;MQ=20;AF=1	GT:PL:GQ	1/1:36,6,0:127	1/1:20,3,0:127	1/1:98,18,0:127	1/1:49,9,0:127
SL3.0ch01	63861627	.	C	T	91	PASS	DP=6;VDB=0.625428;SGB=-1.53044;MQSB=0.861511;MQ0F=0;AC=8;AN=8;DP4=0,0,3,3;MQ=20;AF=1	GT:PL:GQ	1/1:20,3,0:127	1/1:20,3,0:127	1/1:20,3,0:127	1/1:56,9,0:127
SL3.0ch01	63914138	.	G	C	273	PASS	DP=21;VDB=0.135321;SGB=0.392639;MQSB=1;MQ0F=0;AC=8;AN=8;DP4=0,0,8,13;MQ=20;AF=1	GT:PL:GQ	1/1:56,9,0:127	1/1:36,6,0:127	1/1:57,9,0:127	1/1:149,39,0:127
SL3.0ch01	63914658	.	A	T	268	PASS	DP=20;VDB=0.00961625;SGB=-0.962611;MQSB=1;MQ0F=0;AC=8;AN=8;DP4=0,0,12,7;MQ=20;AF=1	GT:PL:GQ	1/1:57,9,0:127	1/1:40,6,0:127	1/1:69,12,0:127	1/1:127,30,0:127
SL3.0ch01	63914923	.	A	G	381	PASS	DP=39;VDB=0.159963;SGB=-0.386229;MQSB=1;MQ0F=0;AC=8;AN=8;DP4=0,0,22,11;MQ=20;AF=1	GT:PL:GQ	1/1:69,12,0:127	1/1:57,9,0:127	1/1:116,30,0:127	1/1:164,48,0:127
SL3.0ch01	63915078	.	G	A	544	PASS	DP=67;VDB=0.677683;SGB=-0.776801;MQSB=1;MQ0F=0;AC=8;AN=8;DP4=0,0,30,24;MQ=20;AF=1	GT:PL:GQ	1/1:109,21,0:127	1/1:93,21,0:127	1/1:180,51,0:127	1/1:187,69,0:127
SL3.0ch01	63915396	.	A	C	313	PASS	DP=28;VDB=0.300594;SGB=0.760273;MQSB=1;MQ0F=0;AC=8;AN=8;DP4=0,0,9,16;MQ=20;AF=1	GT:PL:GQ	1/1:20,3,0:127	1/1:60,12,0:127	1/1:87,15,0:127	1/1:171,45,0:127
SL3.0ch01	63916152	.	A	G	269	PASS	DP=22;VDB=0.971552;SGB=-0.810541;MQSB=1;MQ0F=0;AC=8;AN=8;DP4=0,0,11,8;MQ=20;AF=1	GT:PL:GQ	1/1:99,18,0:127	1/1:36,6,0:127	1/1:20,3,0:127	1/1:139,30,0:127
SL3.0ch01	63916222	.	C	T	162	PASS	DP=12;VDB=0.000372343;SGB=-0.900786;MQSB=0.950952;MQ0F=0;AC=8;AN=8;DP4=0,0,5,6;MQ=20;AF=1	GT:PL:GQ	1/1:20,3,0:127	1/1:20,3,0:127	1/1:36,6,0:127	1/1:111,21,0:127
SL3.0ch01	63916267	.	A	G	203	PASS	DP=14;VDB=0.639611;SGB=-1.63936;MQSB=0.961166;MQ0F=0;AC=8;AN=8;DP4=0,0,7,6;MQ=20;AF=1	GT:PL:GQ	1/1:56,9,0:127	1/1:20,3,0:127	1/1:57,9,0:127	1/1:95,18,0:127
SL3.0ch01	63916317	.	T	C	251	PASS	DP=20;VDB=0.00381393;SGB=-1.89942;MQSB=1;MQ0F=0;AC=8;AN=8;DP4=0,0,7,9;MQ=20;AF=1	GT:PL:GQ	1/1:73,12,0:127	1/1:20,3,0:127	1/1:85,15,0:127	1/1:98,18,0:127
SL3.0ch01	63917200	.	G	A	299	PASS	DP=28;VDB=0.00289547;SGB=-1.60023;MQSB=1;MQ0F=0;AC=8;AN=8;DP4=0,0,14,7;MQ=20;AF=1	GT:PL:GQ	1/1:56,9,0:127	1/1:36,6,0:127	1/1:129,27,0:127	1/1:103,21,0:127
SL3.0ch01	63917207	.	G	A	273	PASS	DP=25;VDB=0.0147342;SGB=-1.3261;MQSB=1;MQ0F=0;AC=8;AN=8;DP4=0,0,11,8;MQ=20;AF=1	GT:PL:GQ	1/1:40,6,0:127	1/1:36,6,0:127	1/1:127,27,0:127	1/1:95,18,0:127
SL3.0ch01	64031214	.	C	T	157	PASS	DP=13;VDB=0.160844;SGB=-1.75294;MQSB=1.00775;MQ0F=0;AC=8;AN=8;DP4=0,0,6,4;MQ=20;AF=1	GT:PL:GQ	1/1:40,6,0:127	1/1:20,3,0:127	1/1:49,9,0:127	1/1:73,12,0:127
SL3.0ch01	64031337	.	G	A	75	PASS	DP=13;VDB=0.00231828;SGB=-1.56381;MQSB=1;MQ0F=0;AC=8;AN=8;DP4=0,0,2,3;MQ=20;AF=1	GT:PL:GQ	1/1:20,3,0:127	1/1:20,3,0:127	1/1:40,6,0:127	1/1:20,3,0:127
SL3.0ch01	64032938	.	A	G	154	PASS	DP=12;VDB=0.672105;SGB=-1.55098;MQSB=1.00775;MQ0F=0;AC=8;AN=8;DP4=0,0,6,4;MQ=20;AF=1	GT:PL:GQ	1/1:20,3,0:127	1/1:36,6,0:127	1/1:87,15,0:127	1/1:36,6,0:127
SL3.0ch01	64045070	.	A	G	75	PASS	DP=5;VDB=0.292572;SGB=-1.56381;MQSB=1;MQ0F=0;AC=8;AN=8;DP4=0,0,3,2;MQ=20;AF=1	GT:PL:GQ	1/1:40,6,0:127	1/1:20,3,0:127	1/1:20,3,0:127	1/1:20,3,0:127
SL3.0ch01	64639869	.	T	G	176	PASS	DP=14;VDB=0.903505;SGB=-1.84216;MQSB=1;MQ0F=0;AC=8;AN=8;DP4=0,0,8,3;MQ=20;AF=1	GT:PL:GQ	1/1:20,3,0:127	1/1:69,12,0:127	1/1:56,9,0:127	1/1:56,9,0:127
SL3.0ch01	64639870	.	G	A	176	PASS	DP=14;VDB=0.903505;SGB=-1.84216;MQSB=1;MQ0F=0;AC=8;AN=8;DP4=0,0,8,3;MQ=20;AF=1	GT:PL:GQ	1/1:20,3,0:127	1/1:69,12,0:127	1/1:56,9,0:127	1/1:56,9,0:127
SL3.0ch01	64639911	.	T	A	253	PASS	DP=18;VDB=0.00218608;SGB=-1.79617;MQSB=1;MQ0F=0;AC=8;AN=8;DP4=0,0,10,7;MQ=20;AF=1	GT:PL:GQ	1/1:20,3,0:127	1/1:103,21,0:127	1/1:70,12,0:127	1/1:85,15,0:127
SL3.0ch01	64639984	.	C	G	243	PASS	DP=20;VDB=0.000360361;SGB=-1.89942;MQSB=1;MQ0F=0;AC=8;AN=8;DP4=0,0,4,12;MQ=20;AF=1	GT:PL:GQ	1/1:20,3,0:127	1/1:91,18,0:127	1/1:70,12,0:127	1/1:87,15,0:127
SL3.0ch01	64954403	.	G	A	259	PASS	DP=26;VDB=0.764058;SGB=-2.17621;MQSB=1;MQ0F=0;AC=8;AN=8;DP4=0,0,12,6;MQ=20;AF=1	GT:PL:GQ	1/1:81,15,0:127	1/1:57,9,0:127	1/1:86,18,0:127	1/1:60,12,0:127
SL3.0ch01	64954459	.	G	A	310	PASS	DP=25;VDB=0.114156;SGB=-2.04164;MQSB=1;MQ0F=0;AC=8;AN=8;DP4=0,0,7,14;MQ=20;AF=1	GT:PL:GQ	1/1:60,12,0:127	1/1:56,9,0:127	1/1:121,24,0:127	1/1:98,18,0:127
SL3.0ch01	64955384	.	A	T	407	PASS	DP=34;VDB=0.966642;SGB=-1.50757;MQSB=1;MQ0F=0;AC=8;AN=8;DP4=0,0,12,18;MQ=20;AF=1	GT:PL:GQ	1/1:121,24,0:127	1/1:69,12,0:127	1/1:82,15,0:127	1/1:160,39,0:127
SL3.0ch01	64956372	.	T	C	102	PASS	DP=7;VDB=0.877023;SGB=-1.62611;MQSB=1.01283;MQ0F=0;AC=8;AN=8;DP4=0,0,3,4;MQ=20;AF=1	GT:PL:GQ	1/1:15,3,0:127	1/1:20,3,0:127	1/1:56,9,0:127	1/1:36,6,0:127
SL3.0ch01	64957965	.	G	A	121	PASS	DP=10;VDB=0.577326;SGB=-1.60889;MQSB=1;MQ0F=0;AC=8;AN=8;DP4=0,0,1,8;MQ=20;AF=1	GT:PL:GQ	1/1:20,3,0:127	1/1:20,3,0:127	1/1:57,12,0:127	1/1:49,9,0:127
SL3.0ch01	65439910	.	C	A	111	PASS	DP=9;VDB=0.61301;SGB=-1.7175;MQSB=1;MQ0F=0;AC=8;AN=8;DP4=0,0,2,5;MQ=20;AF=1	GT:PL:GQ	1/1:40,6,0:127	1/1:36,6,0:127	1/1:20,3,0:127	1/1:40,6,0:127
SL3.0ch01	65490843	.	T	C	529	PASS	DP=65;VDB=0.0870875;SGB=-2.18888;RPB=0.345228;MQB=1;MQSB=1;BQB=0.874193;MQ0F=0;ICB=0.07;HOB=0.03125;AC=7;AN=8;DP4=1,3,29,22;MQ=20;AF=0.875	GT:PL:GQ	0/1:82,0,40:33	1/1:149,36,0:42	1/1:182,57,0:63	1/1:152,39,0:45
SL3.0ch01	65494665	.	G	A	71	PASS	DP=7;VDB=0.0833169;SGB=-1.56381;MQSB=1;MQ0F=0;AC=8;AN=8;DP4=0,0,2,3;MQ=20;AF=1	GT:PL:GQ	1/1:20,3,0:127	1/1:20,3,0:127	1/1:36,6,0:127	1/1:20,3,0:127
SL3.0ch01	65537336	.	A	G	287	PASS	DP=45;VDB=1.75038e-17;SGB=2.10021;MQSB=1;MQ0F=0;AC=8;AN=8;DP4=0,0,37,2;MQ=20;AF=1	GT:PL:GQ	1/1:60,12,0:127	1/1:36,6,0:127	1/1:90,33,0:127	1/1:126,66,0:127
SL3.0ch01	65541809	.	A	C	416	PASS	DP=35;VDB=0.407613;SGB=-2.24545;MQSB=1;MQ0F=0;AC=8;AN=8;DP4=0,0,15,15;MQ=20;AF=1	GT:PL:GQ	1/1:139,33,0:127	1/1:111,21,0:127	1/1:82,15,0:127	1/1:109,21,0:127
SL3.0ch01	65541822	.	C	T	451	PASS	DP=34;VDB=0.763235;SGB=-2.40334;MQSB=1;MQ0F=0;AC=8;AN=8;DP4=0,0,12,20;MQ=20;AF=1	GT:PL:GQ	1/1:146,33,0:127	1/1:121,24,0:127	1/1:111,21,0:127	1/1:98,18,0:127
SL3.0ch01	65850320	.	C	T	95	PASS	DP=7;VDB=0.203362;SGB=-1.6318;MQSB=1;MQ0F=0;AC=8;AN=8;DP4=0,0,2,4;MQ=20;AF=1	GT:PL:GQ	1/1:20,3,0:127	1/1:40,6,0:127	1/1:40,6,0:127	1/1:20,3,0:127
SL3.0ch01	66352765	.	A	G	151	PASS	DP=10;VDB=6.99472e-07;SGB=-1.75294;MQSB=1;MQ0F=0;AC=8;AN=8;DP4=0,0,8,2;MQ=20;AF=1	GT:PL:GQ	1/1:60,12,0:127	1/1:40,6,0:127	1/1:20,3,0:127	1/1:56,9,0:127
SL3.0ch01	66355276	.	G	T	127	PASS	DP=9;VDB=0.290164;SGB=-1.67832;MQ0F=0;AC=8;AN=8;DP4=0,0,0,9;MQ=20;AF=1	GT:PL:GQ	1/1:60,12,0:127	1/1:20,3,0:127	1/1:36,6,0:127	1/1:36,6,0:127
SL3.0ch01	66491137	.	A	G	55	PASS	DP=5;VDB=0.00992398;SGB=-1.51954;MQSB=1;MQ0F=0;AC=8;AN=8;DP4=0,0,3,1;MQ=20;AF=1	GT:PL:GQ	1/1:20,3,0:127	1/1:20,3,0:127	1/1:20,3,0:127	1/1:20,3,0:127
SL3.0ch01	66782550	.	A	G	345	PASS	DP=30;VDB=0.00208109;SGB=-1.87273;MQSB=1;MQ0F=0;AC=8;AN=8;DP4=0,0,19,9;MQ=20;AF=1	GT:PL:GQ	1/1:86,18,0:127	1/1:119,33,0:127	1/1:129,27,0:127	1/1:36,6,0:127
SL3.0ch01	66782594	.	A	G	474	PASS	DP=54;VDB=5.16678e-25;SGB=3.83425;MQSB=1;MQ0F=0;AC=8;AN=8;DP4=0,0,12,42;MQ=20;AF=1	GT:PL:GQ	1/1:131,33,0:127	1/1:202,90,0:127	1/1:146,36,0:127	1/1:20,3,0:127
SL3.0ch01	66806774	.	A	G	107	PASS	DP=7;VDB=0.262259;SGB=-1.62611;MQSB=1;MQ0F=0;AC=8;AN=8;DP4=0,0,5,2;MQ=20;AF=1	GT:PL:GQ	1/1:20,3,0:127	1/1:20,3,0:127	1/1:36,6,0:127	1/1:56,9,0:127
SL3.0ch01	66809525	.	A	C	330	PASS	DP=23;VDB=0.878581;SGB=-1.9352;MQSB=1;MQ0F=0;AC=8;AN=8;DP4=0,0,8,15;MQ=20;AF=1	GT:PL:GQ	1/1:85,15,0:127	1/1:40,6,0:127	1/1:108,21,0:127	1/1:122,27,0:127
SL3.0ch01	66810005	.	A	G	210	PASS	DP=14;VDB=0.152835;SGB=-1.76276;MQSB=1;MQ0F=0;AC=8;AN=8;DP4=0,0,8,6;MQ=20;AF=1	GT:PL:GQ	1/1:36,6,0:127	1/1:40,6,0:127	1/1:99,18,0:127	1/1:60,12,0:127
SL3.0ch01	66811430	.	T	C	124	PASS	DP=10;VDB=0.27538;SGB=-1.54553;MQSB=0.900802;MQ0F=0;AC=8;AN=8;DP4=0,0,5,3;MQ=20;AF=1	GT:PL:GQ	1/1:73,12,0:127	1/1:20,3,0:127	1/1:36,6,0:127	1/1:20,3,0:127
SL3.0ch01	66811952	.	G	A	178	PASS	DP=16;VDB=0.584558;SGB=-1.10232;MQSB=1;MQ0F=0;AC=8;AN=8;DP4=0,0,8,4;MQ=20;AF=1	GT:PL:GQ	1/1:20,3,0:127	1/1:40,6,0:127	1/1:103,21,0:127	1/1:40,6,0:127
SL3.0ch01	67943342	.	A	C	52	PASS	DP=5;VDB=0.939765;SGB=-1.51954;MQSB=1;MQ0F=0;AC=8;AN=8;DP4=0,0,3,1;MQ=20;AF=1	GT:PL:GQ	1/1:17,3,0:127	1/1:20,3,0:127	1/1:20,3,0:127	1/1:20,3,0:127
SL3.0ch01	67947516	.	A	G	140	PASS	DP=11;VDB=6.99472e-07;SGB=-1.75294;MQ0F=0;AC=8;AN=8;DP4=0,0,10,0;MQ=20;AF=1	GT:PL:GQ	1/1:36,6,0:127	1/1:20,3,0:127	1/1:49,9,0:127	1/1:60,12,0:127
SL3.0ch01	67947517	.	C	T	152	PASS	DP=14;VDB=3.66038e-08;SGB=-1.92687;MQSB=1;MQ0F=0;AC=8;AN=8;DP4=0,0,12,1;MQ=20;AF=1	GT:PL:GQ	1/1:43,17,11:127	1/1:31,17,14:127	1/1:49,9,0:127	1/1:79,15,0:127
SL3.0ch01	68310090	.	C	T	87	PASS	DP=7;VDB=0.592253;SGB=-1.6318;MQSB=0.861511;MQ0F=0;AC=8;AN=8;DP4=0,0,3,3;MQ=20;AF=1	GT:PL:GQ	1/1:36,6,0:127	1/1:36,6,0:127	1/1:20,3,0:127	1/1:20,3,0:127
SL3.0ch01	68310257	.	C	T	75	PASS	DP=6;VDB=0.771524;SGB=-1.56381;MQSB=1;MQ0F=0;AC=8;AN=8;DP4=0,0,3,2;MQ=20;AF=1	GT:PL:GQ	1/1:40,6,0:127	1/1:20,3,0:127	1/1:20,3,0:127	1/1:20,3,0:127
SL3.0ch01	68310267	.	G	C	75	PASS	DP=6;VDB=0.735895;SGB=-1.56381;MQSB=1;MQ0F=0;AC=8;AN=8;DP4=0,0,3,2;MQ=20;AF=1	GT:PL:GQ	1/1:40,6,0:127	1/1:20,3,0:127	1/1:20,3,0:127	1/1:20,3,0:127
SL3.0ch01	68310718	.	C	T	113	PASS	DP=9;VDB=0.77747;SGB=-1.65343;MQSB=1;MQ0F=0;AC=8;AN=8;DP4=0,0,7,1;MQ=20;AF=1	GT:PL:GQ	1/1:49,9,0:127	1/1:20,3,0:127	1/1:49,9,0:127	1/1:20,3,0:127
SL3.0ch01	68311169	.	T	C	350	PASS	DP=29;VDB=5.05454e-05;SGB=-2.32698;MQSB=1;MQ0F=0;AC=8;AN=8;DP4=0,0,10,13;MQ=20;AF=1	GT:PL:GQ	1/1:87,15,0:127	1/1:111,21,0:127	1/1:69,12,0:127	1/1:108,21,0:127
SL3.0ch01	68311439	.	T	C	255	PASS	DP=21;VDB=0.189491;SGB=-1.83477;MQSB=1;MQ0F=0;AC=8;AN=8;DP4=0,0,12,5;MQ=20;AF=1	GT:PL:GQ	1/1:56,9,0:127	1/1:36,6,0:127	1/1:109,21,0:127	1/1:79,15,0:127
SL3.0ch01	68311463	.	G	A	335	PASS	DP=24;VDB=0.91609;SGB=-2.07111;MQSB=1;MQ0F=0;AC=8;AN=8;DP4=0,0,10,12;MQ=20;AF=1	GT:PL:GQ	1/1:73,12,0:127	1/1:57,9,0:127	1/1:109,21,0:127	1/1:121,24,0:127
SL3.0ch01	68311503	.	A	G	298	PASS	DP=22;VDB=0.0842967;SGB=-2.25311;MQSB=1;MQ0F=0;AC=8;AN=8;DP4=0,0,9,11;MQ=20;AF=1	GT:PL:GQ	1/1:82,15,0:127	1/1:57,9,0:127	1/1:86,18,0:127	1/1:98,18,0:127
SL3.0ch01	68311505	.	T	G	298	PASS	DP=20;VDB=0.0840565;SGB=-2.25311;MQSB=1;MQ0F=0;AC=8;AN=8;DP4=0,0,9,11;MQ=20;AF=1	GT:PL:GQ	1/1:82,15,0:127	1/1:57,9,0:127	1/1:86,18,0:127	1/1:98,18,0:127
SL3.0ch01	68311560	.	T	A	253	PASS	DP=19;VDB=0.0414177;SGB=-1.47196;MQSB=1;MQ0F=0;AC=8;AN=8;DP4=0,0,7,10;MQ=20;AF=1	GT:PL:GQ	1/1:36,6,0:127	1/1:85,15,0:127	1/1:121,24,0:127	1/1:36,6,0:127
SL3.0ch01	68311725	.	A	C	322	PASS	DP=29;VDB=0.0193674;SGB=-1.97575;MQSB=1;MQ0F=0;AC=8;AN=8;DP4=0,0,21,5;MQ=20;AF=1	GT:PL:GQ	1/1:36,6,0:127	1/1:86,18,0:127	1/1:116,30,0:127	1/1:109,24,0:127
SL3.0ch01	68311742	.	A	G	341	PASS	DP=33;VDB=0.0761346;SGB=-1.86406;MQSB=1;MQ0F=0;AC=8;AN=8;DP4=0,0,25,5;MQ=20;AF=1	GT:PL:GQ	1/1:49,9,0:127	1/1:79,15,0:127	1/1:119,33,0:127	1/1:119,33,0:127
SL3.0ch01	68404801	.	C	A	113	PASS	DP=9;VDB=0.0926686;SGB=-1.65343;MQ0F=0;AC=8;AN=8;DP4=0,0,0,8;MQ=20;AF=1	GT:PL:GQ	1/1:49,9,0:127	1/1:20,3,0:127	1/1:49,9,0:127	1/1:20,3,0:127
SL3.0ch01	68581267	.	C	T	430	PASS	DP=54;VDB=0.00298209;SGB=-2.64535;RPB=0.987926;MQB=1;MQSB=1;BQB=0.995636;MQ0F=0;ICB=0.07;HOB=0.03125;AC=7;AN=8;DP4=5,1,30,12;MQ=20;AF=0.875	GT:PL:GQ	0/1:107,0,45:37	1/1:132,36,0:43	1/1:130,30,0:37	1/1:97,24,0:31
SL3.0ch01	68581885	.	G	A	75	PASS	DP=5;VDB=0.570714;SGB=-1.56381;MQSB=1;MQ0F=0;AC=8;AN=8;DP4=0,0,2,3;MQ=20;AF=1	GT:PL:GQ	1/1:20,3,0:127	1/1:20,3,0:127	1/1:40,6,0:127	1/1:20,3,0:127
SL3.0ch01	68845531	.	A	C	585	PASS	DP=89;VDB=0.887504;SGB=-2.75732;RPB=1;MQB=1;MQSB=1;BQB=1;MQ0F=0;AC=8;AN=8;DP4=0,1,45,24;MQ=20;AF=1	GT:PL:GQ	1/1:144,34,0:49	1/1:169,45,0:60	1/1:121,54,0:69	1/1:174,57,0:72
SL3.0ch01	68877589	.	T	A	189	PASS	DP=15;VDB=0.572699;SGB=-1.91223;MQSB=1;MQ0F=0;AC=8;AN=8;DP4=0,0,9,3;MQ=20;AF=1	GT:PL:GQ	1/1:69,12,0:127	1/1:73,12,0:127	1/1:36,6,0:127	1/1:36,6,0:127
SL3.0ch01	68877686	.	T	C	121	PASS	DP=11;VDB=0.310231;SGB=-1.54553;MQSB=1;MQ0F=0;AC=8;AN=8;DP4=0,0,1,7;MQ=20;AF=1	GT:PL:GQ	1/1:20,3,0:127	1/1:70,12,0:127	1/1:20,3,0:127	1/1:36,6,0:127
SL3.0ch01	68881206	.	T	C	148	PASS	DP=10;VDB=0.907304;SGB=-1.77754;MQSB=0.974597;MQ0F=0;AC=8;AN=8;DP4=0,0,5,4;MQ=20;AF=1	GT:PL:GQ	1/1:40,6,0:127	1/1:20,3,0:127	1/1:56,9,0:127	1/1:57,9,0:127
SL3.0ch01	69281871	.	G	T	353	PASS	DP=32;VDB=0.179001;SGB=-2.49427;MQSB=1;MQ0F=0;AC=8;AN=8;DP4=0,0,23,5;MQ=20;AF=1	GT:PL:GQ	1/1:86,18,0:127	1/1:109,24,0:127	1/1:109,24,0:127	1/1:74,18,0:127
SL3.0ch01	69429422	.	T	A	141	PASS	DP=11;VDB=9.93084e-08;SGB=-1.35626;MQ0F=0;AC=8;AN=8;DP4=0,0,11,0;MQ=20;AF=1	GT:PL:GQ	1/1:36,6,0:127	1/1:74,18,0:127	1/1:36,6,0:127	1/1:20,3,0:127
SL3.0ch01	69429423	.	T	C	141	PASS	DP=11;VDB=1.17954e-07;SGB=-1.35626;MQ0F=0;AC=8;AN=8;DP4=0,0,11,0;MQ=20;AF=1	GT:PL:GQ	1/1:36,6,0:127	1/1:74,18,0:127	1/1:36,6,0:127	1/1:20,3,0:127
SL3.0ch01	69477315	.	A	G	113	PASS	DP=9;VDB=0.452509;SGB=-1.65343;MQ0F=0;AC=8;AN=8;DP4=0,0,8,0;MQ=20;AF=1	GT:PL:GQ	1/1:20,3,0:127	1/1:49,9,0:127	1/1:49,9,0:127	1/1:20,3,0:127
SL3.0ch01	69612857	.	A	T	192	PASS	DP=17;VDB=0.0495844;SGB=-1.2682;MQSB=1;MQ0F=0;AC=8;AN=8;DP4=0,0,9,4;MQ=20;AF=1	GT:PL:GQ	1/1:20,3,0:127	1/1:40,6,0:127	1/1:109,21,0:127	1/1:48,9,0:127
SL3.0ch01	69612858	.	A	T	192	PASS	DP=17;VDB=0.0475598;SGB=-1.2682;MQSB=1;MQ0F=0;AC=8;AN=8;DP4=0,0,9,4;MQ=20;AF=1	GT:PL:GQ	1/1:20,3,0:127	1/1:40,6,0:127	1/1:109,21,0:127	1/1:48,9,0:127
SL3.0ch01	69612896	.	G	A	162	PASS	DP=13;VDB=0.745883;SGB=-1.50363;MQSB=1;MQ0F=0;AC=8;AN=8;DP4=0,0,4,8;MQ=20;AF=1	GT:PL:GQ	1/1:20,3,0:127	1/1:20,3,0:127	1/1:68,15,0:127	1/1:79,15,0:127
SL3.0ch01	69616693	.	C	G	166	PASS	DP=22;VDB=7.32111e-08;SGB=-1.87188;MQSB=0.982603;MQ0F=0;AC=8;AN=8;DP4=0,0,6,6;MQ=20;AF=1	GT:PL:GQ	1/1:63,12,0:127	1/1:56,12,0:127	1/1:20,3,0:127	1/1:52,9,0:127
SL3.0ch01	69628822	.	A	G	71	PASS	DP=5;VDB=0.458326;SGB=-1.56381;MQSB=1;MQ0F=0;AC=8;AN=8;DP4=0,0,1,4;MQ=20;AF=1	GT:PL:GQ	1/1:20,3,0:127	1/1:36,6,0:127	1/1:20,3,0:127	1/1:20,3,0:127
SL3.0ch01	69681881	.	G	A	367	PASS	DP=28;VDB=0.050539;SGB=-1.87088;MQSB=1;MQ0F=0;AC=8;AN=8;DP4=0,0,7,20;MQ=20;AF=1	GT:PL:GQ	1/1:91,18,0:127	1/1:98,21,0:127	1/1:146,33,0:127	1/1:57,9,0:127
SL3.0ch01	69719078	.	T	G	171	PASS	DP=13;VDB=0.918943;SGB=-1.6581;MQSB=0.964642;MQ0F=0;AC=8;AN=8;DP4=0,0,7,4;MQ=20;AF=1	GT:PL:GQ	1/1:40,6,0:127	1/1:49,9,0:127	1/1:20,3,0:127	1/1:87,15,0:127
SL3.0ch01	71550319	.	T	C	148	PASS	DP=12;VDB=0.884391;SGB=-1.84697;MQSB=0.974597;MQ0F=0;AC=8;AN=8;DP4=0,0,5,4;MQ=20;AF=1	GT:PL:GQ	1/1:40,6,0:127	1/1:57,9,0:127	1/1:36,6,0:127	1/1:40,6,0:127
SL3.0ch01	71550351	.	A	G	128	PASS	DP=9;VDB=0.0392011;SGB=-1.73392;MQSB=1;MQ0F=0;AC=8;AN=8;DP4=0,0,2,6;MQ=20;AF=1	GT:PL:GQ	1/1:36,6,0:127	1/1:20,3,0:127	1/1:57,9,0:127	1/1:40,6,0:127
SL3.0ch01	71551565	.	G	A	322	PASS	DP=34;VDB=7.46589e-10;SGB=-0.87466;MQSB=1;MQ0F=0;AC=8;AN=8;DP4=0,0,2,30;MQ=20;AF=1	GT:PL:GQ	1/1:74,18,0:127	1/1:136,45,0:127	1/1:65,15,0:127	1/1:72,18,0:127
SL3.0ch01	71556483	.	T	C	132	PASS	DP=11;VDB=0.203021;SGB=-1.49218;MQ0F=0;AC=8;AN=8;DP4=0,0,10,0;MQ=20;AF=1	GT:PL:GQ	1/1:20,3,0:127	1/1:20,3,0:127	1/1:49,9,0:127	1/1:68,15,0:127
SL3.0ch01	71556487	.	A	G	186	PASS	DP=14;VDB=0.459449;SGB=-1.58286;MQSB=1;MQ0F=0;AC=8;AN=8;DP4=0,0,11,2;MQ=20;AF=1	GT:PL:GQ	1/1:36,6,0:127	1/1:20,3,0:127	1/1:69,12,0:127	1/1:86,18,0:127
SL3.0ch01	71556663	.	G	A	267	PASS	DP=21;VDB=0.378433;SGB=-1.65451;MQSB=1;MQ0F=0;AC=8;AN=8;DP4=0,0,11,7;MQ=20;AF=1	GT:PL:GQ	1/1:40,6,0:127	1/1:40,6,0:127	1/1:109,21,0:127	1/1:103,21,0:127
SL3.0ch01	71558091	.	A	C	128	PASS	DP=8;VDB=0.594311;SGB=-1.54553;MQSB=0.900802;MQ0F=0;AC=8;AN=8;DP4=0,0,3,5;MQ=20;AF=1	GT:PL:GQ	1/1:20,3,0:127	1/1:40,6,0:127	1/1:73,12,0:127	1/1:20,3,0:127
SL3.0ch01	71619732	.	A	G	361	PASS	DP=91;VDB=0.885713;SGB=-2.2138;MQSB=1;MQ0F=0;AC=8;AN=8;DP4=0,0,77,2;MQ=20;AF=1	GT:PL:GQ	1/1:104,72,0:127	1/1:88,30,0:127	1/1:93,48,0:127	1/1:101,87,0:127
SL3.0ch01	71624224	.	A	C	596	PASS	DP=66;VDB=0.0850845;SGB=-2.65178;MQSB=1;MQ0F=0;AC=8;AN=8;DP4=0,0,33,23;MQ=20;AF=1	GT:PL:GQ	1/1:144,39,0:127	1/1:134,30,0:127	1/1:181,54,0:127	1/1:162,45,0:127
SL3.0ch01	71627244	.	T	C	535	PASS	DP=54;VDB=0.621674;SGB=-2.61113;RPB=1;MQB=1;MQSB=1;BQB=1;MQ0F=0;AC=8;AN=8;DP4=1,0,17,28;MQ=20;AF=1	GT:PL:GQ	1/1:141,22,0:36	1/1:117,24,0:38	1/1:139,30,0:44	1/1:161,42,0:56
SL3.0ch01	71701163	.	T	A	385	PASS	DP=92;VDB=0.000132919;SGB=-2.76213;RPB=0.756944;MQB=1;MQSB=1;BQB=0.638889;MQ0F=0;AC=8;AN=8;DP4=2,0,68,4;MQ=20;AF=1	GT:PL:GQ	1/1:107,57,0:69	1/1:82,31,0:43	1/1:97,40,0:52	1/1:122,54,0:66
SL3.0ch01	71702339	.	G	T	157	PASS	DP=13;VDB=0.923365;SGB=-1.75294;MQSB=1.00775;MQ0F=0;AC=8;AN=8;DP4=0,0,6,4;MQ=20;AF=1	GT:PL:GQ	1/1:20,3,0:127	1/1:56,9,0:127	1/1:70,12,0:127	1/1:36,6,0:127
SL3.0ch01	71703226	.	G	A	189	PASS	DP=14;VDB=0.600249;SGB=-1.97919;MQSB=1;MQ0F=0;AC=8;AN=8;DP4=0,0,9,3;MQ=20;AF=1	GT:PL:GQ	1/1:73,12,0:127	1/1:36,6,0:127	1/1:56,9,0:127	1/1:49,9,0:127
SL3.0ch01	71705917	.	G	A	187	PASS	DP=14;VDB=0.944609;SGB=-1.97919;MQSB=1;MQ0F=0;AC=8;AN=8;DP4=0,0,2,10;MQ=20;AF=1	GT:PL:GQ	1/1:70,12,0:127	1/1:36,6,0:127	1/1:57,9,0:127	1/1:49,9,0:127
SL3.0ch01	71706760	.	A	G	600	PASS	DP=92;VDB=0.0184876;SGB=-1.33835;MQSB=1;MQ0F=0;AC=8;AN=8;DP4=0,0,49,27;MQ=20;AF=1	GT:PL:GQ	1/1:160,39,0:127	1/1:129,27,0:127	1/1:160,72,0:127	1/1:176,90,0:127
SL3.0ch01	71745610	.	A	C	304	PASS	DP=49;VDB=0.0275495;SGB=1.19024;MQSB=1;MQ0F=0;AC=8;AN=8;DP4=0,0,33,5;MQ=20;AF=1	GT:PL:GQ	1/1:40,6,0:127	1/1:49,9,0:127	1/1:134,39,0:127	1/1:106,60,0:127
SL3.0ch01	72102066	.	T	C	205	PASS	DP=13;VDB=0.0325861;SGB=-1.87037;MQSB=1;MQ0F=0;AC=8;AN=8;DP4=0,0,5,8;MQ=20;AF=1	GT:PL:GQ	1/1:36,6,0:127	1/1:36,6,0:127	1/1:85,15,0:127	1/1:73,12,0:127
SL3.0ch01	72102613	.	T	C	394	PASS	DP=48;VDB=0.514908;SGB=0.995699;MQSB=1;MQ0F=0;AC=8;AN=8;DP4=0,0,15,27;MQ=20;AF=1	GT:PL:GQ	1/1:73,12,0:127	1/1:20,3,0:127	1/1:145,51,0:127	1/1:181,60,0:127
SL3.0ch01	72103054	.	G	A	397	PASS	DP=59;VDB=0.882951;SGB=3.07607;MQSB=1;MQ0F=0;AC=8;AN=8;DP4=0,0,39,14;MQ=20;AF=1	GT:PL:GQ	1/1:32,6,0:127	1/1:73,12,0:127	1/1:145,57,0:127	1/1:172,84,0:127
SL3.0ch01	72104520	.	G	A	391	PASS	DP=54;VDB=0.0918296;SGB=2.9726;MQSB=1;MQ0F=0;AC=8;AN=8;DP4=0,0,10,35;MQ=20;AF=1	GT:PL:GQ	1/1:40,6,0:127	1/1:36,6,0:127	1/1:142,48,0:127	1/1:198,75,0:127
SL3.0ch01	72107817	.	A	G	422	PASS	DP=57;VDB=0.999922;SGB=0.323138;MQSB=1;MQ0F=0;AC=8;AN=8;DP4=0,0,34,13;MQ=20;AF=1	GT:PL:GQ	1/1:109,24,0:127	1/1:20,3,0:127	1/1:164,48,0:127	1/1:154,66,0:127
SL3.0ch01	72136572	.	A	T	231	PASS	DP=17;VDB=0.971674;SGB=-1.90325;MQSB=1;MQ0F=0;AC=8;AN=8;DP4=0,0,10,5;MQ=20;AF=1	GT:PL:GQ	1/1:95,18,0:127	1/1:73,12,0:127	1/1:56,9,0:127	1/1:32,6,0:127
SL3.0ch01	72137333	.	G	A	150	PASS	DP=11;VDB=0.209188;SGB=-1.17447;MQSB=0.952347;MQ0F=0;AC=8;AN=8;DP4=0,0,5,5;MQ=20;AF=1	GT:PL:GQ	1/1:95,18,0:127	1/1:20,3,0:127	1/1:40,6,0:127	1/1:20,3,0:127
SL3.0ch01	72137756	.	A	G	669	PASS	DP=87;VDB=0.181638;SGB=-2.74314;RPB=0.467949;MQB=1;MQSB=1;BQB=0.397436;MQ0F=0;AC=8;AN=8;DP4=1,1,42,36;MQ=20;AF=1	GT:PL:GQ	1/1:155,20,0:32	1/1:172,54,0:66	1/1:182,72,0:84	1/1:183,54,0:66
SL3.0ch01	72171925	.	T	G	124	PASS	DP=9;VDB=0.0375418;SGB=-1.60889;MQ0F=0;AC=8;AN=8;DP4=0,0,9,0;MQ=20;AF=1	GT:PL:GQ	1/1:49,9,0:127	1/1:20,3,0:127	1/1:60,12,0:127	1/1:20,3,0:127
SL3.0ch01	72210048	.	T	A	87	PASS	DP=6;VDB=0.996759;SGB=-1.6318;MQSB=1;MQ0F=0;AC=8;AN=8;DP4=0,0,1,5;MQ=20;AF=1	GT:PL:GQ	1/1:36,6,0:127	1/1:20,3,0:127	1/1:20,3,0:127	1/1:36,6,0:127
SL3.0ch01	72210914	.	A	T	133	PASS	DP=9;VDB=0.864215;SGB=-1.3927;MQSB=0.924584;MQ0F=0;AC=8;AN=8;DP4=0,0,3,6;MQ=20;AF=1	GT:PL:GQ	1/1:36,6,0:127	1/1:82,15,0:127	1/1:20,3,0:127	1/1:20,3,0:127
SL3.0ch01	72212740	.	C	T	161	PASS	DP=14;VDB=0.056073;SGB=-1.53493;MQSB=1;MQ0F=0;AC=8;AN=8;DP4=0,0,3,9;MQ=20;AF=1	GT:PL:GQ	1/1:36,6,0:127	1/1:40,6,0:127	1/1:36,6,0:127	1/1:74,18,0:127
SL3.0ch01	72213158	.	T	A	163	PASS	DP=11;VDB=0.0404953;SGB=-1.84216;MQSB=1;MQ0F=0;AC=8;AN=8;DP4=0,0,1,10;MQ=20;AF=1	GT:PL:GQ	1/1:70,12,0:127	1/1:49,9,0:127	1/1:20,3,0:127	1/1:49,9,0:127
SL3.0ch01	72213222	.	G	A	55	PASS	DP=5;VDB=0.225386;SGB=-1.51954;MQSB=1;MQ0F=0;AC=8;AN=8;DP4=0,0,2,2;MQ=20;AF=1	GT:PL:GQ	1/1:20,3,0:127	1/1:20,3,0:127	1/1:20,3,0:127	1/1:20,3,0:127
SL3.0ch01	72213226	.	T	A	55	PASS	DP=5;VDB=0.215949;SGB=-1.51954;MQSB=1;MQ0F=0;AC=8;AN=8;DP4=0,0,2,2;MQ=20;AF=1	GT:PL:GQ	1/1:20,3,0:127	1/1:20,3,0:127	1/1:20,3,0:127	1/1:20,3,0:127
SL3.0ch01	72215857	.	G	A	67	PASS	DP=6;VDB=0.618918;SGB=-1.56381;MQSB=1;MQ0F=0;AC=8;AN=8;DP4=0,0,2,3;MQ=20;AF=1	GT:PL:GQ	1/1:20,3,0:127	1/1:20,3,0:127	1/1:20,3,0:127	1/1:32,6,0:127
SL3.0ch01	72216467	.	A	G	115	PASS	DP=9;VDB=0.878874;SGB=-1.65343;MQSB=1;MQ0F=0;AC=8;AN=8;DP4=0,0,6,2;MQ=20;AF=1	GT:PL:GQ	1/1:51,9,0:127	1/1:49,9,0:127	1/1:20,3,0:127	1/1:20,3,0:127
SL3.0ch01	72216480	.	C	T	100	PASS	DP=9;VDB=0.502303;SGB=-1.62611;MQSB=1;MQ0F=0;AC=8;AN=8;DP4=0,0,6,1;MQ=20;AF=1	GT:PL:GQ	1/1:36,6,0:127	1/1:49,9,0:127	1/1:20,3,0:127	1/1:20,3,0:127
SL3.0ch01	72216496	.	A	G	188	PASS	DP=13;VDB=0.527394;SGB=-1.97919;MQSB=1;MQ0F=0;AC=8;AN=8;DP4=0,0,8,4;MQ=20;AF=1	GT:PL:GQ	1/1:40,6,0:127	1/1:60,12,0:127	1/1:57,9,0:127	1/1:56,9,0:127
SL3.0ch01	72216555	.	T	C	149	PASS	DP=11;VDB=0.818265;SGB=-1.90071;MQSB=1.00775;MQ0F=0;AC=8;AN=8;DP4=0,0,6,4;MQ=20;AF=1	GT:PL:GQ	1/1:49,9,0:127	1/1:36,6,0:127	1/1:40,6,0:127	1/1:49,9,0:127
SL3.0ch01	72700571	.	G	A	260	PASS	DP=20;VDB=0.595453;SGB=-1.96481;MQSB=1;MQ0F=0;AC=8;AN=8;DP4=0,0,5,13;MQ=20;AF=1	GT:PL:GQ	1/1:36,6,0:127	1/1:69,12,0:127	1/1:98,21,0:127	1/1:82,15,0:127
SL3.0ch01	72800936	.	G	A	193	PASS	DP=14;VDB=0.622197;SGB=-1.87188;MQSB=1;MQ0F=0;AC=8;AN=8;DP4=0,0,8,4;MQ=20;AF=1	GT:PL:GQ	1/1:56,9,0:127	1/1:69,12,0:127	1/1:73,12,0:127	1/1:20,3,0:127
SL3.0ch01	73520241	.	A	G	256	PASS	DP=32;VDB=1.02012e-14;SGB=0.219738;MQ0F=0;AC=8;AN=8;DP4=0,0,0,30;MQ=20;AF=1	GT:PL:GQ	1/1:49,9,0:127	1/1:79,21,0:127	1/1:93,48,0:127	1/1:60,12,0:127
SL3.0ch01	73602110	.	C	G	586	PASS	DP=84;VDB=0.118043;SGB=0.760946;MQSB=1;MQ0F=0;AC=8;AN=8;DP4=0,0,16,56;MQ=20;AF=1	GT:PL:GQ	1/1:193,63,0:127	1/1:198,96,0:127	1/1:108,27,0:127	1/1:112,30,0:127
SL3.0ch01	73766346	.	A	G	605	PASS	DP=84;VDB=0.00125658;SGB=-2.0929;RPB=0.00826635;MQB=1;MQSB=1;BQB=0.502047;MQ0F=0;AC=8;AN=8;DP4=3,1,41,34;MQ=20;AF=1	GT:PL:GQ	1/1:148,20,0:31	1/1:139,36,0:47	1/1:169,45,0:56	1/1:172,60,0:71
SL3.0ch01	73770712	.	C	T	284	PASS	DP=22;VDB=0.775568;SGB=-1.73155;MQSB=1;MQ0F=0;AC=8;AN=8;DP4=0,0,8,11;MQ=20;AF=1	GT:PL:GQ	1/1:121,24,0:127	1/1:95,18,0:127	1/1:57,9,0:127	1/1:36,6,0:127
SL3.0ch01	73770740	.	T	A	349	PASS	DP=27;VDB=0.273749;SGB=-1.77645;MQSB=1;MQ0F=0;AC=8;AN=8;DP4=0,0,9,15;MQ=20;AF=1	GT:PL:GQ	1/1:139,30,0:127	1/1:108,21,0:127	1/1:57,9,0:127	1/1:70,12,0:127
SL3.0ch01	74154012	.	T	G	324	PASS	DP=25;VDB=0.667827;SGB=-1.56752;MQSB=1;MQ0F=0;AC=8;AN=8;DP4=0,0,8,15;MQ=20;AF=1	GT:PL:GQ	1/1:82,15,0:127	1/1:20,3,0:127	1/1:136,30,0:127	1/1:111,21,0:127
SL3.0ch01	74154137	.	A	C	175	PASS	DP=15;VDB=0.0677962;SGB=-1.6581;MQSB=1;MQ0F=0;AC=8;AN=8;DP4=0,0,3,8;MQ=20;AF=1	GT:PL:GQ	1/1:20,3,0:127	1/1:36,6,0:127	1/1:87,15,0:127	1/1:57,9,0:127
SL3.0ch01	74230644	.	C	T	395	PASS	DP=42;VDB=0.617281;SGB=-2.43159;RPB=1;MQB=1;MQSB=1;BQB=1;MQ0F=0;AC=8;AN=8;DP4=1,0,27,8;MQ=20;AF=1	GT:PL:GQ	1/1:107,19,0:33	1/1:103,21,0:35	1/1:99,27,0:41	1/1:109,21,0:35
SL3.0ch01	74290014	.	G	T	510	PASS	DP=54;VDB=0.185829;SGB=-2.60031;RPB=1;MQB=1;MQSB=1;BQB=1;MQ0F=0;AC=8;AN=8;DP4=0,1,24,18;MQ=20;AF=1	GT:PL:GQ	1/1:133,19,0:33	1/1:152,39,0:53	1/1:117,24,0:38	1/1:131,27,0:41
SL3.0ch01	74290539	.	A	G	71	PASS	DP=5;VDB=0.374631;SGB=-1.56381;MQSB=1;MQ0F=0;AC=8;AN=8;DP4=0,0,1,4;MQ=20;AF=1	GT:PL:GQ	1/1:20,3,0:127	1/1:20,3,0:127	1/1:36,6,0:127	1/1:20,3,0:127
SL3.0ch01	74291076	.	T	G	230	PASS	DP=21;VDB=3.96474e-06;SGB=-1.89835;MQSB=1;MQ0F=0;AC=8;AN=8;DP4=0,0,3,14;MQ=20;AF=1	GT:PL:GQ	1/1:70,12,0:127	1/1:20,3,0:127	1/1:74,18,0:127	1/1:91,18,0:127
SL3.0ch01	74300397	.	T	C	71	PASS	DP=5;VDB=0.312308;SGB=-1.56381;MQSB=1;MQ0F=0;AC=8;AN=8;DP4=0,0,3,2;MQ=20;AF=1	GT:PL:GQ	1/1:20,3,0:127	1/1:20,3,0:127	1/1:36,6,0:127	1/1:20,3,0:127
SL3.0ch01	74336812	.	G	A	241	PASS	DP=17;VDB=0.5;SGB=-1.89942;MQSB=1;MQ0F=0;AC=8;AN=8;DP4=0,0,9,7;MQ=20;AF=1	GT:PL:GQ	1/1:87,15,0:127	1/1:99,18,0:127	1/1:60,12,0:127	1/1:20,3,0:127
SL3.0ch01	74405604	.	G	C	140	PASS	DP=28;VDB=1.4832e-05;SGB=-1.75294;MQ0F=0;AC=8;AN=8;DP4=0,0,10,0;MQ=20;AF=1	GT:PL:GQ	1/1:60,12,0:127	1/1:20,3,0:127	1/1:49,9,0:127	1/1:36,6,0:127
SL3.0ch01	74405608	.	T	C	329	PASS	DP=46;VDB=1.8226e-20;SGB=-2.50522;MQ0F=0;AC=8;AN=8;DP4=0,0,44,0;MQ=20;AF=1	GT:PL:GQ	1/1:92,45,0:127	1/1:86,27,0:127	1/1:90,33,0:127	1/1:86,27,0:127
SL3.0ch01	74405752	.	T	C	89	PASS	DP=26;VDB=6.99472e-07;SGB=-1.75294;MQ0F=0;AC=8;AN=8;DP4=0,0,0,10;MQ=20;AF=1	GT:PL:GQ	1/1:14,3,0:127	1/1:34,9,0:127	1/1:25,6,0:127	1/1:41,12,0:127
SL3.0ch01	74406730	.	T	C	371	PASS	DP=85;VDB=1.33133e-05;SGB=-2.23901;MQSB=1;MQ0F=0;AC=8;AN=8;DP4=0,0,43,3;MQ=20;AF=1	GT:PL:GQ	1/1:83,24,0:127	1/1:101,27,0:127	1/1:120,36,0:127	1/1:92,51,0:127
SL3.0ch01	74406770	.	T	C	470	PASS	DP=48;VDB=3.25366e-08;SGB=-2.21335;MQSB=1;MQ0F=0;AC=8;AN=8;DP4=0,0,11,27;MQ=20;AF=1	GT:PL:GQ	1/1:98,21,0:127	1/1:98,18,0:127	1/1:147,33,0:127	1/1:152,42,0:127
SL3.0ch01	74504834	.	C	A	219	PASS	DP=16;VDB=0.897491;SGB=-1.9159;MQSB=1;MQ0F=0;AC=8;AN=8;DP4=0,0,8,6;MQ=20;AF=1	GT:PL:GQ	1/1:20,3,0:127	1/1:73,12,0:127	1/1:82,15,0:127	1/1:69,12,0:127
SL3.0ch01	74509373	.	T	A	120	PASS	DP=10;VDB=0.648709;SGB=-1.54553;MQSB=1;MQ0F=0;AC=8;AN=8;DP4=0,0,7,1;MQ=20;AF=1	GT:PL:GQ	1/1:20,3,0:127	1/1:20,3,0:127	1/1:69,12,0:127	1/1:36,6,0:127
SL3.0ch01	74535339	.	G	A	108	PASS	DP=7;VDB=0.139238;SGB=-1.62611;MQSB=1;MQ0F=0;AC=8;AN=8;DP4=0,0,1,6;MQ=20;AF=1	GT:PL:GQ	1/1:57,9,0:127	1/1:20,3,0:127	1/1:20,3,0:127	1/1:36,6,0:127
SL3.0ch01	74535622	.	A	G	154	PASS	DP=10;VDB=0.477568;SGB=-1.55098;MQSB=1.00775;MQ0F=0;AC=8;AN=8;DP4=0,0,4,6;MQ=20;AF=1	GT:PL:GQ	1/1:87,15,0:127	1/1:20,3,0:127	1/1:36,6,0:127	1/1:36,6,0:127
SL3.0ch01	74536054	.	T	C	174	PASS	DP=13;VDB=0.135767;SGB=-1.7642;MQSB=0.964642;MQ0F=0;AC=8;AN=8;DP4=0,0,4,7;MQ=20;AF=1	GT:PL:GQ	1/1:73,12,0:127	1/1:36,6,0:127	1/1:70,12,0:127	1/1:20,3,0:127
SL3.0ch01	74536508	.	G	A	173	PASS	DP=14;VDB=0.103133;SGB=-1.84216;MQSB=0.964642;MQ0F=0;AC=8;AN=8;DP4=0,0,7,4;MQ=20;AF=1	GT:PL:GQ	1/1:73,12,0:127	1/1:49,9,0:127	1/1:56,9,0:127	1/1:20,3,0:127
SL3.0ch01	74543056	.	G	C	445	PASS	DP=42;VDB=2.46508e-06;SGB=0.936984;MQSB=1;MQ0F=0;AC=8;AN=8;DP4=0,0,14,24;MQ=20;AF=1	GT:PL:GQ	1/1:189,60,0:127	1/1:57,9,0:127	1/1:108,21,0:127	1/1:116,24,0:127
SL3.0ch01	74543244	.	G	C	318	PASS	DP=25;VDB=0.355279;SGB=-1.48042;MQSB=1;MQ0F=0;AC=8;AN=8;DP4=0,0,13,9;MQ=20;AF=1	GT:PL:GQ	1/1:95,18,0:127	1/1:139,30,0:127	1/1:69,12,0:127	1/1:40,6,0:127
SL3.0ch01	74544455	.	C	T	75	PASS	DP=5;VDB=0.396259;SGB=-1.56381;MQSB=1;MQ0F=0;AC=8;AN=8;DP4=0,0,3,2;MQ=20;AF=1	GT:PL:GQ	1/1:20,3,0:127	1/1:20,3,0:127	1/1:40,6,0:127	1/1:20,3,0:127
SL3.0ch01	74544909	.	T	A	266	PASS	DP=17;VDB=0.915797;SGB=-1.90493;MQSB=1;MQ0F=0;AC=8;AN=8;DP4=0,0,7,10;MQ=20;AF=1	GT:PL:GQ	1/1:69,12,0:127	1/1:108,21,0:127	1/1:57,9,0:127	1/1:57,9,0:127
SL3.0ch01	74545645	.	A	T	203	PASS	DP=13;VDB=0.803441;SGB=-1.83752;MQSB=1;MQ0F=0;AC=8;AN=8;DP4=0,0,4,9;MQ=20;AF=1	GT:PL:GQ	1/1:70,12,0:127	1/1:20,3,0:127	1/1:82,15,0:127	1/1:56,9,0:127
SL3.0ch01	74545716	.	A	G	263	PASS	DP=21;VDB=0.688056;SGB=-1.27551;MQSB=1;MQ0F=0;AC=8;AN=8;DP4=0,0,12,6;MQ=20;AF=1	GT:PL:GQ	1/1:69,12,0:127	1/1:123,27,0:127	1/1:40,6,0:127	1/1:56,9,0:127
SL3.0ch01	74548383	.	T	G	111	PASS	DP=9;VDB=0.0348597;SGB=-1.54553;MQ0F=0;AC=8;AN=8;DP4=0,0,0,8;MQ=20;AF=1	GT:PL:GQ	1/1:36,6,0:127	1/1:60,12,0:127	1/1:20,3,0:127	1/1:20,3,0:127
SL3.0ch01	74576908	.	G	C	95	PASS	DP=6;VDB=0.374572;SGB=-1.6318;MQSB=1;MQ0F=0;AC=8;AN=8;DP4=0,0,2,4;MQ=20;AF=1	GT:PL:GQ	1/1:20,3,0:127	1/1:20,3,0:127	1/1:40,6,0:127	1/1:40,6,0:127
SL3.0ch01	74577396	.	T	C	185	PASS	DP=14;VDB=0.0595806;SGB=-1.77489;MQSB=0.95494;MQ0F=0;AC=8;AN=8;DP4=0,0,5,7;MQ=20;AF=1	GT:PL:GQ	1/1:49,9,0:127	1/1:56,9,0:127	1/1:85,15,0:127	1/1:20,3,0:127
SL3.0ch01	74578849	.	G	A	147	PASS	DP=11;VDB=0.692532;SGB=-1.84697;MQSB=0.974597;MQ0F=0;AC=8;AN=8;DP4=0,0,4,5;MQ=20;AF=1	GT:PL:GQ	1/1:36,6,0:127	1/1:56,9,0:127	1/1:40,6,0:127	1/1:40,6,0:127
SL3.0ch01	74687599	.	C	A	141	PASS	DP=12;VDB=0.0369482;SGB=-1.60518;MQSB=1.00775;MQ0F=0;AC=8;AN=8;DP4=0,0,4,6;MQ=20;AF=1	GT:PL:GQ	1/1:20,3,0:127	1/1:59,12,0:127	1/1:67,12,0:127	1/1:20,3,0:127
SL3.0ch01	74687941	.	C	T	178	PASS	DP=13;VDB=0.0263486;SGB=-1.6581;MQSB=0.950952;MQ0F=0;AC=8;AN=8;DP4=0,0,5,6;MQ=20;AF=1	GT:PL:GQ	1/1:20,3,0:127	1/1:56,9,0:127	1/1:87,15,0:127	1/1:40,6,0:127
SL3.0ch01	74707495	.	C	A	119	PASS	DP=12;VDB=0.000391147;SGB=-1.3927;MQ0F=0;AC=8;AN=8;DP4=0,0,9,0;MQ=20;AF=1	GT:PL:GQ	1/1:36,6,0:127	1/1:20,3,0:127	1/1:20,3,0:127	1/1:68,15,0:127
SL3.0ch01	74707539	.	T	A	203	PASS	DP=25;VDB=0.000516571;SGB=-1.54211;MQ0F=0;AC=8;AN=8;DP4=0,0,17,0;MQ=20;AF=1	GT:PL:GQ	1/1:60,12,0:127	1/1:36,6,0:127	1/1:49,9,0:127	1/1:83,24,0:127
SL3.0ch01	74711096	.	A	G	114	PASS	DP=11;VDB=0.461975;SGB=-1.23954;MQSB=1;MQ0F=0;AC=8;AN=8;DP4=0,0,7,1;MQ=20;AF=1	GT:PL:GQ	1/1:20,3,0:127	1/1:20,3,0:127	1/1:79,15,0:127	1/1:20,3,0:127
SL3.0ch01	74711160	.	T	C	186	PASS	DP=15;VDB=0.903497;SGB=-1.58286;MQSB=0.961166;MQ0F=0;AC=8;AN=8;DP4=0,0,7,6;MQ=20;AF=1	GT:PL:GQ	1/1:40,6,0:127	1/1:20,3,0:127	1/1:91,18,0:127	1/1:60,12,0:127
SL3.0ch01	74711187	.	A	T	157	PASS	DP=13;VDB=0.00194158;SGB=-1.5311;MQSB=0.964642;MQ0F=0;AC=8;AN=8;DP4=0,0,7,4;MQ=20;AF=1	GT:PL:GQ	1/1:20,3,0:127	1/1:20,3,0:127	1/1:82,15,0:127	1/1:60,12,0:127
SL3.0ch01	74767855	.	T	G	131	PASS	DP=10;VDB=0.133454;SGB=-1.67832;MQSB=1;MQ0F=0;AC=8;AN=8;DP4=0,0,2,7;MQ=20;AF=1	GT:PL:GQ	1/1:20,3,0:127	1/1:40,6,0:127	1/1:60,12,0:127	1/1:36,6,0:127
SL3.0ch01	74768254	.	T	A	204	PASS	DP=20;VDB=0.359178;SGB=-1.5687;MQSB=1;MQ0F=0;AC=8;AN=8;DP4=0,0,12,3;MQ=20;AF=1	GT:PL:GQ	1/1:60,12,0:127	1/1:56,9,0:127	1/1:93,21,0:127	1/1:20,3,0:127
SL3.0ch01	74815072	.	C	T	185	PASS	DP=12;VDB=0.00624239;SGB=-1.70793;MQSB=0.95494;MQ0F=0;AC=8;AN=8;DP4=0,0,7,5;MQ=20;AF=1	GT:PL:GQ	1/1:36,6,0:127	1/1:69,12,0:127	1/1:20,3,0:127	1/1:85,15,0:127
SL3.0ch01	74817046	.	A	C	434	PASS	DP=40;VDB=0.903239;SGB=-2.60623;MQSB=1;MQ0F=0;AC=8;AN=8;DP4=0,0,28,9;MQ=20;AF=1	GT:PL:GQ	1/1:130,33,0:127	1/1:117,24,0:127	1/1:103,30,0:127	1/1:109,24,0:127
SL3.0ch01	74819794	.	T	A	618	PASS	DP=67;VDB=0.0244183;SGB=-2.71822;RPB=1;MQB=1;MQSB=1;BQB=1;MQ0F=0;AC=8;AN=8;DP4=0,1,24,32;MQ=20;AF=1	GT:PL:GQ	1/1:171,45,0:61	1/1:174,48,0:64	1/1:136,30,0:46	1/1:160,32,0:48
SL3.0ch01	74821827	.	A	G	75	PASS	DP=5;VDB=0.396258;SGB=-1.56381;MQSB=1;MQ0F=0;AC=8;AN=8;DP4=0,0,3,2;MQ=20;AF=1	GT:PL:GQ	1/1:20,3,0:127	1/1:20,3,0:127	1/1:20,3,0:127	1/1:40,6,0:127
SL3.0ch01	74833599	.	G	A	510	PASS	DP=90;VDB=0.0404078;SGB=-2.75834;RPB=1;MQB=1;MQSB=1;BQB=1;MQ0F=0;AC=8;AN=8;DP4=1,0,63,13;MQ=20;AF=1	GT:PL:GQ	1/1:134,34,0:49	1/1:132,66,0:81	1/1:146,54,0:69	1/1:121,57,0:72
SL3.0ch01	74833624	.	T	C	508	PASS	DP=91;VDB=8.07738e-05;SGB=-2.76599;RPB=1;MQB=1;MQSB=1;BQB=1;MQ0F=0;AC=8;AN=8;DP4=1,0,62,14;MQ=20;AF=1	GT:PL:GQ	1/1:131,34,0:49	1/1:121,57,0:72	1/1:145,60,0:75	1/1:134,57,0:72
SL3.0ch01	74877029	.	T	C	380	PASS	DP=34;VDB=0.897261;SGB=-0.0211453;MQSB=1;MQ0F=0;AC=8;AN=8;DP4=0,0,18,13;MQ=20;AF=1	GT:PL:GQ	1/1:79,15,0:127	1/1:57,9,0:127	1/1:93,21,0:127	1/1:176,48,0:127
SL3.0ch01	74878102	.	G	C	120	PASS	DP=11;VDB=0.0288971;SGB=-1.54553;MQSB=0.900802;MQ0F=0;AC=8;AN=8;DP4=0,0,3,5;MQ=20;AF=1	GT:PL:GQ	1/1:20,3,0:127	1/1:20,3,0:127	1/1:65,12,0:127	1/1:40,6,0:127
SL3.0ch01	74935959	.	G	A	524	PASS	DP=64;VDB=0.00143377;SGB=-2.39372;RPB=1;MQB=1;MQSB=1;BQB=1;MQ0F=0;AC=8;AN=8;DP4=0,1,39,17;MQ=20;AF=1	GT:PL:GQ	1/1:137,22,0:36	1/1:145,60,0:74	1/1:97,24,0:38	1/1:168,45,0:59
SL3.0ch01	74936996	.	C	A	87	PASS	DP=7;VDB=0.000496045;SGB=-1.6318;MQSB=1;MQ0F=0;AC=8;AN=8;DP4=0,0,2,4;MQ=20;AF=1	GT:PL:GQ	1/1:20,3,0:127	1/1:36,6,0:127	1/1:36,6,0:127	1/1:20,3,0:127
SL3.0ch01	74936997	.	G	A	87	PASS	DP=8;VDB=0.000496045;SGB=-1.6318;MQSB=1;MQ0F=0;AC=8;AN=8;DP4=0,0,2,4;MQ=20;AF=1	GT:PL:GQ	1/1:20,3,0:127	1/1:36,6,0:127	1/1:36,6,0:127	1/1:20,3,0:127
SL3.0ch01	74936998	.	A	C	87	PASS	DP=8;VDB=0.000496045;SGB=-1.6318;MQSB=1;MQ0F=0;AC=8;AN=8;DP4=0,0,2,4;MQ=20;AF=1	GT:PL:GQ	1/1:20,3,0:127	1/1:36,6,0:127	1/1:36,6,0:127	1/1:20,3,0:127
SL3.0ch01	75049085	.	T	G	71	PASS	DP=6;VDB=0.324419;SGB=-1.56381;MQSB=1;MQ0F=0;AC=8;AN=8;DP4=0,0,2,3;MQ=20;AF=1	GT:PL:GQ	1/1:20,3,0:127	1/1:36,6,0:127	1/1:20,3,0:127	1/1:20,3,0:127
SL3.0ch01	75070765	.	C	T	409	PASS	DP=44;VDB=0.517782;SGB=-0.402937;MQSB=1;MQ0F=0;AC=8;AN=8;DP4=0,0,17,20;MQ=20;AF=1	GT:PL:GQ	1/1:36,6,0:127	1/1:70,12,0:127	1/1:164,45,0:127	1/1:164,48,0:127
SL3.0ch01	75070778	.	C	A	405	PASS	DP=42;VDB=0.882459;SGB=0.134071;MQSB=1;MQ0F=0;AC=8;AN=8;DP4=0,0,19,17;MQ=20;AF=1	GT:PL:GQ	1/1:20,3,0:127	1/1:73,12,0:127	1/1:166,42,0:127	1/1:171,51,0:127
SL3.0ch01	75151764	.	T	C	469	PASS	DP=82;VDB=0.359187;SGB=-0.502484;RPB=0.646466;MQB=1;MQSB=1;BQB=0.946282;MQ0F=0;ICB=0.07;HOB=0.03125;AC=7;AN=8;DP4=3,4,53,16;MQ=20;AF=0.875	GT:PL:GQ	0/1:110,0,56:48	1/1:83,24,0:31	1/1:177,87,0:94	1/1:135,51,0:58
SL3.0ch01	75166215	.	A	G	339	PASS	DP=44;VDB=0.139922;SGB=-0.0431656;MQSB=1;MQ0F=0;AC=8;AN=8;DP4=0,0,5,35;MQ=20;AF=1	GT:PL:GQ	1/1:92,57,0:127	1/1:137,39,0:127	1/1:99,18,0:127	1/1:36,6,0:127
SL3.0ch01	75169588	.	C	T	71	PASS	DP=5;VDB=0.768087;SGB=-1.56381;MQ0F=0;AC=8;AN=8;DP4=0,0,5,0;MQ=20;AF=1	GT:PL:GQ	1/1:36,6,0:127	1/1:20,3,0:127	1/1:20,3,0:127	1/1:20,3,0:127
SL3.0ch01	75170205	.	T	C	255	PASS	DP=26;VDB=0.539914;SGB=-2.11925;MQSB=1;MQ0F=0;AC=8;AN=8;DP4=0,0,15,3;MQ=20;AF=1	GT:PL:GQ	1/1:86,18,0:127	1/1:79,15,0:127	1/1:79,15,0:127	1/1:36,6,0:127
SL3.0ch01	75170705	.	G	A	164	PASS	DP=10;VDB=0.258129;SGB=-1.75294;MQSB=1.00775;MQ0F=0;AC=8;AN=8;DP4=0,0,6,4;MQ=20;AF=1	GT:PL:GQ	1/1:56,9,0:127	1/1:40,6,0:127	1/1:73,12,0:127	1/1:20,3,0:127
SL3.0ch01	75170742	.	C	T	111	PASS	DP=8;VDB=0.0513273;SGB=-1.62611;MQSB=1;MQ0F=0;AC=8;AN=8;DP4=0,0,5,2;MQ=20;AF=1	GT:PL:GQ	1/1:20,3,0:127	1/1:40,6,0:127	1/1:56,9,0:127	1/1:20,3,0:127
SL3.0ch01	75182673	.	T	C	299	PASS	DP=27;VDB=0.633343;SGB=-1.88334;MQSB=1;MQ0F=0;AC=8;AN=8;DP4=0,0,12,9;MQ=20;AF=1	GT:PL:GQ	1/1:79,15,0:127	1/1:20,3,0:127	1/1:117,24,0:127	1/1:108,21,0:127
SL3.0ch01	75182943	.	G	A	333	PASS	DP=25;VDB=0.563288;SGB=-1.80958;MQSB=1;MQ0F=0;AC=8;AN=8;DP4=0,0,9,14;MQ=20;AF=1	GT:PL:GQ	1/1:57,9,0:127	1/1:49,9,0:127	1/1:131,27,0:127	1/1:121,24,0:127
SL3.0ch01	75183150	.	A	C	439	PASS	DP=42;VDB=0.925353;SGB=-1.48908;MQSB=1;MQ0F=0;AC=8;AN=8;DP4=0,0,23,15;MQ=20;AF=1	GT:PL:GQ	1/1:109,21,0:127	1/1:40,6,0:127	1/1:160,42,0:127	1/1:155,45,0:127
SL3.0ch01	75227840	.	A	G	544	PASS	DP=83;VDB=0.00214017;SGB=-2.47608;RPB=0.859155;MQB=1;MQSB=1;BQB=0.838028;MQ0F=0;AC=8;AN=8;DP4=1,1,51,20;MQ=20;AF=1	GT:PL:GQ	1/1:140,26,0:39	1/1:121,24,0:37	1/1:160,75,0:88	1/1:146,54,0:67
SL3.0ch01	75244912	.	T	A	355	PASS	DP=34;VDB=0.0431658;SGB=-2.38282;MQSB=1;MQ0F=0;AC=8;AN=8;DP4=0,0,13,14;MQ=20;AF=1	GT:PL:GQ	1/1:111,21,0:127	1/1:86,18,0:127	1/1:82,15,0:127	1/1:101,27,0:127
SL3.0ch01	75247599	.	A	C	241	PASS	DP=16;VDB=0.634554;SGB=-2.101;MQSB=1;MQ0F=0;AC=8;AN=8;DP4=0,0,5,10;MQ=20;AF=1	GT:PL:GQ	1/1:73,12,0:127	1/1:57,9,0:127	1/1:87,15,0:127	1/1:49,9,0:127
SL3.0ch01	75279629	.	C	T	146	PASS	DP=24;VDB=1.07013e-10;SGB=-2.17141;MQSB=1;MQ0F=0;AC=8;AN=8;DP4=0,0,4,12;MQ=20;AF=1	GT:PL:GQ	1/1:44,12,0:127	1/1:41,12,0:127	1/1:49,17,5:127	1/1:42,9,0:127
SL3.0ch01	75284733	.	T	A	328	PASS	DP=61;VDB=0;SGB=-2.48672;RPB=1;MQB=1;BQB=1;MQ0F=0;AC=8;AN=8;DP4=1,0,60,0;MQ=20;AF=1	GT:PL:GQ	1/1:88,30,0:44	1/1:92,45,0:59	1/1:80,25,0:39	1/1:91,63,0:77
SL3.0ch01	75440977	.	G	T	232	PASS	DP=17;VDB=0.0172671;SGB=-1.5687;MQSB=1;MQ0F=0;AC=8;AN=8;DP4=0,0,8,7;MQ=20;AF=1	GT:PL:GQ	1/1:57,9,0:127	1/1:20,3,0:127	1/1:69,12,0:127	1/1:111,21,0:127
SL3.0ch01	75441073	.	T	C	202	PASS	DP=19;VDB=0.707878;SGB=-0.914583;MQSB=1;MQ0F=0;AC=8;AN=8;DP4=0,0,6,8;MQ=20;AF=1	GT:PL:GQ	1/1:20,3,0:127	1/1:20,3,0:127	1/1:117,24,0:127	1/1:70,12,0:127
SL3.0ch01	75443504	.	G	C	284	PASS	DP=21;VDB=0.722787;SGB=-1.05116;MQSB=1;MQ0F=0;AC=8;AN=8;DP4=0,0,9,11;MQ=20;AF=1	GT:PL:GQ	1/1:94,18,0:127	1/1:20,3,0:127	1/1:139,30,0:127	1/1:56,9,0:127
SL3.0ch01	75443707	.	G	A	100	PASS	DP=8;VDB=0.00467508;SGB=-1.62611;MQSB=1;MQ0F=0;AC=8;AN=8;DP4=0,0,2,5;MQ=20;AF=1	GT:PL:GQ	1/1:49,9,0:127	1/1:20,3,0:127	1/1:20,3,0:127	1/1:36,6,0:127
SL3.0ch01	75448130	.	T	C	255	PASS	DP=22;VDB=0.790324;SGB=-1.54211;MQSB=1;MQ0F=0;AC=8;AN=8;DP4=0,0,7,10;MQ=20;AF=1	GT:PL:GQ	1/1:36,6,0:127	1/1:57,9,0:127	1/1:70,12,0:127	1/1:117,24,0:127
SL3.0ch01	75449975	.	A	G	490	PASS	DP=49;VDB=0.100299;SGB=-2.20518;MQSB=1;MQ0F=0;AC=8;AN=8;DP4=0,0,29,15;MQ=20;AF=1	GT:PL:GQ	1/1:99,18,0:127	1/1:117,24,0:127	1/1:135,42,0:127	1/1:164,48,0:127
SL3.0ch01	75475506	.	A	C	183	PASS	DP=16;VDB=1.08634e-06;SGB=-1.86696;MQ0F=0;AC=8;AN=8;DP4=0,0,14,0;MQ=20;AF=1	GT:PL:GQ	1/1:36,6,0:127	1/1:68,15,0:127	1/1:68,15,0:127	1/1:36,6,0:127
SL3.0ch01	75488993	.	T	C	114	PASS	DP=9;VDB=0.545127;SGB=-1.23954;MQSB=0.900802;MQ0F=0;AC=8;AN=8;DP4=0,0,5,3;MQ=20;AF=1	GT:PL:GQ	1/1:79,15,0:127	1/1:20,3,0:127	1/1:20,3,0:127	1/1:20,3,0:127
SL3.0ch01	75510542	.	G	A	159	PASS	DP=12;VDB=0.0467892;SGB=-1.30722;MQSB=0.950952;MQ0F=0;AC=8;AN=8;DP4=0,0,6,5;MQ=20;AF=1	GT:PL:GQ	1/1:20,3,0:127	1/1:95,18,0:127	1/1:20,3,0:127	1/1:49,9,0:127
SL3.0ch01	75510658	.	G	A	219	PASS	DP=17;VDB=0.509528;SGB=-1.24667;MQSB=1;MQ0F=0;AC=8;AN=8;DP4=0,0,10,5;MQ=20;AF=1	GT:PL:GQ	1/1:95,18,0:127	1/1:109,21,0:127	1/1:20,3,0:127	1/1:20,3,0:127
SL3.0ch01	75628672	.	G	C	102	PASS	DP=7;VDB=0.12386;SGB=-1.42054;MQSB=1;MQ0F=0;AC=8;AN=8;DP4=0,0,2,5;MQ=20;AF=1	GT:PL:GQ	1/1:20,3,0:127	1/1:20,3,0:127	1/1:20,3,0:127	1/1:67,12,0:127
SL3.0ch01	75652073	.	C	T	227	PASS	DP=36;VDB=0.274172;SGB=0.964625;MQSB=1;MQ0F=0;AC=8;AN=8;DP4=0,0,27,2;MQ=20;AF=1	GT:PL:GQ	1/1:20,3,0:127	1/1:20,3,0:127	1/1:122,48,0:127	1/1:90,33,0:127
SL3.0ch01	75652354	.	G	A	478	PASS	DP=75;VDB=0.4132;SGB=2.77728;MQSB=1;MQ0F=0;AC=8;AN=8;DP4=0,0,38,24;MQ=20;AF=1	GT:PL:GQ	1/1:87,15,0:127	1/1:57,9,0:127	1/1:170,90,0:127	1/1:189,72,0:127
SL3.0ch01	75656190	.	T	A	274	PASS	DP=20;VDB=0.374899;SGB=-1.0577;MQSB=1;MQ0F=0;AC=8;AN=8;DP4=0,0,10,10;MQ=20;AF=1	GT:PL:GQ	1/1:36,6,0:127	1/1:36,6,0:127	1/1:134,30,0:127	1/1:93,18,0:127
SL3.0ch01	75656284	.	T	C	287	PASS	DP=28;VDB=0.142247;SGB=-1.11812;MQSB=1;MQ0F=0;AC=8;AN=8;DP4=0,0,12,8;MQ=20;AF=1	GT:PL:GQ	1/1:20,3,0:127	1/1:73,12,0:127	1/1:134,30,0:127	1/1:85,15,0:127
SL3.0ch01	75656290	.	C	T	280	PASS	DP=27;VDB=0.747234;SGB=-0.594052;MQSB=1;MQ0F=0;AC=8;AN=8;DP4=0,0,11,9;MQ=20;AF=1	GT:PL:GQ	1/1:20,3,0:127	1/1:73,12,0:127	1/1:139,33,0:127	1/1:73,12,0:127
SL3.0ch01	75656315	.	G	T	206	PASS	DP=15;VDB=0.0496732;SGB=-0.664634;MQSB=1;MQ0F=0;AC=8;AN=8;DP4=0,0,3,12;MQ=20;AF=1	GT:PL:GQ	1/1:20,3,0:127	1/1:49,9,0:127	1/1:122,27,0:127	1/1:40,6,0:127
SL3.0ch01	75656390	.	T	C	230	PASS	DP=23;VDB=0.384573;SGB=-1.20798;MQSB=1;MQ0F=0;AC=8;AN=8;DP4=0,0,14,4;MQ=20;AF=1	GT:PL:GQ	1/1:79,15,0:127	1/1:20,3,0:127	1/1:57,9,0:127	1/1:99,27,0:127
SL3.0ch01	75656475	.	G	A	304	PASS	DP=28;VDB=0.708638;SGB=-0.554017;MQSB=1;MQ0F=0;AC=8;AN=8;DP4=0,0,13,10;MQ=20;AF=1	GT:PL:GQ	1/1:20,3,0:127	1/1:57,9,0:127	1/1:103,21,0:127	1/1:149,36,0:127
SL3.0ch01	75656503	.	A	C	318	PASS	DP=26;VDB=0.14995;SGB=-1.1971;MQSB=1;MQ0F=0;AC=8;AN=8;DP4=0,0,13,10;MQ=20;AF=1	GT:PL:GQ	1/1:40,6,0:127	1/1:40,6,0:127	1/1:134,30,0:127	1/1:129,27,0:127
SL3.0ch01	75656601	.	A	G	266	PASS	DP=23;VDB=0.867678;SGB=-1.1384;MQSB=1;MQ0F=0;AC=8;AN=8;DP4=0,0,10,9;MQ=20;AF=1	GT:PL:GQ	1/1:40,6,0:127	1/1:20,3,0:127	1/1:131,27,0:127	1/1:100,21,0:127
SL3.0ch01	75658768	.	C	A	100	PASS	DP=9;VDB=0.624012;SGB=-1.62611;MQ0F=0;AC=8;AN=8;DP4=0,0,7,0;MQ=20;AF=1	GT:PL:GQ	1/1:49,9,0:127	1/1:20,3,0:127	1/1:36,6,0:127	1/1:20,3,0:127
SL3.0ch01	75658852	.	T	C	91	PASS	DP=6;VDB=0.963191;SGB=-1.6318;MQSB=1;MQ0F=0;AC=8;AN=8;DP4=0,0,1,5;MQ=20;AF=1	GT:PL:GQ	1/1:20,3,0:127	1/1:20,3,0:127	1/1:36,6,0:127	1/1:40,6,0:127
SL3.0ch01	75659048	.	T	C	144	PASS	DP=12;VDB=0.00282476;SGB=-1.67832;MQSB=0.924584;MQ0F=0;AC=8;AN=8;DP4=0,0,6,3;MQ=20;AF=1	GT:PL:GQ	1/1:36,6,0:127	1/1:20,3,0:127	1/1:73,12,0:127	1/1:40,6,0:127
SL3.0ch01	75659376	.	C	T	170	PASS	DP=12;VDB=0.00118353;SGB=-1.35626;MQSB=0.950952;MQ0F=0;AC=8;AN=8;DP4=0,0,5,6;MQ=20;AF=1	GT:PL:GQ	1/1:40,6,0:127	1/1:20,3,0:127	1/1:99,18,0:127	1/1:36,6,0:127
SL3.0ch01	75660497	.	A	C	75	PASS	DP=5;VDB=0.00187095;SGB=-1.56381;MQSB=1;MQ0F=0;AC=8;AN=8;DP4=0,0,2,3;MQ=20;AF=1	GT:PL:GQ	1/1:20,3,0:127	1/1:20,3,0:127	1/1:20,3,0:127	1/1:40,6,0:127
SL3.0ch01	75679751	.	C	T	178	PASS	DP=13;VDB=7.92198e-08;SGB=-1.83752;MQSB=1;MQ0F=0;AC=8;AN=8;DP4=0,0,9,4;MQ=20;AF=1	GT:PL:GQ	1/1:46,17,11:127	1/1:79,15,0:127	1/1:20,3,0:127	1/1:69,12,0:127
SL3.0ch01	75679752	.	C	G	219	PASS	DP=16;VDB=2.0357e-10;SGB=-2.08587;MQSB=1;MQ0F=0;AC=8;AN=8;DP4=0,0,12,4;MQ=20;AF=1	GT:PL:GQ	1/1:58,17,8:127	1/1:79,15,0:127	1/1:36,6,0:127	1/1:79,15,0:127
SL3.0ch01	75686456	.	A	T	103	PASS	DP=9;VDB=1.33331e-05;SGB=-1.73392;MQ0F=0;AC=8;AN=8;DP4=0,0,0,8;MQ=20;AF=1	GT:PL:GQ	1/1:44,9,0:127	1/1:33,6,0:127	1/1:18,3,0:127	1/1:33,6,0:127
SL3.0ch01	75687563	.	A	T	632	PASS	DP=64;VDB=0.0161246;SGB=-2.62304;MQSB=1;MQ0F=0;AC=8;AN=8;DP4=0,0,28,33;MQ=20;AF=1	GT:PL:GQ	1/1:139,30,0:127	1/1:183,60,0:127	1/1:157,39,0:127	1/1:178,54,0:127
SL3.0ch01	75688111	.	T	G	341	PASS	DP=30;VDB=1.30483e-15;SGB=-0.940115;MQSB=1;MQ0F=0;AC=8;AN=8;DP4=0,0,8,17;MQ=20;AF=1	GT:PL:GQ	1/1:36,6,0:127	1/1:57,9,0:127	1/1:121,24,0:127	1/1:152,36,0:127
SL3.0ch01	75689081	.	T	A	151	PASS	DP=54;VDB=1.12998e-07;SGB=-1.70713;MQ0F=0;AC=8;AN=8;DP4=0,0,0,11;MQ=20;AF=1	GT:PL:GQ	1/1:36,6,0:127	1/1:36,6,0:127	1/1:68,15,0:127	1/1:36,6,0:127
SL3.0ch01	75689082	.	G	A	151	PASS	DP=62;VDB=1.12998e-07;SGB=-1.70713;MQ0F=0;AC=8;AN=8;DP4=0,0,0,11;MQ=20;AF=1	GT:PL:GQ	1/1:36,6,0:127	1/1:36,6,0:127	1/1:68,15,0:127	1/1:36,6,0:127
SL3.0ch01	75689083	.	C	A	151	PASS	DP=72;VDB=1.6591e-07;SGB=-1.70713;MQ0F=0;AC=8;AN=8;DP4=0,0,0,11;MQ=20;AF=1	GT:PL:GQ	1/1:36,6,0:127	1/1:36,6,0:127	1/1:68,15,0:127	1/1:36,6,0:127
SL3.0ch01	75689084	.	A	T	151	PASS	DP=73;VDB=2.13725e-07;SGB=-1.70713;MQ0F=0;AC=8;AN=8;DP4=0,0,0,11;MQ=20;AF=1	GT:PL:GQ	1/1:36,6,0:127	1/1:36,6,0:127	1/1:68,15,0:127	1/1:36,6,0:127
SL3.0ch01	75691535	.	T	G	184	PASS	DP=18;VDB=0.492201;SGB=-1.39191;MQSB=1;MQ0F=0;AC=8;AN=8;DP4=0,0,13,1;MQ=20;AF=1	GT:PL:GQ	1/1:20,3,0:127	1/1:36,6,0:127	1/1:93,21,0:127	1/1:60,12,0:127
SL3.0ch01	75691823	.	G	A	538	PASS	DP=75;VDB=1.88757e-11;SGB=-2.63048;RPB=0.855161;MQB=1;MQSB=1;BQB=0.417222;MQ0F=0;ICB=0.07;HOB=0.03125;AC=7;AN=8;DP4=1,4,15,43;MQ=20;AF=0.875	GT:PL:GQ	0/1:97,0,40:32	1/1:176,48,0:55	1/1:140,36,0:43	1/1:161,57,0:64
SL3.0ch01	75994450	.	A	T	91	PASS	DP=7;VDB=0.218338;SGB=-1.6318;MQSB=0.861511;MQ0F=0;AC=8;AN=8;DP4=0,0,3,3;MQ=20;AF=1	GT:PL:GQ	1/1:20,3,0:127	1/1:20,3,0:127	1/1:40,6,0:127	1/1:36,6,0:127
SL3.0ch01	76001790	.	T	C	619	PASS	DP=100;VDB=0.0605573;SGB=1.50884;RPB=1;MQB=1;MQSB=1;BQB=1;MQ0F=0;AC=8;AN=8;DP4=1,0,25,58;MQ=20;AF=1	GT:PL:GQ	1/1:118,19,0:33	1/1:106,21,0:35	1/1:213,111,0:125	1/1:205,81,0:95
SL3.0ch01	76014765	.	C	G	127	PASS	DP=9;VDB=5.52906e-06;SGB=-1.67832;MQ0F=0;AC=8;AN=8;DP4=0,0,9,0;MQ=20;AF=1	GT:PL:GQ	1/1:36,6,0:127	1/1:20,3,0:127	1/1:60,12,0:127	1/1:36,6,0:127
SL3.0ch01	76086918	.	A	G	148	PASS	DP=10;VDB=0.0106383;SGB=-1.84697;MQSB=0.924584;MQ0F=0;AC=8;AN=8;DP4=0,0,3,6;MQ=20;AF=1	GT:PL:GQ	1/1:36,6,0:127	1/1:40,6,0:127	1/1:40,6,0:127	1/1:57,9,0:127
SL3.0ch01	76087038	.	A	G	174	PASS	DP=16;VDB=0.591114;SGB=-1.70793;MQSB=1;MQ0F=0;AC=8;AN=8;DP4=0,0,9,3;MQ=20;AF=1	GT:PL:GQ	1/1:60,12,0:127	1/1:20,3,0:127	1/1:79,15,0:127	1/1:40,6,0:127
SL3.0ch01	76087675	.	T	A	192	PASS	DP=14;VDB=0.993404;SGB=-1.2682;MQSB=1;MQ0F=0;AC=8;AN=8;DP4=0,0,8,5;MQ=20;AF=1	GT:PL:GQ	1/1:49,9,0:127	1/1:20,3,0:127	1/1:40,6,0:127	1/1:108,21,0:127
SL3.0ch01	76112850	.	G	A	71	PASS	DP=6;VDB=0.391905;SGB=-1.56381;MQ0F=0;AC=8;AN=8;DP4=0,0,5,0;MQ=20;AF=1	GT:PL:GQ	1/1:36,6,0:127	1/1:20,3,0:127	1/1:20,3,0:127	1/1:20,3,0:127
SL3.0ch01	76112865	.	A	G	87	PASS	DP=9;VDB=0.510342;SGB=-1.6318;MQ0F=0;AC=8;AN=8;DP4=0,0,6,0;MQ=20;AF=1	GT:PL:GQ	1/1:36,6,0:127	1/1:20,3,0:127	1/1:20,3,0:127	1/1:36,6,0:127
SL3.0ch01	76115150	.	A	C	120	PASS	DP=10;VDB=0.111782;SGB=-1.73392;MQSB=1;MQ0F=0;AC=8;AN=8;DP4=0,0,7,1;MQ=20;AF=1	GT:PL:GQ	1/1:20,3,0:127	1/1:36,6,0:127	1/1:49,9,0:127	1/1:40,6,0:127
SL3.0ch01	76162856	.	C	A	87	PASS	DP=6;VDB=0.339131;SGB=-1.6318;MQSB=1;MQ0F=0;AC=8;AN=8;DP4=0,0,2,4;MQ=20;AF=1	GT:PL:GQ	1/1:20,3,0:127	1/1:20,3,0:127	1/1:36,6,0:127	1/1:36,6,0:127
SL3.0ch01	76168558	.	T	C	600	PASS	DP=90;VDB=0.0473328;SGB=-2.52423;RPB=0.537864;MQB=1;MQSB=1;BQB=0.921573;MQ0F=0;ICB=0.07;HOB=0.03125;AC=7;AN=8;DP4=3,4,36,33;MQ=20;AF=0.875	GT:PL:GQ	0/1:109,0,67:60	1/1:172,57,0:63	1/1:200,72,0:78	1/1:155,45,0:51
SL3.0ch01	76179422	.	A	G	87	PASS	DP=6;VDB=0.000411984;SGB=-1.6318;MQ0F=0;AC=8;AN=8;DP4=0,0,6,0;MQ=20;AF=1	GT:PL:GQ	1/1:20,3,0:127	1/1:20,3,0:127	1/1:36,6,0:127	1/1:36,6,0:127
SL3.0ch01	76191147	.	T	A	104	PASS	DP=9;VDB=0.499424;SGB=-1.62611;MQSB=1;MQ0F=0;AC=8;AN=8;DP4=0,0,6,1;MQ=20;AF=1	GT:PL:GQ	1/1:20,3,0:127	1/1:40,6,0:127	1/1:49,9,0:127	1/1:20,3,0:127
SL3.0ch01	76193397	.	G	T	574	PASS	DP=90;VDB=0.337721;SGB=-2.05256;RPB=0.92878;MQB=1;MQSB=1;BQB=0.497687;MQ0F=0;ICB=0.07;HOB=0.03125;AC=7;AN=8;DP4=3,3,43,29;MQ=20;AF=0.875	GT:PL:GQ	0/1:115,0,53:45	1/1:179,81,0:88	1/1:138,33,0:40	1/1:178,63,0:70
SL3.0ch01	76198720	.	G	A	83	PASS	DP=6;VDB=0.00915276;SGB=-1.6318;MQ0F=0;AC=8;AN=8;DP4=0,0,0,6;MQ=20;AF=1	GT:PL:GQ	1/1:32,6,0:127	1/1:36,6,0:127	1/1:20,3,0:127	1/1:20,3,0:127
SL3.0ch01	76201621	.	T	A	220	PASS	DP=17;VDB=0.836636;SGB=-1.75343;MQSB=1;MQ0F=0;AC=8;AN=8;DP4=0,0,10,6;MQ=20;AF=1	GT:PL:GQ	1/1:56,9,0:127	1/1:36,6,0:127	1/1:93,21,0:127	1/1:60,12,0:127
SL3.0ch01	76201742	.	T	C	283	PASS	DP=24;VDB=0.0595275;SGB=-2.09589;MQSB=1;MQ0F=0;AC=8;AN=8;DP4=0,0,4,17;MQ=20;AF=1	GT:PL:GQ	1/1:82,15,0:127	1/1:73,12,0:127	1/1:83,24,0:127	1/1:70,12,0:127
SL3.0ch01	76249994	.	A	G	315	PASS	DP=59;VDB=7.36175e-07;SGB=-2.4148;RPB=1;MQB=1;BQB=1;MQ0F=0;AC=8;AN=8;DP4=1,0,51,0;MQ=20;AF=1	GT:PL:GQ	1/1:80,22,0:36	1/1:92,42,0:56	1/1:92,54,0:68	1/1:74,18,0:32
SL3.0ch01	76322564	.	A	G	650	PASS	DP=100;VDB=0.81984;SGB=-0.360943;RPB=1;MQB=1;MQSB=1;BQB=1;MQ0F=0;AC=8;AN=8;DP4=0,1,50,35;MQ=20;AF=1	GT:PL:GQ	1/1:153,28,0:42	1/1:145,42,0:56	1/1:204,105,0:119	1/1:171,63,0:77
SL3.0ch01	76324024	.	T	G	71	PASS	DP=6;VDB=0.0124503;SGB=-1.56381;MQ0F=0;AC=8;AN=8;DP4=0,0,0,5;MQ=20;AF=1	GT:PL:GQ	1/1:20,3,0:127	1/1:20,3,0:127	1/1:36,6,0:127	1/1:20,3,0:127
SL3.0ch01	76324047	.	G	A	74	PASS	DP=5;VDB=0.530437;SGB=-1.56381;MQSB=1;MQ0F=0;AC=8;AN=8;DP4=0,0,1,4;MQ=20;AF=1	GT:PL:GQ	1/1:19,3,0:127	1/1:20,3,0:127	1/1:40,6,0:127	1/1:20,3,0:127
SL3.0ch01	76324049	.	C	A	74	PASS	DP=5;VDB=0.521429;SGB=-1.56381;MQSB=1;MQ0F=0;AC=8;AN=8;DP4=0,0,1,4;MQ=20;AF=1	GT:PL:GQ	1/1:19,3,0:127	1/1:20,3,0:127	1/1:40,6,0:127	1/1:20,3,0:127
SL3.0ch01	76327460	.	T	A	314	PASS	DP=45;VDB=5.70794e-08;SGB=-2.35221;MQ0F=0;AC=8;AN=8;DP4=0,0,0,45;MQ=20;AF=1	GT:PL:GQ	1/1:65,15,0:127	1/1:90,33,0:127	1/1:92,48,0:127	1/1:92,39,0:127
SL3.0ch01	76372090	.	C	T	190	PASS	DP=16;VDB=0.223026;SGB=-1.73626;MQSB=1;MQ0F=0;AC=8;AN=8;DP4=0,0,12,2;MQ=20;AF=1	GT:PL:GQ	1/1:20,3,0:127	1/1:86,18,0:127	1/1:49,9,0:127	1/1:60,12,0:127
SL3.0ch01	76372094	.	T	C	210	PASS	DP=18;VDB=0.385376;SGB=-1.84348;MQSB=1;MQ0F=0;AC=8;AN=8;DP4=0,0,12,3;MQ=20;AF=1	GT:PL:GQ	1/1:20,3,0:127	1/1:86,18,0:127	1/1:69,12,0:127	1/1:60,12,0:127
SL3.0ch01	76392805	.	G	A	104	PASS	DP=8;VDB=0.0260456;SGB=-1.62611;MQSB=1;MQ0F=0;AC=8;AN=8;DP4=0,0,5,2;MQ=20;AF=1	GT:PL:GQ	1/1:49,9,0:127	1/1:20,3,0:127	1/1:20,3,0:127	1/1:40,6,0:127
SL3.0ch01	76494726	.	G	C	605	PASS	DP=92;VDB=0.278378;SGB=-1.49516;RPB=0.993506;MQB=1;MQSB=1;BQB=0.824675;MQ0F=0;AC=8;AN=8;DP4=2,0,43,34;MQ=20;AF=1	GT:PL:GQ	1/1:175,42,0:56	1/1:203,90,0:104	1/1:121,39,0:53	1/1:129,27,0:41
SL3.0ch01	76496089	.	A	G	87	PASS	DP=9;VDB=0.210772;SGB=-1.6318;MQSB=1;MQ0F=0;AC=8;AN=8;DP4=0,0,5,1;MQ=20;AF=1	GT:PL:GQ	1/1:20,3,0:127	1/1:36,6,0:127	1/1:20,3,0:127	1/1:36,6,0:127
SL3.0ch01	76496146	.	G	A	612	PASS	DP=71;VDB=8.40779e-45;SGB=-1.58008;RPB=0.929452;MQB=1;MQSB=1;BQB=0.855322;MQ0F=0;AC=8;AN=8;DP4=1,2,27,39;MQ=20;AF=1	GT:PL:GQ	1/1:153,36,0:47	1/1:141,22,0:33	1/1:170,40,0:51	1/1:171,45,0:56
SL3.0ch01	76502895	.	T	G	347	PASS	DP=31;VDB=0.215752;SGB=-1.90497;MQSB=1;MQ0F=0;AC=8;AN=8;DP4=0,0,14,11;MQ=20;AF=1	GT:PL:GQ	1/1:111,21,0:127	1/1:36,6,0:127	1/1:127,30,0:127	1/1:98,18,0:127
SL3.0ch01	76503056	.	A	G	276	PASS	DP=30;VDB=0.333725;SGB=-2.10135;MQSB=1;MQ0F=0;AC=8;AN=8;DP4=0,0,13,6;MQ=20;AF=1	GT:PL:GQ	1/1:73,12,0:127	1/1:57,9,0:127	1/1:103,21,0:127	1/1:68,15,0:127
SL3.0ch01	76503216	.	G	C	342	PASS	DP=28;VDB=0.950351;SGB=-1.65789;MQSB=1;MQ0F=0;AC=8;AN=8;DP4=0,0,13,11;MQ=20;AF=1	GT:PL:GQ	1/1:56,9,0:127	1/1:56,9,0:127	1/1:134,30,0:127	1/1:121,24,0:127
SL3.0ch01	76582951	.	T	A	439	PASS	DP=55;VDB=0.975971;SGB=2.38971;MQSB=1;MQ0F=0;AC=8;AN=8;DP4=0,0,30,16;MQ=20;AF=1	GT:PL:GQ	1/1:74,18,0:127	1/1:56,9,0:127	1/1:181,75,0:127	1/1:153,36,0:127
SL3.0ch01	76583647	.	G	A	359	PASS	DP=36;VDB=0.951243;SGB=-1.38267;MQSB=1;MQ0F=0;AC=8;AN=8;DP4=0,0,23,8;MQ=20;AF=1	GT:PL:GQ	1/1:85,15,0:127	1/1:36,6,0:127	1/1:144,39,0:127	1/1:119,33,0:127
SL3.0ch01	76583753	.	T	G	355	PASS	DP=31;VDB=0.742067;SGB=-2.29261;MQSB=1;MQ0F=0;AC=8;AN=8;DP4=0,0,20,8;MQ=20;AF=1	GT:PL:GQ	1/1:109,21,0:127	1/1:56,9,0:127	1/1:129,27,0:127	1/1:86,27,0:127
SL3.0ch01	76583770	.	T	G	390	PASS	DP=40;VDB=0.646145;SGB=-2.35019;MQSB=1;MQ0F=0;AC=8;AN=8;DP4=0,0,23,9;MQ=20;AF=1	GT:PL:GQ	1/1:114,24,0:127	1/1:73,12,0:127	1/1:123,27,0:127	1/1:105,33,0:127
SL3.0ch01	76584028	.	T	G	460	PASS	DP=46;VDB=0.0059938;SGB=-1.54195;MQSB=1;MQ0F=0;AC=8;AN=8;DP4=0,0,23,17;MQ=20;AF=1	GT:PL:GQ	1/1:57,9,0:127	1/1:109,21,0:127	1/1:145,42,0:127	1/1:174,48,0:127
SL3.0ch01	76584230	.	T	C	431	PASS	DP=46;VDB=0.297112;SGB=-0.401038;MQSB=1;MQ0F=0;AC=8;AN=8;DP4=0,0,22,17;MQ=20;AF=1	GT:PL:GQ	1/1:70,12,0:127	1/1:60,12,0:127	1/1:183,54,0:127	1/1:143,39,0:127
SL3.0ch01	76586182	.	C	T	458	PASS	DP=58;VDB=0.84078;SGB=-2.48708;MQSB=1;MQ0F=0;AC=8;AN=8;DP4=0,0,40,10;MQ=20;AF=1	GT:PL:GQ	1/1:120,36,0:127	1/1:95,18,0:127	1/1:122,45,0:127	1/1:146,51,0:127
SL3.0ch01	76593968	.	G	C	203	PASS	DP=17;VDB=0.33395;SGB=-1.67221;MQSB=1;MQ0F=0;AC=8;AN=8;DP4=0,0,8,5;MQ=20;AF=1	GT:PL:GQ	1/1:36,6,0:127	1/1:99,18,0:127	1/1:36,6,0:127	1/1:57,9,0:127
SL3.0ch01	76594189	.	A	G	128	PASS	DP=9;VDB=0.165403;SGB=-1.73392;MQSB=0.900802;MQ0F=0;AC=8;AN=8;DP4=0,0,3,5;MQ=20;AF=1	GT:PL:GQ	1/1:40,6,0:127	1/1:57,9,0:127	1/1:20,3,0:127	1/1:36,6,0:127
SL3.0ch01	76596432	.	A	T	107	PASS	DP=10;VDB=0.12386;SGB=-1.62611;MQSB=1.01283;MQ0F=0;AC=8;AN=8;DP4=0,0,3,4;MQ=20;AF=1	GT:PL:GQ	1/1:52,9,0:127	1/1:20,3,0:127	1/1:20,3,0:127	1/1:40,6,0:127
SL3.0ch01	76611842	.	T	C	71	PASS	DP=17;VDB=0.000713702;SGB=-1.53044;MQ0F=0;AC=8;AN=8;DP4=0,0,6,0;MQ=20;AF=1	GT:PL:GQ	1/1:15,3,0:127	1/1:16,3,0:127	1/1:46,9,0:127	1/1:19,3,0:127
SL3.0ch01	76612674	.	A	G	396	PASS	DP=31;VDB=0.00341982;SGB=-2.21869;MQSB=1;MQ0F=0;AC=8;AN=8;DP4=0,0,15,13;MQ=20;AF=1	GT:PL:GQ	1/1:56,9,0:127	1/1:139,30,0:127	1/1:117,24,0:127	1/1:109,21,0:127
SL3.0ch01	76612749	.	A	G	360	PASS	DP=32;VDB=0.742252;SGB=-1.69875;MQSB=1;MQ0F=0;AC=8;AN=8;DP4=0,0,9,17;MQ=20;AF=1	GT:PL:GQ	1/1:36,6,0:127	1/1:91,18,0:127	1/1:111,21,0:127	1/1:147,33,0:127
SL3.0ch01	76617307	.	A	G	179	PASS	DP=13;VDB=4.02747e-08;SGB=-2.01337;MQSB=1;MQ0F=0;AC=8;AN=8;DP4=0,0,11,2;MQ=20;AF=1	GT:PL:GQ	1/1:36,6,0:127	1/1:69,12,0:127	1/1:49,9,0:127	1/1:58,17,8:127
SL3.0ch01	76617308	.	C	G	190	PASS	DP=14;VDB=5.02879e-08;SGB=-2.0648;MQSB=1;MQ0F=0;AC=8;AN=8;DP4=0,0,12,2;MQ=20;AF=1	GT:PL:GQ	1/1:36,6,0:127	1/1:69,12,0:127	1/1:60,12,0:127	1/1:58,17,8:127
SL3.0ch01	76739391	.	C	T	87	PASS	DP=6;VDB=0.676541;SGB=-1.6318;MQ0F=0;AC=8;AN=8;DP4=0,0,0,6;MQ=20;AF=1	GT:PL:GQ	1/1:20,3,0:127	1/1:20,3,0:127	1/1:36,6,0:127	1/1:36,6,0:127
SL3.0ch01	76864677	.	G	A	543	PASS	DP=62;VDB=0.908915;SGB=-0.801636;RPB=1;MQB=1;MQSB=1;BQB=1;MQ0F=0;AC=8;AN=8;DP4=0,1,20,31;MQ=20;AF=1	GT:PL:GQ	1/1:181,49,0:65	1/1:151,39,0:55	1/1:131,27,0:43	1/1:103,21,0:37
SL3.0ch01	76869287	.	T	C	249	PASS	DP=26;VDB=0.1638;SGB=0.225265;MQSB=1;MQ0F=0;AC=8;AN=8;DP4=0,0,13,6;MQ=20;AF=1	GT:PL:GQ	1/1:49,9,0:127	1/1:149,36,0:127	1/1:36,6,0:127	1/1:40,6,0:127
SL3.0ch01	76869927	.	A	G	300	PASS	DP=28;VDB=0.00074719;SGB=-0.0742832;MQSB=1;MQ0F=0;AC=8;AN=8;DP4=0,0,5,18;MQ=20;AF=1	GT:PL:GQ	1/1:70,12,0:127	1/1:149,39,0:127	1/1:70,12,0:127	1/1:36,6,0:127
SL3.0ch01	76876212	.	A	G	212	PASS	DP=18;VDB=0.0190538;SGB=-1.43887;MQSB=0.966012;MQ0F=0;AC=8;AN=8;DP4=0,0,7,7;MQ=20;AF=1	GT:PL:GQ	1/1:57,9,0:127	1/1:57,9,0:127	1/1:20,3,0:127	1/1:103,21,0:127
SL3.0ch01	76897808	.	A	T	273	PASS	DP=24;VDB=0.130156;SGB=-2.2751;MQSB=1;MQ0F=0;AC=8;AN=8;DP4=0,0,6,12;MQ=20;AF=1	GT:PL:GQ	1/1:82,15,0:127	1/1:69,12,0:127	1/1:60,12,0:127	1/1:87,15,0:127
SL3.0ch01	76897826	.	C	T	368	PASS	DP=27;VDB=0.997711;SGB=-2.01501;MQSB=1;MQ0F=0;AC=8;AN=8;DP4=0,0,12,14;MQ=20;AF=1	GT:PL:GQ	1/1:134,30,0:127	1/1:40,6,0:127	1/1:111,21,0:127	1/1:108,21,0:127
SL3.0ch01	76897842	.	A	G	362	PASS	DP=29;VDB=0.776601;SGB=-2.07415;MQSB=1;MQ0F=0;AC=8;AN=8;DP4=0,0,15,11;MQ=20;AF=1	GT:PL:GQ	1/1:127,30,0:127	1/1:73,12,0:127	1/1:79,15,0:127	1/1:108,21,0:127
SL3.0ch01	76897995	.	A	T	242	PASS	DP=20;VDB=0.0735587;SGB=-2.16551;MQSB=1;MQ0F=0;AC=8;AN=8;DP4=0,0,10,5;MQ=20;AF=1	GT:PL:GQ	1/1:56,9,0:127	1/1:73,12,0:127	1/1:69,12,0:127	1/1:69,12,0:127
SL3.0ch01	76898688	.	T	C	146	PASS	DP=11;VDB=0.160844;SGB=-1.17447;MQSB=0.916482;MQ0F=0;AC=8;AN=8;DP4=0,0,3,7;MQ=20;AF=1	GT:PL:GQ	1/1:20,3,0:127	1/1:20,3,0:127	1/1:40,6,0:127	1/1:91,18,0:127
SL3.0ch01	76900509	.	A	C	659	PASS	DP=83;VDB=8.82818e-44;SGB=-2.75307;RPB=0.0688724;MQB=1;MQSB=1;BQB=0.841402;MQ0F=0;AC=8;AN=8;DP4=0,3,23,55;MQ=20;AF=1	GT:PL:GQ	1/1:174,36,0:47	1/1:183,63,0:74	1/1:152,42,0:53	1/1:173,43,0:54
SL3.0ch01	76900510	.	A	C	692	PASS	DP=95;VDB=2.60642e-43;SGB=-2.76122;RPB=0.0581593;MQB=1;MQSB=1;BQB=0.743787;MQ0F=0;AC=8;AN=8;DP4=0,3,28,61;MQ=20;AF=1	GT:PL:GQ	1/1:180,45,0:57	1/1:186,75,0:87	1/1:166,48,0:60	1/1:183,49,0:61
SL3.0ch01	76910630	.	C	G	189	PASS	DP=21;VDB=0.453417;SGB=-1.84348;MQSB=1;MQ0F=0;AC=8;AN=8;DP4=0,0,14,1;MQ=20;AF=1	GT:PL:GQ	1/1:60,12,0:127	1/1:20,3,0:127	1/1:74,18,0:127	1/1:60,12,0:127
SL3.0ch01	76911304	.	A	T	233	PASS	DP=15;VDB=0.468588;SGB=-1.62847;MQSB=1;MQ0F=0;AC=8;AN=8;DP4=0,0,6,9;MQ=20;AF=1	GT:PL:GQ	1/1:36,6,0:127	1/1:57,9,0:127	1/1:57,9,0:127	1/1:108,21,0:127
SL3.0ch01	76911311	.	C	A	263	PASS	DP=19;VDB=0.883343;SGB=-1.98497;MQSB=1;MQ0F=0;AC=8;AN=8;DP4=0,0,10,8;MQ=20;AF=1	GT:PL:GQ	1/1:56,9,0:127	1/1:57,9,0:127	1/1:69,15,0:127	1/1:106,21,0:127
SL3.0ch01	76911330	.	G	T	298	PASS	DP=22;VDB=0.686855;SGB=-2.16214;MQSB=1;MQ0F=0;AC=8;AN=8;DP4=0,0,13,8;MQ=20;AF=1	GT:PL:GQ	1/1:95,18,0:127	1/1:36,6,0:127	1/1:93,21,0:127	1/1:99,18,0:127
SL3.0ch01	76916839	.	T	A	108	PASS	DP=11;VDB=0.626747;SGB=-1.62611;MQSB=1;MQ0F=0;AC=8;AN=8;DP4=0,0,5,2;MQ=20;AF=1	GT:PL:GQ	1/1:57,9,0:127	1/1:20,3,0:127	1/1:36,6,0:127	1/1:20,3,0:127
SL3.0ch01	76920515	.	A	T	473	PASS	DP=50;VDB=0.970455;SGB=2.18338;MQSB=1;MQ0F=0;AC=8;AN=8;DP4=0,0,17,27;MQ=20;AF=1	GT:PL:GQ	1/1:57,9,0:127	1/1:122,27,0:127	1/1:121,24,0:127	1/1:198,72,0:127
SL3.0ch01	76921975	.	T	C	587	PASS	DP=73;VDB=0.598592;SGB=-0.600511;MQSB=1;MQ0F=0;AC=8;AN=8;DP4=0,0,33,33;MQ=20;AF=1	GT:PL:GQ	1/1:69,12,0:127	1/1:144,33,0:127	1/1:201,81,0:127	1/1:198,72,0:127
SL3.0ch01	76928165	.	C	T	524	PASS	DP=87;VDB=0.0951676;SGB=-1.98431;RPB=0.934988;MQB=1;MQSB=1;BQB=0.989302;MQ0F=0;ICB=0.07;HOB=0.03125;AC=7;AN=8;DP4=4,1,46,25;MQ=20;AF=0.875	GT:PL:GQ	0/1:105,0,39:31	1/1:123,27,0:34	1/1:151,75,0:82	1/1:181,78,0:85
SL3.0ch01	76975691	.	C	G	75	PASS	DP=6;VDB=0.16458;SGB=-1.56381;MQSB=1;MQ0F=0;AC=8;AN=8;DP4=0,0,4,1;MQ=20;AF=1	GT:PL:GQ	1/1:20,3,0:127	1/1:40,6,0:127	1/1:20,3,0:127	1/1:20,3,0:127
SL3.0ch01	76989744	.	A	G	174	PASS	DP=13;VDB=0.0118383;SGB=-1.87188;MQSB=1;MQ0F=0;AC=8;AN=8;DP4=0,0,4,8;MQ=20;AF=1	GT:PL:GQ	1/1:60,12,0:127	1/1:70,12,0:127	1/1:20,3,0:127	1/1:49,9,0:127
SL3.0ch01	76994598	.	C	T	237	PASS	DP=18;VDB=0.982997;SGB=-1.65099;MQSB=1;MQ0F=0;AC=8;AN=8;DP4=0,0,9,7;MQ=20;AF=1	GT:PL:GQ	1/1:52,9,0:127	1/1:20,3,0:127	1/1:103,21,0:127	1/1:87,15,0:127
SL3.0ch01	77007463	.	T	C	511	PASS	DP=53;VDB=0.40151;SGB=-2.34009;RPB=1;MQB=1;MQSB=1;BQB=1;MQ0F=0;AC=8;AN=8;DP4=1,0,21,21;MQ=20;AF=1	GT:PL:GQ	1/1:149,28,0:42	1/1:121,24,0:38	1/1:111,21,0:35	1/1:153,36,0:50
SL3.0ch01	77010791	.	A	C	199	PASS	DP=16;VDB=0.0535263;SGB=-1.87037;MQSB=1;MQ0F=0;AC=8;AN=8;DP4=0,0,10,3;MQ=20;AF=1	GT:PL:GQ	1/1:36,6,0:127	1/1:79,15,0:127	1/1:40,6,0:127	1/1:69,12,0:127
SL3.0ch01	77044624	.	G	A	334	PASS	DP=33;VDB=0.158692;SGB=-2.32472;MQSB=1;MQ0F=0;AC=8;AN=8;DP4=0,0,16,8;MQ=20;AF=1	GT:PL:GQ	1/1:95,18,0:127	1/1:69,12,0:127	1/1:98,18,0:127	1/1:97,24,0:127
SL3.0ch01	77045679	.	T	C	340	PASS	DP=26;VDB=0.262106;SGB=-2.38213;MQSB=1;MQ0F=0;AC=8;AN=8;DP4=0,0,8,16;MQ=20;AF=1	GT:PL:GQ	1/1:109,21,0:127	1/1:85,18,0:127	1/1:98,21,0:127	1/1:73,12,0:127
SL3.0ch01	77048393	.	T	C	355	PASS	DP=34;VDB=0.00421756;SGB=-1.49518;MQSB=1;MQ0F=0;AC=8;AN=8;DP4=0,0,13,14;MQ=20;AF=1	GT:PL:GQ	1/1:85,15,0:127	1/1:20,3,0:127	1/1:141,33,0:127	1/1:134,30,0:127
SL3.0ch01	77062569	.	C	T	288	PASS	DP=34;VDB=0.917488;SGB=-1.93237;MQSB=1;MQ0F=0;AC=8;AN=8;DP4=0,0,23,3;MQ=20;AF=1	GT:PL:GQ	1/1:20,3,0:127	1/1:93,21,0:127	1/1:97,24,0:127	1/1:103,30,0:127
SL3.0ch01	77062677	.	G	T	363	PASS	DP=39;VDB=0.847026;SGB=-1.22958;MQSB=1;MQ0F=0;AC=8;AN=8;DP4=0,0,17,12;MQ=20;AF=1	GT:PL:GQ	1/1:36,6,0:127	1/1:82,15,0:127	1/1:157,39,0:127	1/1:113,27,0:127
SL3.0ch01	77064402	.	T	C	69	PASS	DP=6;VDB=0.804281;SGB=-1.56381;MQ0F=0;AC=8;AN=8;DP4=0,0,5,0;MQ=20;AF=1	GT:PL:GQ	1/1:36,6,0:127	1/1:18,3,0:127	1/1:20,3,0:127	1/1:20,3,0:127
SL3.0ch01	77072034	.	G	C	253	PASS	DP=31;VDB=0.00127791;SGB=-0.969083;MQSB=1;MQ0F=0;AC=8;AN=8;DP4=0,0,20,3;MQ=20;AF=1	GT:PL:GQ	1/1:36,6,0:127	1/1:40,6,0:127	1/1:119,33,0:127	1/1:83,24,0:127
SL3.0ch01	77072117	.	T	A	409	PASS	DP=44;VDB=0.0219381;SGB=-1.19503;MQSB=1;MQ0F=0;AC=8;AN=8;DP4=0,0,19,14;MQ=20;AF=1	GT:PL:GQ	1/1:85,15,0:127	1/1:40,6,0:127	1/1:160,42,0:127	1/1:149,36,0:127
SL3.0ch01	77072543	.	T	G	483	PASS	DP=63;VDB=0.0246589;SGB=-0.993711;MQSB=1;MQ0F=0;AC=8;AN=8;DP4=0,0,44,14;MQ=20;AF=1	GT:PL:GQ	1/1:101,27,0:127	1/1:86,18,0:127	1/1:176,72,0:127	1/1:145,57,0:127
SL3.0ch01	77074941	.	C	T	100	PASS	DP=8;VDB=0.170074;SGB=-1.62611;MQSB=1;MQ0F=0;AC=8;AN=8;DP4=0,0,6,1;MQ=20;AF=1	GT:PL:GQ	1/1:20,3,0:127	1/1:20,3,0:127	1/1:36,6,0:127	1/1:49,9,0:127
SL3.0ch01	77078276	.	T	G	655	PASS	DP=97;VDB=0.312653;SGB=0.823357;RPB=1;MQB=1;MQSB=1;BQB=1;MQ0F=0;AC=8;AN=8;DP4=1,0,37,43;MQ=20;AF=1	GT:PL:GQ	1/1:134,19,0:32	1/1:153,39,0:52	1/1:190,60,0:73	1/1:201,105,0:118
SL3.0ch01	77090324	.	C	G	647	PASS	DP=93;VDB=0.928184;SGB=-2.28878;RPB=0.581081;MQB=1;MQSB=1;BQB=0.790541;MQ0F=0;AC=8;AN=8;DP4=1,1,35,39;MQ=20;AF=1	GT:PL:GQ	1/1:153,20,0:32	1/1:171,45,0:57	1/1:145,42,0:54	1/1:201,81,0:93
SL3.0ch01	77097544	.	G	A	173	PASS	DP=13;VDB=0.0268421;SGB=-1.7642;MQSB=0.964642;MQ0F=0;AC=8;AN=8;DP4=0,0,7,4;MQ=20;AF=1	GT:PL:GQ	1/1:20,3,0:127	1/1:36,6,0:127	1/1:69,12,0:127	1/1:73,12,0:127
SL3.0ch01	77098578	.	A	G	457	PASS	DP=43;VDB=0.112884;SGB=-2.60815;MQSB=1;MQ0F=0;AC=8;AN=8;DP4=0,0,11,28;MQ=20;AF=1	GT:PL:GQ	1/1:116,24,0:127	1/1:86,27,0:127	1/1:134,30,0:127	1/1:146,36,0:127
SL3.0ch01	77098668	.	T	A	254	PASS	DP=23;VDB=0.000193949;SGB=-1.6917;MQSB=1;MQ0F=0;AC=8;AN=8;DP4=0,0,5,12;MQ=20;AF=1	GT:PL:GQ	1/1:40,6,0:127	1/1:40,6,0:127	1/1:108,21,0:127	1/1:91,18,0:127
SL3.0ch01	77116984	.	C	A	177	PASS	DP=13;VDB=0.11434;SGB=-1.8912;MQSB=0.950952;MQ0F=0;AC=8;AN=8;DP4=0,0,5,6;MQ=20;AF=1	GT:PL:GQ	1/1:73,12,0:127	1/1:57,9,0:127	1/1:36,6,0:127	1/1:36,6,0:127
SL3.0ch01	77117753	.	G	T	135	PASS	DP=11;VDB=0.0337118;SGB=-1.84697;MQSB=0.974597;MQ0F=0;AC=8;AN=8;DP4=0,0,4,5;MQ=20;AF=1	GT:PL:GQ	1/1:32,6,0:127	1/1:36,6,0:127	1/1:56,9,0:127	1/1:36,6,0:127
SL3.0ch01	77118549	.	T	C	141	PASS	DP=12;VDB=0.655561;SGB=-1.77754;MQSB=0.924584;MQ0F=0;AC=8;AN=8;DP4=0,0,3,6;MQ=20;AF=1	GT:PL:GQ	1/1:49,9,0:127	1/1:20,3,0:127	1/1:40,6,0:127	1/1:57,9,0:127
SL3.0ch01	77125091	.	G	A	246	PASS	DP=16;VDB=0.790939;SGB=-2.06246;MQSB=1;MQ0F=0;AC=8;AN=8;DP4=0,0,8,7;MQ=20;AF=1	GT:PL:GQ	1/1:73,12,0:127	1/1:40,6,0:127	1/1:73,12,0:127	1/1:85,15,0:127
SL3.0ch01	77126356	.	T	C	193	PASS	DP=14;VDB=0.824092;SGB=-1.81524;MQSB=0.982603;MQ0F=0;AC=8;AN=8;DP4=0,0,6,6;MQ=20;AF=1	GT:PL:GQ	1/1:56,9,0:127	1/1:40,6,0:127	1/1:40,6,0:127	1/1:82,15,0:127
SL3.0ch01	77172902	.	A	G	124	PASS	DP=9;VDB=0.837547;SGB=-1.54553;MQSB=1;MQ0F=0;AC=8;AN=8;DP4=0,0,6,2;MQ=20;AF=1	GT:PL:GQ	1/1:36,6,0:127	1/1:20,3,0:127	1/1:20,3,0:127	1/1:73,12,0:127
SL3.0ch01	77174166	.	G	T	348	PASS	DP=34;VDB=5.93166e-06;SGB=-0.851292;MQSB=1;MQ0F=0;AC=8;AN=8;DP4=0,0,3,29;MQ=20;AF=1	GT:PL:GQ	1/1:68,15,0:127	1/1:60,12,0:127	1/1:104,24,0:127	1/1:141,45,0:127
SL3.0ch01	77188496	.	A	G	95	PASS	DP=9;VDB=0.957559;SGB=-1.42054;MQ0F=0;AC=8;AN=8;DP4=0,0,7,0;MQ=20;AF=1	GT:PL:GQ	1/1:20,3,0:127	1/1:20,3,0:127	1/1:20,3,0:127	1/1:60,12,0:127
SL3.0ch01	77193270	.	C	T	474	PASS	DP=42;VDB=0.987854;SGB=-2.45023;MQSB=1;MQ0F=0;AC=8;AN=8;DP4=0,0,19,18;MQ=20;AF=1	GT:PL:GQ	1/1:127,30,0:127	1/1:153,36,0:127	1/1:73,12,0:127	1/1:146,33,0:127
SL3.0ch01	77196624	.	C	T	235	PASS	DP=17;VDB=0.778029;SGB=-1.48144;MQSB=1;MQ0F=0;AC=8;AN=8;DP4=0,0,10,6;MQ=20;AF=1	GT:PL:GQ	1/1:109,21,0:127	1/1:95,18,0:127	1/1:36,6,0:127	1/1:20,3,0:127
SL3.0ch01	77197854	.	G	A	142	PASS	DP=10;VDB=0.966215;SGB=-1.60889;MQSB=1;MQ0F=0;AC=8;AN=8;DP4=0,0,2,7;MQ=20;AF=1	GT:PL:GQ	1/1:70,12,0:127	1/1:20,3,0:127	1/1:57,9,0:127	1/1:20,3,0:127
SL3.0ch01	77219470	.	T	C	308	PASS	DP=60;VDB=0.506769;SGB=0.215774;MQSB=1;MQ0F=0;AC=8;AN=8;DP4=0,0,44,3;MQ=20;AF=1	GT:PL:GQ	1/1:86,27,0:127	1/1:20,3,0:127	1/1:108,45,0:127	1/1:119,66,0:127
SL3.0ch01	77220765	.	T	A	137	PASS	DP=10;VDB=0.956866;SGB=-1.3927;MQSB=0.974597;MQ0F=0;AC=8;AN=8;DP4=0,0,4,5;MQ=20;AF=1	GT:PL:GQ	1/1:20,3,0:127	1/1:20,3,0:127	1/1:82,15,0:127	1/1:40,6,0:127
SL3.0ch01	77224385	.	C	T	294	PASS	DP=41;VDB=0.00376596;SGB=-2.01844;MQSB=1;MQ0F=0;AC=8;AN=8;DP4=0,0,30,1;MQ=20;AF=1	GT:PL:GQ	1/1:57,12,0:127	1/1:102,36,0:127	1/1:74,18,0:127	1/1:86,27,0:127
SL3.0ch01	77225638	.	G	A	91	PASS	DP=6;VDB=0.926739;SGB=-1.6318;MQSB=1;MQ0F=0;AC=8;AN=8;DP4=0,0,2,4;MQ=20;AF=1	GT:PL:GQ	1/1:20,3,0:127	1/1:40,6,0:127	1/1:20,3,0:127	1/1:36,6,0:127
SL3.0ch01	77236335	.	T	A	187	PASS	DP=15;VDB=0.584558;SGB=-1.77489;MQSB=0.95494;MQ0F=0;AC=8;AN=8;DP4=0,0,7,5;MQ=20;AF=1	GT:PL:GQ	1/1:56,9,0:127	1/1:20,3,0:127	1/1:87,15,0:127	1/1:49,9,0:127
SL3.0ch01	77247475	.	T	C	55	PASS	DP=5;VDB=0.225386;SGB=-1.51954;MQ0F=0;AC=8;AN=8;DP4=0,0,4,0;MQ=20;AF=1	GT:PL:GQ	1/1:20,3,0:127	1/1:20,3,0:127	1/1:20,3,0:127	1/1:20,3,0:127
SL3.0ch01	77247860	.	A	T	144	PASS	DP=10;VDB=0.0766499;SGB=-1.60889;MQSB=0.974597;MQ0F=0;AC=8;AN=8;DP4=0,0,5,4;MQ=20;AF=1	GT:PL:GQ	1/1:20,3,0:127	1/1:20,3,0:127	1/1:56,9,0:127	1/1:73,12,0:127
SL3.0ch01	77354647	.	T	C	201	PASS	DP=15;VDB=0.0112751;SGB=-2.101;MQ0F=0;AC=8;AN=8;DP4=0,0,15,0;MQ=20;AF=1	GT:PL:GQ	1/1:60,12,0:127	1/1:49,9,0:127	1/1:49,9,0:127	1/1:68,15,0:127
SL3.0ch01	77370265	.	G	A	219	PASS	DP=16;VDB=0.211127;SGB=-1.90325;MQSB=1;MQ0F=0;AC=8;AN=8;DP4=0,0,10,5;MQ=20;AF=1	GT:PL:GQ	1/1:57,9,0:127	1/1:36,6,0:127	1/1:52,12,0:127	1/1:99,18,0:127
SL3.0ch01	77370287	.	A	G	231	PASS	DP=19;VDB=0.274419;SGB=-2.06246;MQSB=1;MQ0F=0;AC=8;AN=8;DP4=0,0,10,5;MQ=20;AF=1	GT:PL:GQ	1/1:73,12,0:127	1/1:36,6,0:127	1/1:60,12,0:127	1/1:87,15,0:127
SL3.0ch01	77371707	.	A	G	140	PASS	DP=12;VDB=0.600144;SGB=-1.77754;MQSB=1;MQ0F=0;AC=8;AN=8;DP4=0,0,7,2;MQ=20;AF=1	GT:PL:GQ	1/1:49,9,0:127	1/1:40,6,0:127	1/1:56,9,0:127	1/1:20,3,0:127
SL3.0ch01	77382695	.	C	T	116	PASS	DP=8;VDB=0.466716;SGB=-1.54553;MQSB=1;MQ0F=0;AC=8;AN=8;DP4=0,0,6,2;MQ=20;AF=1	GT:PL:GQ	1/1:69,12,0:127	1/1:20,3,0:127	1/1:20,3,0:127	1/1:32,6,0:127
SL3.0ch01	77382864	.	G	C	128	PASS	DP=10;VDB=0.603537;SGB=-1.65343;MQSB=0.900802;MQ0F=0;AC=8;AN=8;DP4=0,0,3,5;MQ=20;AF=1	GT:PL:GQ	1/1:20,3,0:127	1/1:20,3,0:127	1/1:56,9,0:127	1/1:57,9,0:127
SL3.0ch01	77383083	.	T	A	168	PASS	DP=14;VDB=0.946788;SGB=-1.8912;MQSB=1;MQ0F=0;AC=8;AN=8;DP4=0,0,9,2;MQ=20;AF=1	GT:PL:GQ	1/1:56,9,0:127	1/1:36,6,0:127	1/1:36,6,0:127	1/1:65,12,0:127
SL3.0ch01	77383271	.	C	A	230	PASS	DP=14;VDB=0.00864269;SGB=-2.0648;MQSB=1;MQ0F=0;AC=8;AN=8;DP4=0,0,8,6;MQ=20;AF=1	GT:PL:GQ	1/1:40,6,0:127	1/1:73,12,0:127	1/1:69,12,0:127	1/1:73,12,0:127
SL3.0ch01	77383298	.	G	A	250	PASS	DP=18;VDB=0.398125;SGB=-2.08587;MQSB=1;MQ0F=0;AC=8;AN=8;DP4=0,0,10,6;MQ=20;AF=1	GT:PL:GQ	1/1:40,6,0:127	1/1:87,15,0:127	1/1:79,15,0:127	1/1:69,12,0:127
SL3.0ch01	77383512	.	A	C	312	PASS	DP=28;VDB=0.391181;SGB=-2.0947;MQSB=1;MQ0F=0;AC=8;AN=8;DP4=0,0,17,7;MQ=20;AF=1	GT:PL:GQ	1/1:73,12,0:127	1/1:93,21,0:127	1/1:70,12,0:127	1/1:101,27,0:127
SL3.0ch01	77383529	.	A	C	351	PASS	DP=26;VDB=0.0156575;SGB=-2.36807;MQSB=1;MQ0F=0;AC=8;AN=8;DP4=0,0,13,10;MQ=20;AF=1	GT:PL:GQ	1/1:73,12,0:127	1/1:95,18,0:127	1/1:99,18,0:127	1/1:109,21,0:127
SL3.0ch01	77383878	.	C	T	174	PASS	DP=12;VDB=0.550602;SGB=-1.6581;MQSB=0.964642;MQ0F=0;AC=8;AN=8;DP4=0,0,4,7;MQ=20;AF=1	GT:PL:GQ	1/1:82,15,0:127	1/1:57,9,0:127	1/1:40,6,0:127	1/1:20,3,0:127
SL3.0ch01	77383902	.	A	G	91	PASS	DP=7;VDB=0.622148;SGB=-1.6318;MQSB=1;MQ0F=0;AC=8;AN=8;DP4=0,0,2,4;MQ=20;AF=1	GT:PL:GQ	1/1:40,6,0:127	1/1:20,3,0:127	1/1:36,6,0:127	1/1:20,3,0:127
SL3.0ch01	77385035	.	A	G	71	PASS	DP=7;VDB=0.503385;SGB=-1.56381;MQSB=1;MQ0F=0;AC=8;AN=8;DP4=0,0,4,1;MQ=20;AF=1	GT:PL:GQ	1/1:20,3,0:127	1/1:20,3,0:127	1/1:20,3,0:127	1/1:36,6,0:127
SL3.0ch01	77385228	.	G	T	127	PASS	DP=8;VDB=0.85857;SGB=-1.73392;MQSB=0.900802;MQ0F=0;AC=8;AN=8;DP4=0,0,3,5;MQ=20;AF=1	GT:PL:GQ	1/1:40,6,0:127	1/1:36,6,0:127	1/1:56,9,0:127	1/1:20,3,0:127
SL3.0ch01	77386529	.	G	A	286	PASS	DP=19;VDB=0.00357522;SGB=-2.17621;MQSB=1;MQ0F=0;AC=8;AN=8;DP4=0,0,10,8;MQ=20;AF=1	GT:PL:GQ	1/1:56,9,0:127	1/1:99,18,0:127	1/1:69,12,0:127	1/1:87,15,0:127
SL3.0ch01	77394792	.	A	G	212	PASS	DP=18;VDB=1.27096e-10;SGB=-1.52933;MQSB=1;MQ0F=0;AC=8;AN=8;DP4=0,0,13,5;MQ=20;AF=1	GT:PL:GQ	1/1:93,18,0:127	1/1:75,21,0:127	1/1:20,3,0:127	1/1:49,9,0:127
SL3.0ch01	77402727	.	A	G	593	PASS	DP=85;VDB=0.071495;SGB=2.01866;MQSB=1;MQ0F=0;AC=8;AN=8;DP4=0,0,34,43;MQ=20;AF=1	GT:PL:GQ	1/1:206,84,0:127	1/1:210,105,0:127	1/1:109,21,0:127	1/1:93,21,0:127
SL3.0ch01	77402839	.	A	C	234	PASS	DP=28;VDB=0.00796834;SGB=-0.940115;MQ0F=0;AC=8;AN=8;DP4=0,0,0,25;MQ=20;AF=1	GT:PL:GQ	1/1:83,24,0:127	1/1:91,36,0:127	1/1:49,9,0:127	1/1:36,6,0:127
SL3.0ch01	77414906	.	T	C	55	PASS	DP=6;VDB=0.8442;SGB=-1.51954;MQSB=1;MQ0F=0;AC=8;AN=8;DP4=0,0,2,2;MQ=20;AF=1	GT:PL:GQ	1/1:20,3,0:127	1/1:20,3,0:127	1/1:20,3,0:127	1/1:20,3,0:127
SL3.0ch01	77439640	.	G	C	91	PASS	DP=7;VDB=0.631962;SGB=-1.53044;MQSB=1;MQ0F=0;AC=8;AN=8;DP4=0,0,4,2;MQ=20;AF=1	GT:PL:GQ	1/1:20,3,0:127	1/1:20,3,0:127	1/1:20,3,0:127	1/1:56,9,0:127
SL3.0ch01	77479457	.	C	A	144	PASS	DP=11;VDB=0.32946;SGB=-0.702788;MQSB=1.00775;MQ0F=0;AC=8;AN=8;DP4=0,0,6,4;MQ=20;AF=1	GT:PL:GQ	1/1:109,21,0:127	1/1:20,3,0:127	1/1:20,3,0:127	1/1:20,3,0:127
SL3.0ch01	77517300	.	G	T	203	PASS	DP=23;VDB=0.233523;SGB=-0.54419;MQSB=1;MQ0F=0;AC=8;AN=8;DP4=0,0,15,2;MQ=20;AF=1	GT:PL:GQ	1/1:40,6,0:127	1/1:36,6,0:127	1/1:49,9,0:127	1/1:103,30,0:127
SL3.0ch01	77518093	.	C	A	286	PASS	DP=25;VDB=0.886127;SGB=-1.96481;MQSB=1;MQ0F=0;AC=8;AN=8;DP4=0,0,8,10;MQ=20;AF=1	GT:PL:GQ	1/1:73,12,0:127	1/1:87,15,0:127	1/1:40,6,0:127	1/1:111,21,0:127
SL3.0ch01	77524126	.	T	G	161	PASS	DP=13;VDB=0.998045;SGB=-1.6581;MQSB=0.964642;MQ0F=0;AC=8;AN=8;DP4=0,0,7,4;MQ=20;AF=1	GT:PL:GQ	1/1:20,3,0:127	1/1:31,6,0:127	1/1:79,15,0:127	1/1:56,9,0:127
SL3.0ch01	77537225	.	G	A	642	PASS	DP=82;VDB=0.879358;SGB=-1.62627;RPB=1;MQB=1;MQSB=1;BQB=1;MQ0F=0;AC=8;AN=8;DP4=1,0,39,39;MQ=20;AF=1	GT:PL:GQ	1/1:140,25,0:39	1/1:117,24,0:38	1/1:207,90,0:104	1/1:201,78,0:92
SL3.0ch01	77545321	.	G	C	585	PASS	DP=89;VDB=0.0277023;SGB=0.802488;RPB=0.977078;MQB=1;MQSB=1;BQB=0.822823;MQ0F=0;ICB=0.07;HOB=0.03125;AC=7;AN=8;DP4=3,2,27,42;MQ=20;AF=0.875	GT:PL:GQ	0/1:97,0,49:41	1/1:135,36,0:43	1/1:209,93,0:100	1/1:180,51,0:58
SL3.0ch01	77576338	.	G	A	138	PASS	DP=9;VDB=0.943893;SGB=-1.3927;MQSB=0.924584;MQ0F=0;AC=8;AN=8;DP4=0,0,3,6;MQ=20;AF=1	GT:PL:GQ	1/1:20,3,0:127	1/1:20,3,0:127	1/1:36,6,0:127	1/1:87,15,0:127
SL3.0ch01	77584142	.	G	A	573	PASS	DP=64;VDB=0.24548;SGB=-2.71462;RPB=1;MQB=1;MQSB=1;BQB=1;MQ0F=0;AC=8;AN=8;DP4=1,0,20,33;MQ=20;AF=1	GT:PL:GQ	1/1:137,25,0:39	1/1:171,45,0:59	1/1:127,30,0:44	1/1:161,42,0:56
SL3.0ch01	77584842	.	C	A	545	PASS	DP=69;VDB=0.0342624;SGB=-2.63455;RPB=0.386792;MQB=1;MQSB=1;BQB=0.424528;MQ0F=0;AC=8;AN=8;DP4=0,2,32,21;MQ=20;AF=1	GT:PL:GQ	1/1:139,18,0:30	1/1:166,42,0:54	1/1:154,42,0:54	1/1:109,24,0:36
SL3.0ch01	77598894	.	A	G	168	PASS	DP=16;VDB=0.627308;SGB=-1.77489;MQSB=1;MQ0F=0;AC=8;AN=8;DP4=0,0,10,2;MQ=20;AF=1	GT:PL:GQ	1/1:49,9,0:127	1/1:20,3,0:127	1/1:56,9,0:127	1/1:68,15,0:127
SL3.0ch01	77616280	.	A	C	140	PASS	DP=10;VDB=6.99472e-07;SGB=-1.75294;MQ0F=0;AC=8;AN=8;DP4=0,0,10,0;MQ=20;AF=1	GT:PL:GQ	1/1:60,12,0:127	1/1:20,3,0:127	1/1:36,6,0:127	1/1:49,9,0:127
SL3.0ch01	77618899	.	C	T	92	PASS	DP=7;VDB=0.114818;SGB=-1.53044;MQSB=1;MQ0F=0;AC=8;AN=8;DP4=0,0,2,4;MQ=20;AF=1	GT:PL:GQ	1/1:57,9,0:127	1/1:20,3,0:127	1/1:20,3,0:127	1/1:20,3,0:127
SL3.0ch01	77632817	.	C	A	91	PASS	DP=7;VDB=0.200927;SGB=-1.6318;MQSB=0.861511;MQ0F=0;AC=8;AN=8;DP4=0,0,3,3;MQ=20;AF=1	GT:PL:GQ	1/1:20,3,0:127	1/1:40,6,0:127	1/1:20,3,0:127	1/1:36,6,0:127
SL3.0ch01	77643934	.	T	C	153	PASS	DP=14;VDB=0.958961;SGB=-1.30722;MQSB=0.950952;MQ0F=0;AC=8;AN=8;DP4=0,0,5,6;MQ=20;AF=1	GT:PL:GQ	1/1:49,9,0:127	1/1:20,3,0:127	1/1:14,3,0:127	1/1:95,18,0:127
SL3.0ch01	77647920	.	C	T	379	PASS	DP=33;VDB=0.688756;SGB=-1.63578;MQSB=1;MQ0F=0;AC=8;AN=8;DP4=0,0,13,18;MQ=20;AF=1	GT:PL:GQ	1/1:108,27,0:127	1/1:49,9,0:127	1/1:152,39,0:127	1/1:95,18,0:127
SL3.0ch01	77649411	.	C	A	71	PASS	DP=8;VDB=0.778312;SGB=-1.56381;MQSB=1;MQ0F=0;AC=8;AN=8;DP4=0,0,4,1;MQ=20;AF=1	GT:PL:GQ	1/1:36,6,0:127	1/1:20,3,0:127	1/1:20,3,0:127	1/1:20,3,0:127
SL3.0ch01	77657293	.	T	A	87	PASS	DP=6;VDB=0.582158;SGB=-1.6318;MQSB=1;MQ0F=0;AC=8;AN=8;DP4=0,0,5,1;MQ=20;AF=1	GT:PL:GQ	1/1:36,6,0:127	1/1:36,6,0:127	1/1:20,3,0:127	1/1:20,3,0:127
SL3.0ch01	77657294	.	G	A	87	PASS	DP=6;VDB=0.572009;SGB=-1.6318;MQSB=1;MQ0F=0;AC=8;AN=8;DP4=0,0,5,1;MQ=20;AF=1	GT:PL:GQ	1/1:36,6,0:127	1/1:36,6,0:127	1/1:20,3,0:127	1/1:20,3,0:127
SL3.0ch01	77657408	.	A	G	124	PASS	DP=9;VDB=0.433664;SGB=-1.54553;MQSB=1;MQ0F=0;AC=8;AN=8;DP4=0,0,2,6;MQ=20;AF=1	GT:PL:GQ	1/1:73,12,0:127	1/1:20,3,0:127	1/1:36,6,0:127	1/1:20,3,0:127
SL3.0ch01	77659641	.	A	G	239	PASS	DP=21;VDB=0.198472;SGB=-1.38792;MQSB=1;MQ0F=0;AC=8;AN=8;DP4=0,0,8,8;MQ=20;AF=1	GT:PL:GQ	1/1:56,9,0:127	1/1:36,6,0:127	1/1:116,24,0:127	1/1:56,9,0:127
SL3.0ch01	77659737	.	A	C	173	PASS	DP=13;VDB=0.649418;SGB=-1.7642;MQSB=0.964642;MQ0F=0;AC=8;AN=8;DP4=0,0,7,4;MQ=20;AF=1	GT:PL:GQ	1/1:20,3,0:127	1/1:40,6,0:127	1/1:69,12,0:127	1/1:69,12,0:127
SL3.0ch01	77659769	.	T	A	256	PASS	DP=23;VDB=0.00774814;SGB=-1.60188;MQSB=1;MQ0F=0;AC=8;AN=8;DP4=0,0,14,6;MQ=20;AF=1	GT:PL:GQ	1/1:70,12,0:127	1/1:40,6,0:127	1/1:85,15,0:127	1/1:86,27,0:127
SL3.0ch01	77662637	.	A	G	71	PASS	DP=6;VDB=0.858134;SGB=-1.56381;MQSB=1;MQ0F=0;AC=8;AN=8;DP4=0,0,1,4;MQ=20;AF=1	GT:PL:GQ	1/1:20,3,0:127	1/1:36,6,0:127	1/1:20,3,0:127	1/1:20,3,0:127
SL3.0ch01	77662882	.	T	C	111	PASS	DP=7;VDB=0.965379;SGB=-1.7175;MQSB=1.01283;MQ0F=0;AC=8;AN=8;DP4=0,0,3,4;MQ=20;AF=1	GT:PL:GQ	1/1:40,6,0:127	1/1:36,6,0:127	1/1:20,3,0:127	1/1:40,6,0:127
SL3.0ch01	78003480	.	A	G	55	PASS	DP=5;VDB=0.372756;SGB=-1.51954;MQSB=1;MQ0F=0;AC=8;AN=8;DP4=0,0,1,3;MQ=20;AF=1	GT:PL:GQ	1/1:20,3,0:127	1/1:20,3,0:127	1/1:20,3,0:127	1/1:20,3,0:127
SL3.0ch01	78007089	.	T	G	127	PASS	DP=10;VDB=0.549853;SGB=-1.73392;MQSB=1;MQ0F=0;AC=8;AN=8;DP4=0,0,6,2;MQ=20;AF=1	GT:PL:GQ	1/1:40,6,0:127	1/1:20,3,0:127	1/1:56,9,0:127	1/1:36,6,0:127
SL3.0ch01	78007618	.	T	G	84	PASS	DP=6;VDB=0.12166;SGB=-1.53044;MQSB=1;MQ0F=0;AC=8;AN=8;DP4=0,0,1,5;MQ=20;AF=1	GT:PL:GQ	1/1:20,3,0:127	1/1:49,9,0:127	1/1:20,3,0:127	1/1:20,3,0:127
SL3.0ch01	78020782	.	T	C	91	PASS	DP=6;VDB=0.0901919;SGB=-1.6318;MQSB=1;MQ0F=0;AC=8;AN=8;DP4=0,0,5,1;MQ=20;AF=1	GT:PL:GQ	1/1:20,3,0:127	1/1:40,6,0:127	1/1:20,3,0:127	1/1:36,6,0:127
SL3.0ch01	78020783	.	A	G	91	PASS	DP=6;VDB=0.0874129;SGB=-1.6318;MQSB=1;MQ0F=0;AC=8;AN=8;DP4=0,0,5,1;MQ=20;AF=1	GT:PL:GQ	1/1:20,3,0:127	1/1:40,6,0:127	1/1:20,3,0:127	1/1:36,6,0:127
SL3.0ch01	78020802	.	T	C	91	PASS	DP=6;VDB=0.0663189;SGB=-1.6318;MQSB=1;MQ0F=0;AC=8;AN=8;DP4=0,0,5,1;MQ=20;AF=1	GT:PL:GQ	1/1:20,3,0:127	1/1:40,6,0:127	1/1:20,3,0:127	1/1:36,6,0:127
SL3.0ch01	78021212	.	A	G	100	PASS	DP=8;VDB=0.915697;SGB=-1.62611;MQSB=1.01283;MQ0F=0;AC=8;AN=8;DP4=0,0,3,4;MQ=20;AF=1	GT:PL:GQ	1/1:20,3,0:127	1/1:36,6,0:127	1/1:49,9,0:127	1/1:20,3,0:127
SL3.0ch01	78022748	.	T	G	87	PASS	DP=7;VDB=0.12166;SGB=-1.6318;MQSB=1;MQ0F=0;AC=8;AN=8;DP4=0,0,2,4;MQ=20;AF=1	GT:PL:GQ	1/1:36,6,0:127	1/1:20,3,0:127	1/1:36,6,0:127	1/1:20,3,0:127
SL3.0ch01	78121458	.	C	T	196	PASS	DP=14;VDB=0.977052;SGB=-1.17885;MQSB=1;MQ0F=0;AC=8;AN=8;DP4=0,0,5,8;MQ=20;AF=1	GT:PL:GQ	1/1:70,12,0:127	1/1:111,21,0:127	1/1:20,3,0:127	1/1:20,3,0:127
SL3.0ch01	78143458	.	A	G	153	PASS	DP=10;VDB=0.0239833;SGB=-1.75294;MQSB=1;MQ0F=0;AC=8;AN=8;DP4=0,0,8,2;MQ=20;AF=1	GT:PL:GQ	1/1:49,9,0:127	1/1:40,6,0:127	1/1:20,3,0:127	1/1:69,12,0:127
SL3.0ch01	78159794	.	C	T	108	PASS	DP=9;VDB=0.843443;SGB=-1.62611;MQSB=1.01283;MQ0F=0;AC=8;AN=8;DP4=0,0,4,3;MQ=20;AF=1	GT:PL:GQ	1/1:57,9,0:127	1/1:20,3,0:127	1/1:20,3,0:127	1/1:36,6,0:127
SL3.0ch01	78160135	.	T	A	254	PASS	DP=18;VDB=9.5086e-11;SGB=-2.05482;MQSB=1;MQ0F=0;AC=8;AN=8;DP4=0,0,5,12;MQ=20;AF=1	GT:PL:GQ	1/1:36,6,0:127	1/1:91,18,0:127	1/1:82,15,0:127	1/1:70,12,0:127
SL3.0ch01	78160136	.	C	G	238	PASS	DP=17;VDB=7.73063e-11;SGB=-1.89942;MQSB=1;MQ0F=0;AC=8;AN=8;DP4=0,0,4,12;MQ=20;AF=1	GT:PL:GQ	1/1:20,3,0:127	1/1:91,18,0:127	1/1:82,15,0:127	1/1:70,12,0:127
SL3.0ch01	78160137	.	A	C	204	PASS	DP=13;VDB=5.18924e-08;SGB=-1.83752;MQSB=1;MQ0F=0;AC=8;AN=8;DP4=0,0,4,9;MQ=20;AF=1	GT:PL:GQ	1/1:20,3,0:127	1/1:82,15,0:127	1/1:70,12,0:127	1/1:57,9,0:127
SL3.0ch01	78160138	.	G	C	145	PASS	DP=9;VDB=8.63276e-06;SGB=-1.77754;MQSB=0.924584;MQ0F=0;AC=8;AN=8;DP4=0,0,3,6;MQ=20;AF=1	GT:PL:GQ	1/1:20,3,0:127	1/1:36,6,0:127	1/1:57,9,0:127	1/1:57,9,0:127
SL3.0ch01	78165324	.	T	C	87	PASS	DP=8;VDB=0.407747;SGB=-1.6318;MQ0F=0;AC=8;AN=8;DP4=0,0,6,0;MQ=20;AF=1	GT:PL:GQ	1/1:36,6,0:127	1/1:20,3,0:127	1/1:36,6,0:127	1/1:20,3,0:127
SL3.0ch01	78186261	.	G	A	231	PASS	DP=19;VDB=0.250301;SGB=-1.94179;MQSB=1;MQ0F=0;AC=8;AN=8;DP4=0,0,11,4;MQ=20;AF=1	GT:PL:GQ	1/1:49,9,0:127	1/1:56,9,0:127	1/1:56,9,0:127	1/1:95,18,0:127
SL3.0ch01	78188817	.	T	C	157	PASS	DP=20;VDB=0.830559;SGB=-1.81175;MQSB=1.00775;MQ0F=0;AC=8;AN=8;DP4=0,0,6,4;MQ=20;AF=1	GT:PL:GQ	1/1:40,6,0:127	1/1:34,6,0:127	1/1:40,6,0:127	1/1:68,12,0:127
SL3.0ch01	78188819	.	G	A	139	PASS	DP=14;VDB=0.891833;SGB=-1.67832;MQSB=0.974597;MQ0F=0;AC=8;AN=8;DP4=0,0,5,4;MQ=20;AF=1	GT:PL:GQ	1/1:36,6,0:127	1/1:20,3,0:127	1/1:40,6,0:127	1/1:68,12,0:127
SL3.0ch01	78231593	.	T	C	174	PASS	DP=13;VDB=0.976639;SGB=-1.97919;MQSB=1;MQ0F=0;AC=8;AN=8;DP4=0,0,8,4;MQ=20;AF=1	GT:PL:GQ	1/1:25,6,0:127	1/1:49,9,0:127	1/1:56,9,0:127	1/1:69,12,0:127
SL3.0ch01	78233542	.	C	A	260	PASS	DP=21;VDB=0.0495856;SGB=-2.17141;MQSB=1;MQ0F=0;AC=8;AN=8;DP4=0,0,6,10;MQ=20;AF=1	GT:PL:GQ	1/1:82,15,0:127	1/1:57,9,0:127	1/1:73,12,0:127	1/1:73,12,0:127
SL3.0ch01	78258883	.	C	T	296	PASS	DP=32;VDB=0.67609;SGB=-2.18218;MQSB=1;MQ0F=0;AC=8;AN=8;DP4=0,0,21,3;MQ=20;AF=1	GT:PL:GQ	1/1:69,12,0:127	1/1:60,12,0:127	1/1:95,24,0:127	1/1:97,24,0:127
SL3.0ch01	78311181	.	C	A	120	PASS	DP=9;VDB=0.351291;SGB=-1.65343;MQSB=1;MQ0F=0;AC=8;AN=8;DP4=0,0,6,2;MQ=20;AF=1	GT:PL:GQ	1/1:49,9,0:127	1/1:56,9,0:127	1/1:20,3,0:127	1/1:20,3,0:127
SL3.0ch01	78326987	.	G	A	617	PASS	DP=93;VDB=0.233821;SGB=-2.74091;RPB=0.991056;MQB=1;MQSB=1;BQB=0.509258;MQ0F=0;ICB=0.07;HOB=0.03125;AC=7;AN=8;DP4=2,5,51,33;MQ=20;AF=0.875	GT:PL:GQ	0/1:129,0,43:34	1/1:201,78,0:86	1/1:162,45,0:53	1/1:161,72,0:80
SL3.0ch01	78333393	.	G	A	599	PASS	DP=82;VDB=0.000554746;SGB=-2.68383;RPB=1;MQB=1;MQSB=1;BQB=1;MQ0F=0;AC=8;AN=8;DP4=0,1,30,28;MQ=20;AF=1	GT:PL:GQ	1/1:159,37,0:52	1/1:129,27,0:42	1/1:162,45,0:60	1/1:172,48,0:63
SL3.0ch01	78333675	.	T	C	389	PASS	DP=31;VDB=0.478891;SGB=-2.48711;MQSB=1;MQ0F=0;AC=8;AN=8;DP4=0,0,14,13;MQ=20;AF=1	GT:PL:GQ	1/1:98,18,0:127	1/1:109,21,0:127	1/1:121,24,0:127	1/1:86,18,0:127
SL3.0ch01	78333754	.	G	A	179	PASS	DP=16;VDB=0.229729;SGB=-1.49458;MQSB=0.982603;MQ0F=0;AC=8;AN=8;DP4=0,0,6,6;MQ=20;AF=1	GT:PL:GQ	1/1:95,18,0:127	1/1:49,9,0:127	1/1:20,3,0:127	1/1:40,6,0:127
SL3.0ch01	78333769	.	C	T	228	PASS	DP=19;VDB=0.659395;SGB=-1.58993;MQSB=1;MQ0F=0;AC=8;AN=8;DP4=0,0,8,7;MQ=20;AF=1	GT:PL:GQ	1/1:103,21,0:127	1/1:70,12,0:127	1/1:40,6,0:127	1/1:40,6,0:127
SL3.0ch01	78334309	.	G	A	300	PASS	DP=23;VDB=0.275132;SGB=-1.96921;MQSB=1;MQ0F=0;AC=8;AN=8;DP4=0,0,10,10;MQ=20;AF=1	GT:PL:GQ	1/1:121,24,0:127	1/1:87,15,0:127	1/1:61,12,0:127	1/1:56,9,0:127
SL3.0ch01	78334750	.	A	C	606	PASS	DP=94;VDB=0.154789;SGB=-1.37839;RPB=0.993491;MQB=1;MQSB=1;BQB=0.999275;MQ0F=0;ICB=0.07;HOB=0.03125;AC=7;AN=8;DP4=3,5,38,38;MQ=20;AF=0.875	GT:PL:GQ	0/1:142,0,50:41	1/1:189,87,0:95	1/1:164,42,0:50	1/1:147,33,0:41
SL3.0ch01	78339594	.	A	G	343	PASS	DP=28;VDB=0.0177357;SGB=-2.05269;MQSB=1;MQ0F=0;AC=8;AN=8;DP4=0,0,9,15;MQ=20;AF=1	GT:PL:GQ	1/1:131,27,0:127	1/1:40,6,0:127	1/1:98,21,0:127	1/1:99,18,0:127
SL3.0ch01	78339632	.	A	T	158	PASS	DP=10;VDB=0.00162684;SGB=-1.75294;MQSB=0.916482;MQ0F=0;AC=8;AN=8;DP4=0,0,3,7;MQ=20;AF=1	GT:PL:GQ	1/1:57,9,0:127	1/1:20,3,0:127	1/1:36,6,0:127	1/1:70,12,0:127
SL3.0ch01	78339948	.	T	C	140	PASS	DP=11;VDB=0.565813;SGB=-1.67832;MQSB=1;MQ0F=0;AC=8;AN=8;DP4=0,0,7,2;MQ=20;AF=1	GT:PL:GQ	1/1:36,6,0:127	1/1:40,6,0:127	1/1:69,12,0:127	1/1:20,3,0:127
SL3.0ch01	78340001	.	G	T	245	PASS	DP=21;VDB=0.673997;SGB=-1.98497;MQSB=1;MQ0F=0;AC=8;AN=8;DP4=0,0,16,2;MQ=20;AF=1	GT:PL:GQ	1/1:49,9,0:127	1/1:79,15,0:127	1/1:93,21,0:127	1/1:49,9,0:127
SL3.0ch01	78340162	.	A	T	203	PASS	DP=15;VDB=0.970631;SGB=-2.01337;MQSB=0.961166;MQ0F=0;AC=8;AN=8;DP4=0,0,6,7;MQ=20;AF=1	GT:PL:GQ	1/1:70,12,0:127	1/1:36,6,0:127	1/1:73,12,0:127	1/1:49,9,0:127
SL3.0ch01	78340167	.	T	C	190	PASS	DP=15;VDB=0.909112;SGB=-1.97919;MQSB=0.982603;MQ0F=0;AC=8;AN=8;DP4=0,0,6,6;MQ=20;AF=1	GT:PL:GQ	1/1:57,9,0:127	1/1:36,6,0:127	1/1:73,12,0:127	1/1:49,9,0:127
SL3.0ch01	78341192	.	A	G	516	PASS	DP=78;VDB=1.26394e-05;SGB=-2.29555;RPB=0.365228;MQB=1;MQSB=1;BQB=0.999234;MQ0F=0;ICB=0.07;HOB=0.03125;AC=7;AN=8;DP4=6,1,43,20;MQ=20;AF=0.875	GT:PL:GQ	0/1:120,0,50:42	1/1:120,36,0:43	1/1:135,45,0:52	1/1:177,69,0:76
SL3.0ch01	78347205	.	G	A	325	PASS	DP=34;VDB=0.429108;SGB=0.06069;MQSB=1;MQ0F=0;AC=8;AN=8;DP4=0,0,13,14;MQ=20;AF=1	GT:PL:GQ	1/1:15,3,0:127	1/1:40,6,0:127	1/1:156,42,0:127	1/1:139,30,0:127
SL3.0ch01	78356255	.	T	C	242	PASS	DP=18;VDB=0.0814763;SGB=-1.89942;MQSB=1;MQ0F=0;AC=8;AN=8;DP4=0,0,11,5;MQ=20;AF=1	GT:PL:GQ	1/1:69,12,0:127	1/1:20,3,0:127	1/1:99,18,0:127	1/1:79,15,0:127
SL3.0ch01	78356287	.	A	T	180	PASS	DP=12;VDB=0.879725;SGB=-1.49458;MQSB=1;MQ0F=0;AC=8;AN=8;DP4=0,0,8,4;MQ=20;AF=1	GT:PL:GQ	1/1:30,6,0:127	1/1:20,3,0:127	1/1:99,18,0:127	1/1:56,9,0:127
SL3.0ch01	78356288	.	C	T	180	PASS	DP=12;VDB=0.865689;SGB=-1.49458;MQSB=1;MQ0F=0;AC=8;AN=8;DP4=0,0,8,4;MQ=20;AF=1	GT:PL:GQ	1/1:30,6,0:127	1/1:20,3,0:127	1/1:99,18,0:127	1/1:56,9,0:127
SL3.0ch01	78356337	.	T	A	169	PASS	DP=13;VDB=0.448526;SGB=-1.84216;MQSB=1;MQ0F=0;AC=8;AN=8;DP4=0,0,9,2;MQ=20;AF=1	GT:PL:GQ	1/1:49,9,0:127	1/1:20,3,0:127	1/1:69,12,0:127	1/1:56,9,0:127
SL3.0ch01	78356481	.	G	A	243	PASS	DP=20;VDB=0.113238;SGB=-1.75343;MQSB=1;MQ0F=0;AC=8;AN=8;DP4=0,0,9,7;MQ=20;AF=1	GT:PL:GQ	1/1:40,6,0:127	1/1:49,9,0:127	1/1:70,12,0:127	1/1:109,21,0:127
SL3.0ch01	78356594	.	A	G	209	PASS	DP=16;VDB=0.537189;SGB=-1.69453;MQSB=0.961166;MQ0F=0;AC=8;AN=8;DP4=0,0,6,7;MQ=20;AF=1	GT:PL:GQ	1/1:40,6,0:127	1/1:20,3,0:127	1/1:87,15,0:127	1/1:87,15,0:127
SL3.0ch01	78356845	.	A	C	161	PASS	DP=11;VDB=0.702735;SGB=-1.75294;MQSB=0.952347;MQ0F=0;AC=8;AN=8;DP4=0,0,5,5;MQ=20;AF=1	GT:PL:GQ	1/1:73,12,0:127	1/1:20,3,0:127	1/1:57,9,0:127	1/1:36,6,0:127
SL3.0ch01	78357816	.	C	T	319	PASS	DP=27;VDB=0.644698;SGB=-2.02934;MQSB=1;MQ0F=0;AC=8;AN=8;DP4=0,0,17,6;MQ=20;AF=1	GT:PL:GQ	1/1:86,18,0:127	1/1:60,12,0:127	1/1:69,12,0:127	1/1:129,27,0:127
SL3.0ch01	78361474	.	A	G	452	PASS	DP=38;VDB=0.0116344;SGB=-1.08821;MQSB=1;MQ0F=0;AC=8;AN=8;DP4=0,0,18,18;MQ=20;AF=1	GT:PL:GQ	1/1:98,18,0:127	1/1:69,12,0:127	1/1:176,48,0:127	1/1:134,30,0:127
SL3.0ch01	78361553	.	C	T	363	PASS	DP=34;VDB=0.0234715;SGB=0.660547;MQSB=1;MQ0F=0;AC=8;AN=8;DP4=0,0,16,15;MQ=20;AF=1	GT:PL:GQ	1/1:73,12,0:127	1/1:36,6,0:127	1/1:164,51,0:127	1/1:115,24,0:127
SL3.0ch01	78367073	.	C	T	539	PASS	DP=70;VDB=0.886783;SGB=-2.69225;MQSB=1;MQ0F=0;AC=8;AN=8;DP4=0,0,40,16;MQ=20;AF=1	GT:PL:GQ	1/1:120,27,0:127	1/1:163,51,0:127	1/1:135,45,0:127	1/1:146,45,0:127
SL3.0ch01	78367092	.	A	G	604	PASS	DP=79;VDB=0.993327;SGB=-2.71777;MQSB=1;MQ0F=0;AC=8;AN=8;DP4=0,0,48,22;MQ=20;AF=1	GT:PL:GQ	1/1:145,42,0:127	1/1:162,66,0:127	1/1:166,51,0:127	1/1:156,51,0:127
SL3.0ch01	78368278	.	C	A	143	PASS	DP=13;VDB=6.99472e-07;SGB=-1.81175;MQ0F=0;AC=8;AN=8;DP4=0,0,10,0;MQ=20;AF=1	GT:PL:GQ	1/1:60,12,0:127	1/1:36,6,0:127	1/1:36,6,0:127	1/1:36,6,0:127
SL3.0ch01	78370710	.	C	T	180	PASS	DP=13;VDB=3.221e-08;SGB=-2.01337;MQ0F=0;AC=8;AN=8;DP4=0,0,13,0;MQ=20;AF=1	GT:PL:GQ	1/1:36,6,0:127	1/1:60,12,0:127	1/1:60,12,0:127	1/1:49,9,0:127
SL3.0ch01	78371107	.	A	T	51	PASS	DP=5;VDB=0.00187095;SGB=-1.56381;MQSB=1;MQ0F=0;AC=8;AN=8;DP4=0,0,1,4;MQ=20;AF=1	GT:PL:GQ	1/1:36,6,0:127	1/1:20,3,0:127	1/1:20,3,0:127	1/1:20,20,20:127
SL3.0ch01	78371156	.	T	A	99	PASS	DP=9;VDB=2.30147e-05;SGB=-1.73392;MQ0F=0;AC=8;AN=8;DP4=0,0,8,0;MQ=20;AF=1	GT:PL:GQ	1/1:36,6,0:127	1/1:43,17,11:127	1/1:36,6,0:127	1/1:20,3,0:127
SL3.0ch01	78374877	.	C	T	71	PASS	DP=7;VDB=0.184963;SGB=-1.56381;MQSB=1;MQ0F=0;AC=8;AN=8;DP4=0,0,2,3;MQ=20;AF=1	GT:PL:GQ	1/1:20,3,0:127	1/1:20,3,0:127	1/1:20,3,0:127	1/1:36,6,0:127
SL3.0ch01	78377727	.	C	T	308	PASS	DP=27;VDB=4.86842e-08;SGB=-2.23525;MQSB=1;MQ0F=0;AC=8;AN=8;DP4=0,0,2,24;MQ=20;AF=1	GT:PL:GQ	1/1:68,15,0:127	1/1:83,24,0:127	1/1:122,27,0:127	1/1:60,12,0:127
SL3.0ch01	78393621	.	A	G	297	PASS	DP=27;VDB=0.966229;SGB=-2.17686;MQSB=1;MQ0F=0;AC=8;AN=8;DP4=0,0,15,7;MQ=20;AF=1	GT:PL:GQ	1/1:109,21,0:127	1/1:36,6,0:127	1/1:103,21,0:127	1/1:74,18,0:127
SL3.0ch01	78400621	.	C	A	138	PASS	DP=9;VDB=0.876592;SGB=-1.3927;MQSB=0.924584;MQ0F=0;AC=8;AN=8;DP4=0,0,3,6;MQ=20;AF=1	GT:PL:GQ	1/1:20,3,0:127	1/1:20,3,0:127	1/1:36,6,0:127	1/1:87,15,0:127
SL3.0ch01	78430172	.	T	A	219	PASS	DP=16;VDB=0.0948553;SGB=-1.98936;MQSB=1;MQ0F=0;AC=8;AN=8;DP4=0,0,4,10;MQ=20;AF=1	GT:PL:GQ	1/1:87,15,0:127	1/1:40,6,0:127	1/1:57,9,0:127	1/1:60,12,0:127
SL3.0ch01	78430224	.	A	G	170	PASS	DP=13;VDB=0.149309;SGB=-1.30722;MQSB=0.950952;MQ0F=0;AC=8;AN=8;DP4=0,0,6,5;MQ=20;AF=1	GT:PL:GQ	1/1:99,18,0:127	1/1:20,3,0:127	1/1:56,9,0:127	1/1:20,3,0:127
SL3.0ch01	78431199	.	G	A	198	PASS	DP=15;VDB=0.314346;SGB=-1.2682;MQSB=1;MQ0F=0;AC=8;AN=8;DP4=0,0,5,8;MQ=20;AF=1	GT:PL:GQ	1/1:111,21,0:127	1/1:36,6,0:127	1/1:20,3,0:127	1/1:56,9,0:127
SL3.0ch01	78432471	.	G	C	250	PASS	DP=19;VDB=0.440591;SGB=-1.09626;MQSB=1;MQ0F=0;AC=8;AN=8;DP4=0,0,7,10;MQ=20;AF=1	GT:PL:GQ	1/1:131,27,0:127	1/1:56,9,0:127	1/1:52,9,0:127	1/1:36,6,0:127
SL3.0ch01	78432562	.	C	T	150	PASS	DP=15;VDB=0.0293045;SGB=-1.75294;MQSB=1.00775;MQ0F=0;AC=8;AN=8;DP4=0,0,4,6;MQ=20;AF=1	GT:PL:GQ	1/1:70,12,0:127	1/1:20,3,0:127	1/1:49,9,0:127	1/1:36,6,0:127
SL3.0ch01	78433107	.	G	T	137	PASS	DP=10;VDB=0.716163;SGB=-1.77754;MQSB=1;MQ0F=0;AC=8;AN=8;DP4=0,0,7,2;MQ=20;AF=1	GT:PL:GQ	1/1:57,9,0:127	1/1:49,9,0:127	1/1:36,6,0:127	1/1:20,3,0:127
SL3.0ch01	78433329	.	C	T	148	PASS	DP=11;VDB=0.121318;SGB=-1.49218;MQSB=1.00775;MQ0F=0;AC=8;AN=8;DP4=0,0,6,4;MQ=20;AF=1	GT:PL:GQ	1/1:18,3,0:127	1/1:20,3,0:127	1/1:56,9,0:127	1/1:79,15,0:127
SL3.0ch01	78433378	.	T	G	237	PASS	DP=16;VDB=0.559804;SGB=-1.77897;MQSB=1;MQ0F=0;AC=8;AN=8;DP4=0,0,7,8;MQ=20;AF=1	GT:PL:GQ	1/1:99,18,0:127	1/1:20,3,0:127	1/1:56,9,0:127	1/1:87,15,0:127
SL3.0ch01	78433431	.	C	A	135	PASS	DP=11;VDB=0.697668;SGB=-1.60889;MQSB=0.974597;MQ0F=0;AC=8;AN=8;DP4=0,0,5,4;MQ=20;AF=1	GT:PL:GQ	1/1:69,12,0:127	1/1:20,3,0:127	1/1:20,3,0:127	1/1:51,9,0:127
SL3.0ch01	78433523	.	T	C	191	PASS	DP=13;VDB=0.00991078;SGB=-1.70793;MQSB=0.982603;MQ0F=0;AC=8;AN=8;DP4=0,0,6,6;MQ=20;AF=1	GT:PL:GQ	1/1:87,15,0:127	1/1:40,6,0:127	1/1:69,12,0:127	1/1:20,3,0:127
SL3.0ch01	78435037	.	G	A	75	PASS	DP=5;VDB=0.00215942;SGB=-1.56381;MQSB=1;MQ0F=0;AC=8;AN=8;DP4=0,0,2,3;MQ=20;AF=1	GT:PL:GQ	1/1:40,6,0:127	1/1:20,3,0:127	1/1:20,3,0:127	1/1:20,3,0:127
SL3.0ch01	78435849	.	C	T	203	PASS	DP=16;VDB=0.177391;SGB=-1.43887;MQSB=1;MQ0F=0;AC=8;AN=8;DP4=0,0,11,3;MQ=20;AF=1	GT:PL:GQ	1/1:56,9,0:127	1/1:49,9,0:127	1/1:103,21,0:127	1/1:20,3,0:127
SL3.0ch01	78439940	.	T	A	91	PASS	DP=6;VDB=0.59895;SGB=-1.6318;MQSB=0.861511;MQ0F=0;AC=8;AN=8;DP4=0,0,3,3;MQ=20;AF=1	GT:PL:GQ	1/1:36,6,0:127	1/1:20,3,0:127	1/1:20,3,0:127	1/1:40,6,0:127
SL3.0ch01	78446009	.	A	G	357	PASS	DP=33;VDB=0.530026;SGB=2.22027;MQSB=1;MQ0F=0;AC=8;AN=8;DP4=0,0,17,16;MQ=20;AF=1	GT:PL:GQ	1/1:36,6,0:127	1/1:40,6,0:127	1/1:183,60,0:127	1/1:123,27,0:127
SL3.0ch01	78474767	.	T	G	213	PASS	DP=16;VDB=0.812925;SGB=-1.24301;MQSB=1;MQ0F=0;AC=8;AN=8;DP4=0,0,5,9;MQ=20;AF=1	GT:PL:GQ	1/1:20,3,0:127	1/1:20,3,0:127	1/1:111,21,0:127	1/1:87,15,0:127
SL3.0ch01	78474895	.	C	T	137	PASS	DP=9;VDB=0.820841;SGB=-1.67832;MQSB=0.974597;MQ0F=0;AC=8;AN=8;DP4=0,0,4,5;MQ=20;AF=1	GT:PL:GQ	1/1:36,6,0:127	1/1:36,6,0:127	1/1:20,3,0:127	1/1:70,12,0:127
SL3.0ch01	78478376	.	C	G	55	PASS	DP=5;VDB=0.548121;SGB=-1.51954;MQSB=1;MQ0F=0;AC=8;AN=8;DP4=0,0,2,2;MQ=20;AF=1	GT:PL:GQ	1/1:20,3,0:127	1/1:20,3,0:127	1/1:20,3,0:127	1/1:20,3,0:127
SL3.0ch01	78535711	.	T	G	529	PASS	DP=54;VDB=0.682173;SGB=-2.19656;MQSB=1;MQ0F=0;AC=8;AN=8;DP4=0,0,25,21;MQ=20;AF=1	GT:PL:GQ	1/1:129,27,0:127	1/1:87,15,0:127	1/1:164,48,0:127	1/1:174,48,0:127
SL3.0ch01	78535986	.	A	G	389	PASS	DP=47;VDB=0.105718;SGB=-0.293501;MQSB=1;MQ0F=0;AC=8;AN=8;DP4=0,0,24,14;MQ=20;AF=1	GT:PL:GQ	1/1:73,12,0:127	1/1:36,6,0:127	1/1:135,48,0:127	1/1:170,48,0:127
SL3.0ch01	78555204	.	A	T	136	PASS	DP=14;VDB=0.0462669;SGB=-1.84697;MQSB=1;MQ0F=0;AC=8;AN=8;DP4=0,0,8,1;MQ=20;AF=1	GT:PL:GQ	1/1:40,6,0:127	1/1:36,6,0:127	1/1:36,6,0:127	1/1:49,9,0:127
SL3.0ch01	78558120	.	T	C	75	PASS	DP=6;VDB=0.387565;SGB=-1.56381;MQSB=1;MQ0F=0;AC=8;AN=8;DP4=0,0,3,2;MQ=20;AF=1	GT:PL:GQ	1/1:40,6,0:127	1/1:20,3,0:127	1/1:20,3,0:127	1/1:20,3,0:127
SL3.0ch01	78566570	.	A	G	597	PASS	DP=100;VDB=0.463997;SGB=-1.63156;RPB=0.998829;MQB=1;MQSB=1;BQB=0.897676;MQ0F=0;AC=8;AN=8;DP4=1,3,51,36;MQ=20;AF=1	GT:PL:GQ	1/1:164,31,0:43	1/1:194,96,0:108	1/1:130,33,0:45	1/1:132,36,0:48
SL3.0ch01	78566678	.	G	A	637	PASS	DP=91;VDB=0.974725;SGB=-2.02483;RPB=0.728916;MQB=1;MQSB=1;BQB=0.957831;MQ0F=0;AC=8;AN=8;DP4=2,0,51,32;MQ=20;AF=1	GT:PL:GQ	1/1:172,60,0:75	1/1:181,78,0:93	1/1:152,39,0:54	1/1:155,39,0:54
SL3.0ch01	78567959	.	G	A	422	PASS	DP=71;VDB=0.0347589;SGB=-1.57203;RPB=0.827586;MQB=1;MQSB=1;BQB=0.767241;MQ0F=0;AC=8;AN=8;DP4=1,1,45,13;MQ=20;AF=1	GT:PL:GQ	1/1:140,35,0:48	1/1:92,54,0:67	1/1:121,24,0:37	1/1:92,24,0:37
SL3.0ch01	78611154	.	A	G	197	PASS	DP=18;VDB=0.0860063;SGB=-1.89942;MQ0F=0;AC=8;AN=8;DP4=0,0,16,0;MQ=20;AF=1	GT:PL:GQ	1/1:68,15,0:127	1/1:20,3,0:127	1/1:74,18,0:127	1/1:60,12,0:127
SL3.0ch01	78615317	.	A	G	211	PASS	DP=18;VDB=0.18952;SGB=-1.92402;MQSB=0.961166;MQ0F=0;AC=8;AN=8;DP4=0,0,6,7;MQ=20;AF=1	GT:PL:GQ	1/1:70,12,0:127	1/1:20,3,0:127	1/1:73,12,0:127	1/1:73,12,0:127
SL3.0ch01	78615638	.	G	A	643	PASS	DP=85;VDB=0.111835;SGB=-2.70755;RPB=1;MQB=1;MQSB=1;BQB=1;MQ0F=0;AC=8;AN=8;DP4=0,1,39,33;MQ=20;AF=1	GT:PL:GQ	1/1:157,37,0:52	1/1:183,69,0:84	1/1:154,42,0:57	1/1:172,51,0:66
SL3.0ch01	78617720	.	C	G	186	PASS	DP=16;VDB=0.0649479;SGB=-1.77489;MQSB=1;MQ0F=0;AC=8;AN=8;DP4=0,0,8,4;MQ=20;AF=1	GT:PL:GQ	1/1:49,9,0:127	1/1:57,9,0:127	1/1:85,15,0:127	1/1:20,3,0:127
SL3.0ch01	78617881	.	G	C	182	PASS	DP=14;VDB=0.86052;SGB=-1.49458;MQSB=1;MQ0F=0;AC=8;AN=8;DP4=0,0,4,8;MQ=20;AF=1	GT:PL:GQ	1/1:56,9,0:127	1/1:20,3,0:127	1/1:40,6,0:127	1/1:91,18,0:127
SL3.0ch01	78618506	.	C	T	128	PASS	DP=12;VDB=0.382733;SGB=-1.54553;MQSB=0.900802;MQ0F=0;AC=8;AN=8;DP4=0,0,5,3;MQ=20;AF=1	GT:PL:GQ	1/1:40,6,0:127	1/1:20,3,0:127	1/1:73,12,0:127	1/1:20,3,0:127
SL3.0ch01	78618557	.	A	G	125	PASS	DP=8;VDB=0.414968;SGB=-1.54553;MQSB=1;MQ0F=0;AC=8;AN=8;DP4=0,0,2,6;MQ=20;AF=1	GT:PL:GQ	1/1:20,3,0:127	1/1:20,3,0:127	1/1:70,12,0:127	1/1:40,6,0:127
SL3.0ch01	78619573	.	G	A	71	PASS	DP=6;VDB=0.25494;SGB=-1.56381;MQ0F=0;AC=8;AN=8;DP4=0,0,5,0;MQ=20;AF=1	GT:PL:GQ	1/1:20,3,0:127	1/1:20,3,0:127	1/1:20,3,0:127	1/1:36,6,0:127
SL3.0ch01	78619698	.	C	T	117	PASS	DP=8;VDB=0.905336;SGB=-1.73392;MQSB=0.900802;MQ0F=0;AC=8;AN=8;DP4=0,0,3,5;MQ=20;AF=1	GT:PL:GQ	1/1:32,6,0:127	1/1:20,3,0:127	1/1:56,9,0:127	1/1:34,6,0:127
SL3.0ch01	78655575	.	G	A	375	PASS	DP=40;VDB=0.269591;SGB=-0.738843;MQSB=1;MQ0F=0;AC=8;AN=8;DP4=0,0,20,12;MQ=20;AF=1	GT:PL:GQ	1/1:57,9,0:127	1/1:69,12,0:127	1/1:103,30,0:127	1/1:171,45,0:127
SL3.0ch01	78656443	.	C	T	98	PASS	DP=10;VDB=0.729686;SGB=-1.7175;MQSB=1.01283;MQ0F=0;AC=8;AN=8;DP4=0,0,3,4;MQ=20;AF=1	GT:PL:GQ	1/1:31,6,0:127	1/1:36,6,0:127	1/1:20,3,0:127	1/1:36,6,0:127
SL3.0ch01	78656464	.	C	T	71	PASS	DP=9;VDB=0.145712;SGB=-1.56381;MQSB=1;MQ0F=0;AC=8;AN=8;DP4=0,0,2,3;MQ=20;AF=1	GT:PL:GQ	1/1:20,3,0:127	1/1:36,6,0:127	1/1:20,3,0:127	1/1:20,3,0:127
SL3.0ch01	78663573	.	A	G	506	PASS	DP=68;VDB=0.0154347;SGB=-2.1093;RPB=0.448447;MQB=1;MQSB=1;BQB=0.846748;MQ0F=0;ICB=0.07;HOB=0.03125;AC=7;AN=8;DP4=2,4,33,20;MQ=20;AF=0.875	GT:PL:GQ	0/1:119,0,49:41	1/1:101,27,0:34	1/1:144,33,0:40	1/1:178,60,0:67
SL3.0ch01	78678173	.	C	T	290	PASS	DP=25;VDB=0.766411;SGB=-1.15228;MQSB=1;MQ0F=0;AC=8;AN=8;DP4=0,0,11,10;MQ=20;AF=1	GT:PL:GQ	1/1:20,3,0:127	1/1:57,9,0:127	1/1:111,21,0:127	1/1:127,30,0:127
SL3.0ch01	78683287	.	T	C	139	PASS	DP=10;VDB=6.99472e-07;SGB=-1.55098;MQSB=1;MQ0F=0;AC=8;AN=8;DP4=0,0,9,1;MQ=20;AF=1	GT:PL:GQ	1/1:40,6,0:127	1/1:36,6,0:127	1/1:20,3,0:127	1/1:68,15,0:127
SL3.0ch01	78686060	.	A	G	104	PASS	DP=7;VDB=6.71664e-05;SGB=-1.42054;MQSB=1;MQ0F=0;AC=8;AN=8;DP4=0,0,6,1;MQ=20;AF=1	GT:PL:GQ	1/1:20,3,0:127	1/1:20,3,0:127	1/1:20,3,0:127	1/1:69,12,0:127
SL3.0ch01	78735348	.	A	T	533	PASS	DP=93;VDB=0.0632942;SGB=4.7434;MQSB=1;MQ0F=0;AC=8;AN=8;DP4=0,0,53,29;MQ=20;AF=1	GT:PL:GQ	1/1:117,24,0:127	1/1:69,12,0:127	1/1:177,87,0:127	1/1:195,123,0:127
SL3.0ch01	78756610	.	T	C	261	PASS	DP=17;VDB=0.167011;SGB=-2.24284;MQSB=1;MQ0F=0;AC=8;AN=8;DP4=0,0,13,4;MQ=20;AF=1	GT:PL:GQ	1/1:69,12,0:127	1/1:69,12,0:127	1/1:79,15,0:127	1/1:69,12,0:127
SL3.0ch01	78756855	.	A	T	265	PASS	DP=18;VDB=0.673072;SGB=-1.93696;MQSB=1;MQ0F=0;AC=8;AN=8;DP4=0,0,10,7;MQ=20;AF=1	GT:PL:GQ	1/1:56,9,0:127	1/1:40,6,0:127	1/1:99,18,0:127	1/1:95,18,0:127
SL3.0ch01	78758684	.	G	A	187	PASS	DP=13;VDB=0.622197;SGB=-1.87188;MQSB=1;MQ0F=0;AC=8;AN=8;DP4=0,0,3,9;MQ=20;AF=1	GT:PL:GQ	1/1:20,3,0:127	1/1:73,12,0:127	1/1:70,12,0:127	1/1:49,9,0:127
SL3.0ch01	78759462	.	A	T	227	PASS	DP=19;VDB=0.211992;SGB=-2.03317;MQSB=1;MQ0F=0;AC=8;AN=8;DP4=0,0,13,3;MQ=20;AF=1	GT:PL:GQ	1/1:57,9,0:127	1/1:49,9,0:127	1/1:86,18,0:127	1/1:60,12,0:127
SL3.0ch01	78761871	.	G	T	156	PASS	DP=11;VDB=0.977445;SGB=-1.75294;MQSB=1;MQ0F=0;AC=8;AN=8;DP4=0,0,8,2;MQ=20;AF=1	GT:PL:GQ	1/1:36,6,0:127	1/1:20,3,0:127	1/1:56,9,0:127	1/1:69,12,0:127
SL3.0ch01	78773262	.	T	G	124	PASS	DP=12;VDB=0.0859282;SGB=-1.54553;MQSB=1;MQ0F=0;AC=8;AN=8;DP4=0,0,6,2;MQ=20;AF=1	GT:PL:GQ	1/1:36,6,0:127	1/1:20,3,0:127	1/1:73,12,0:127	1/1:20,3,0:127
SL3.0ch01	78773883	.	G	A	580	PASS	DP=56;VDB=0.0113609;SGB=-2.66083;MQSB=1;MQ0F=0;AC=8;AN=8;DP4=0,0,14,40;MQ=20;AF=1	GT:PL:GQ	1/1:154,36,0:127	1/1:169,51,0:127	1/1:127,30,0:127	1/1:155,45,0:127
SL3.0ch01	78773944	.	T	A	504	PASS	DP=70;VDB=0.00585477;SGB=-2.70497;RPB=1;MQB=1;MQSB=1;BQB=1;MQ0F=0;AC=8;AN=8;DP4=1,0,45,13;MQ=20;AF=1	GT:PL:GQ	1/1:144,34,0:49	1/1:145,39,0:54	1/1:108,51,0:66	1/1:130,33,0:48
SL3.0ch01	78775642	.	T	C	603	PASS	DP=74;VDB=6.29851e-07;SGB=-2.0968;RPB=1;MQB=1;MQSB=1;BQB=1;MQ0F=0;AC=8;AN=8;DP4=0,1,30,34;MQ=20;AF=1	GT:PL:GQ	1/1:165,34,0:49	1/1:103,21,0:36	1/1:166,48,0:63	1/1:192,72,0:87
SL3.0ch01	78775651	.	T	C	582	PASS	DP=66;VDB=5.5369e-06;SGB=-2.46434;RPB=1;MQB=1;MQSB=1;BQB=1;MQ0F=0;AC=8;AN=8;DP4=0,1,30,27;MQ=20;AF=1	GT:PL:GQ	1/1:150,25,0:39	1/1:109,24,0:38	1/1:169,45,0:59	1/1:177,60,0:74
SL3.0ch01	78775726	.	A	G	596	PASS	DP=71;VDB=0.801934;SGB=-1.62691;RPB=1;MQB=1;MQSB=1;BQB=1;MQ0F=0;AC=8;AN=8;DP4=1,0,23,35;MQ=20;AF=1	GT:PL:GQ	1/1:156,28,0:42	1/1:120,24,0:38	1/1:148,36,0:50	1/1:195,69,0:83
SL3.0ch01	78775727	.	C	G	601	PASS	DP=71;VDB=0.746136;SGB=-1.62691;RPB=1;MQB=1;MQSB=1;BQB=1;MQ0F=0;AC=8;AN=8;DP4=1,0,22,36;MQ=20;AF=1	GT:PL:GQ	1/1:156,28,0:42	1/1:120,24,0:38	1/1:153,36,0:50	1/1:195,69,0:83
SL3.0ch01	78775921	.	G	A	519	PASS	DP=65;VDB=0.499737;SGB=-1.69643;MQSB=1;MQ0F=0;AC=8;AN=8;DP4=0,0,34,19;MQ=20;AF=1	GT:PL:GQ	1/1:128,33,0:127	1/1:96,18,0:127	1/1:177,63,0:127	1/1:143,45,0:127
SL3.0ch01	78776186	.	T	C	267	PASS	DP=31;VDB=0.0481588;SGB=-0.613287;MQSB=1;MQ0F=0;AC=8;AN=8;DP4=0,0,7,13;MQ=20;AF=1	GT:PL:GQ	1/1:40,6,0:127	1/1:57,9,0:127	1/1:69,12,0:127	1/1:126,33,0:127
SL3.0ch01	78778618	.	T	C	123	PASS	DP=11;VDB=0.528538;SGB=-1.73392;MQSB=0.992367;MQ0F=0;AC=8;AN=8;DP4=0,0,4,4;MQ=20;AF=1	GT:PL:GQ	1/1:20,3,0:127	1/1:36,6,0:127	1/1:36,6,0:127	1/1:56,9,0:127
SL3.0ch01	78784031	.	C	T	313	PASS	DP=28;VDB=0.75937;SGB=-2.32472;MQSB=1;MQ0F=0;AC=8;AN=8;DP4=0,0,20,4;MQ=20;AF=1	GT:PL:GQ	1/1:97,24,0:127	1/1:69,12,0:127	1/1:86,18,0:127	1/1:86,18,0:127
SL3.0ch01	78801840	.	G	C	112	PASS	DP=7;VDB=8.97585e-05;SGB=-1.62611;MQSB=1.01283;MQ0F=0;AC=8;AN=8;DP4=0,0,3,4;MQ=20;AF=1	GT:PL:GQ	1/1:20,3,0:127	1/1:20,3,0:127	1/1:40,6,0:127	1/1:57,9,0:127
SL3.0ch01	78803829	.	C	G	281	PASS	DP=20;VDB=0.167396;SGB=-2.13699;MQSB=1;MQ0F=0;AC=8;AN=8;DP4=0,0,8,11;MQ=20;AF=1	GT:PL:GQ	1/1:91,18,0:127	1/1:98,18,0:127	1/1:85,15,0:127	1/1:32,6,0:127
SL3.0ch01	78804236	.	C	T	246	PASS	DP=17;VDB=0.13798;SGB=-2.03317;MQSB=1;MQ0F=0;AC=8;AN=8;DP4=0,0,9,7;MQ=20;AF=1	GT:PL:GQ	1/1:95,18,0:127	1/1:49,9,0:127	1/1:70,12,0:127	1/1:57,9,0:127
SL3.0ch01	78804287	.	A	G	172	PASS	DP=14;VDB=0.895748;SGB=-1.6581;MQSB=0.964642;MQ0F=0;AC=8;AN=8;DP4=0,0,7,4;MQ=20;AF=1	GT:PL:GQ	1/1:85,15,0:127	1/1:56,9,0:127	1/1:36,6,0:127	1/1:20,3,0:127
SL3.0ch01	78804599	.	G	T	245	PASS	DP=20;VDB=0.487352;SGB=-1.33971;MQSB=1;MQ0F=0;AC=8;AN=8;DP4=0,0,9,7;MQ=20;AF=1	GT:PL:GQ	1/1:73,12,0:127	1/1:121,24,0:127	1/1:20,3,0:127	1/1:56,9,0:127
SL3.0ch01	78805097	.	G	A	264	PASS	DP=21;VDB=0.841787;SGB=-1.13736;MQSB=1;MQ0F=0;AC=8;AN=8;DP4=0,0,14,6;MQ=20;AF=1	GT:PL:GQ	1/1:68,15,0:127	1/1:129,30,0:127	1/1:56,9,0:127	1/1:36,6,0:127
SL3.0ch01	78805323	.	G	A	125	PASS	DP=10;VDB=0.602433;SGB=-1.17447;MQ0F=0;AC=8;AN=8;DP4=0,0,0,10;MQ=20;AF=1	GT:PL:GQ	1/1:20,3,0:127	1/1:74,18,0:127	1/1:20,3,0:127	1/1:36,6,0:127
SL3.0ch01	78805526	.	C	A	198	PASS	DP=14;VDB=0.7838;SGB=-1.67221;MQSB=1;MQ0F=0;AC=8;AN=8;DP4=0,0,5,8;MQ=20;AF=1	GT:PL:GQ	1/1:36,6,0:127	1/1:98,18,0:127	1/1:49,9,0:127	1/1:40,6,0:127
SL3.0ch01	78805531	.	T	C	185	PASS	DP=14;VDB=0.698506;SGB=-1.53493;MQSB=0.95494;MQ0F=0;AC=8;AN=8;DP4=0,0,5,7;MQ=20;AF=1	GT:PL:GQ	1/1:36,6,0:127	1/1:98,18,0:127	1/1:36,6,0:127	1/1:40,6,0:127
SL3.0ch01	78806032	.	G	A	184	PASS	DP=13;VDB=0.0930002;SGB=-1.87188;MQSB=1;MQ0F=0;AC=8;AN=8;DP4=0,0,2,10;MQ=20;AF=1	GT:PL:GQ	1/1:70,12,0:127	1/1:70,12,0:127	1/1:20,3,0:127	1/1:49,9,0:127
SL3.0ch01	78809172	.	C	T	220	PASS	DP=17;VDB=0.313899;SGB=-1.98936;MQSB=1;MQ0F=0;AC=8;AN=8;DP4=0,0,9,5;MQ=20;AF=1	GT:PL:GQ	1/1:87,15,0:127	1/1:40,6,0:127	1/1:69,12,0:127	1/1:49,9,0:127
SL3.0ch01	78810574	.	C	T	176	PASS	DP=16;VDB=0.466016;SGB=-1.6581;MQSB=0.964642;MQ0F=0;AC=8;AN=8;DP4=0,0,7,4;MQ=20;AF=1	GT:PL:GQ	1/1:56,9,0:127	1/1:20,3,0:127	1/1:85,15,0:127	1/1:40,6,0:127
SL3.0ch01	78822917	.	C	G	236	PASS	DP=30;VDB=0.106464;SGB=-1.96481;MQSB=1;MQ0F=0;AC=8;AN=8;DP4=0,0,16,2;MQ=20;AF=1	GT:PL:GQ	1/1:60,12,0:127	1/1:40,6,0:127	1/1:68,15,0:127	1/1:93,21,0:127
SL3.0ch01	78824090	.	C	T	568	PASS	DP=52;VDB=0.458292;SGB=-1.17702;MQSB=1;MQ0F=0;AC=8;AN=8;DP4=0,0,18,32;MQ=20;AF=1	GT:PL:GQ	1/1:192,63,0:127	1/1:136,30,0:127	1/1:129,27,0:127	1/1:136,30,0:127
SL3.0ch01	78824126	.	T	A	456	PASS	DP=61;VDB=0.0038815;SGB=-2.43209;RPB=1;MQB=1;MQSB=1;BQB=1;MQ0F=0;AC=8;AN=8;DP4=1,0,41,10;MQ=20;AF=1	GT:PL:GQ	1/1:120,22,0:36	1/1:106,36,0:50	1/1:97,24,0:38	1/1:156,54,0:68
SL3.0ch01	78824414	.	T	C	614	PASS	DP=63;VDB=0.0953666;SGB=-2.56859;MQSB=1;MQ0F=0;AC=8;AN=8;DP4=0,0,26,30;MQ=20;AF=1	GT:PL:GQ	1/1:187,57,0:127	1/1:153,36,0:127	1/1:157,39,0:127	1/1:142,36,0:127
SL3.0ch01	78855549	.	T	C	195	PASS	DP=14;VDB=0.622288;SGB=-1.83752;MQSB=1;MQ0F=0;AC=8;AN=8;DP4=0,0,8,5;MQ=20;AF=1	GT:PL:GQ	1/1:20,3,0:127	1/1:82,15,0:127	1/1:49,9,0:127	1/1:69,12,0:127
SL3.0ch01	78855551	.	T	C	195	PASS	DP=14;VDB=0.647103;SGB=-1.83752;MQSB=1;MQ0F=0;AC=8;AN=8;DP4=0,0,8,5;MQ=20;AF=1	GT:PL:GQ	1/1:20,3,0:127	1/1:82,15,0:127	1/1:49,9,0:127	1/1:69,12,0:127
SL3.0ch01	78860041	.	G	A	230	PASS	DP=15;VDB=0.866283;SGB=-2.11175;MQSB=1;MQ0F=0;AC=8;AN=8;DP4=0,0,8,6;MQ=20;AF=1	GT:PL:GQ	1/1:56,9,0:127	1/1:69,12,0:127	1/1:57,9,0:127	1/1:73,12,0:127
SL3.0ch01	78865849	.	T	C	179	PASS	DP=13;VDB=0.926917;SGB=-1.70793;MQSB=1;MQ0F=0;AC=8;AN=8;DP4=0,0,10,2;MQ=20;AF=1	GT:PL:GQ	1/1:79,15,0:127	1/1:69,12,0:127	1/1:20,3,0:127	1/1:36,6,0:127
SL3.0ch01	78883970	.	A	C	520	PASS	DP=82;VDB=0.000661053;SGB=-2.12763;RPB=0.160677;MQB=1;MQSB=1;BQB=0.992473;MQ0F=0;ICB=0.07;HOB=0.03125;AC=7;AN=8;DP4=7,5,44,23;MQ=20;AF=0.875	GT:PL:GQ	0/1:133,0,90:83	1/1:151,75,0:81	1/1:127,30,0:36	1/1:145,42,0:48
SL3.0ch01	78885279	.	A	C	153	PASS	DP=11;VDB=0.0971011;SGB=-1.49218;MQSB=1.00775;MQ0F=0;AC=8;AN=8;DP4=0,0,6,4;MQ=20;AF=1	GT:PL:GQ	1/1:87,15,0:127	1/1:56,9,0:127	1/1:20,3,0:127	1/1:15,3,0:127
SL3.0ch01	78885626	.	A	C	567	PASS	DP=79;VDB=2.29524e-05;SGB=-5.67772;RPB=0.996969;MQB=1;MQSB=1;BQB=0.697228;MQ0F=0;ICB=0.07;HOB=0.03125;AC=7;AN=8;DP4=9,3,27,31;MQ=20;AF=0.875	GT:PL:GQ	0/1:131,0,77:70	1/1:154,36,0:42	1/1:139,30,0:36	1/1:179,51,0:57
SL3.0ch01	78885994	.	C	A	569	PASS	DP=83;VDB=0.561068;SGB=-2.68827;RPB=0.57752;MQB=1;MQSB=1;BQB=0.620183;MQ0F=0;ICB=0.07;HOB=0.03125;AC=7;AN=8;DP4=4,5,42,27;MQ=20;AF=0.875	GT:PL:GQ	0/1:123,0,71:63	1/1:188,66,0:73	1/1:139,30,0:37	1/1:155,60,0:67
SL3.0ch01	78886111	.	A	T	536	PASS	DP=76;VDB=0.000284028;SGB=-2.73442;RPB=1;MQB=1;MQSB=1;BQB=0.818865;MQ0F=0;ICB=0.07;HOB=0.03125;AC=7;AN=8;DP4=4,2,33,24;MQ=20;AF=0.875	GT:PL:GQ	0/1:118,0,40:31	1/1:163,45,0:53	1/1:132,36,0:44	1/1:159,42,0:50
SL3.0ch01	78886541	.	T	A	514	PASS	DP=70;VDB=0.444568;SGB=-2.6483;RPB=0.569783;MQB=1;MQSB=1;BQB=0.99005;MQ0F=0;ICB=0.07;HOB=0.03125;AC=7;AN=8;DP4=4,6,21,28;MQ=20;AF=0.875	GT:PL:GQ	0/1:122,0,84:77	1/1:165,42,0:48	1/1:121,24,0:30	1/1:142,36,0:42
SL3.0ch01	78886673	.	A	T	543	PASS	DP=75;VDB=0.314112;SGB=-5.44988;RPB=0.84222;MQB=1;MQSB=1;BQB=0.80671;MQ0F=0;ICB=0.07;HOB=0.03125;AC=7;AN=8;DP4=10,4,23,30;MQ=20;AF=0.875	GT:PL:GQ	0/1:116,0,98:92	1/1:157,39,0:44	1/1:144,33,0:38	1/1:162,42,0:47
SL3.0ch01	78951475	.	C	A	390	PASS	DP=56;VDB=0.802893;SGB=5.70049;MQSB=1;MQ0F=0;AC=8;AN=8;DP4=0,0,20,27;MQ=20;AF=1	GT:PL:GQ	1/1:20,3,0:127	1/1:15,3,0:127	1/1:171,45,0:127	1/1:209,90,0:127
SL3.0ch01	78995039	.	A	C	124	PASS	DP=11;VDB=0.163924;SGB=-1.54553;MQSB=1;MQ0F=0;AC=8;AN=8;DP4=0,0,6,2;MQ=20;AF=1	GT:PL:GQ	1/1:40,6,0:127	1/1:20,3,0:127	1/1:20,3,0:127	1/1:69,12,0:127
SL3.0ch01	79012812	.	A	T	91	PASS	DP=8;VDB=0.510342;SGB=-1.6318;MQSB=1;MQ0F=0;AC=8;AN=8;DP4=0,0,4,2;MQ=20;AF=1	GT:PL:GQ	1/1:20,3,0:127	1/1:40,6,0:127	1/1:36,6,0:127	1/1:20,3,0:127
SL3.0ch01	79013276	.	T	G	127	PASS	DP=9;VDB=0.419626;SGB=-1.73392;MQSB=1;MQ0F=0;AC=8;AN=8;DP4=0,0,6,2;MQ=20;AF=1	GT:PL:GQ	1/1:20,3,0:127	1/1:56,9,0:127	1/1:40,6,0:127	1/1:36,6,0:127
SL3.0ch01	79013335	.	T	A	120	PASS	DP=10;VDB=0.14143;SGB=-1.73392;MQSB=0.992367;MQ0F=0;AC=8;AN=8;DP4=0,0,4,4;MQ=20;AF=1	GT:PL:GQ	1/1:36,6,0:127	1/1:20,3,0:127	1/1:49,9,0:127	1/1:40,6,0:127
SL3.0ch01	79013980	.	T	C	153	PASS	DP=14;VDB=0.913441;SGB=-1.53493;MQSB=1;MQ0F=0;AC=8;AN=8;DP4=0,0,10,2;MQ=20;AF=1	GT:PL:GQ	1/1:34,6,0:127	1/1:34,6,0:127	1/1:74,18,0:127	1/1:36,6,0:127
SL3.0ch01	79014000	.	C	G	111	PASS	DP=10;VDB=0.610419;SGB=-1.54553;MQ0F=0;AC=8;AN=8;DP4=0,0,8,0;MQ=20;AF=1	GT:PL:GQ	1/1:20,3,0:127	1/1:20,3,0:127	1/1:60,12,0:127	1/1:36,6,0:127
SL3.0ch01	79014118	.	C	T	124	PASS	DP=9;VDB=0.0330611;SGB=-1.54553;MQSB=0.992367;MQ0F=0;AC=8;AN=8;DP4=0,0,4,4;MQ=20;AF=1	GT:PL:GQ	1/1:20,3,0:127	1/1:20,3,0:127	1/1:36,6,0:127	1/1:73,12,0:127
SL3.0ch01	79014592	.	T	C	338	PASS	DP=25;VDB=0.00374725;SGB=-2.18313;MQSB=1;MQ0F=0;AC=8;AN=8;DP4=0,0,13,10;MQ=20;AF=1	GT:PL:GQ	1/1:111,21,0:127	1/1:56,9,0:127	1/1:109,24,0:127	1/1:87,15,0:127
SL3.0ch01	79015029	.	A	C	151	PASS	DP=14;VDB=0.977732;SGB=-1.49458;MQSB=1;MQ0F=0;AC=8;AN=8;DP4=0,0,8,4;MQ=20;AF=1	GT:PL:GQ	1/1:40,6,0:127	1/1:15,3,0:127	1/1:49,9,0:127	1/1:72,18,0:127
SL3.0ch01	79015050	.	C	T	199	PASS	DP=14;VDB=0.555212;SGB=-1.84046;MQSB=1;MQ0F=0;AC=8;AN=8;DP4=0,0,6,8;MQ=20;AF=1	GT:PL:GQ	1/1:20,3,0:127	1/1:57,9,0:127	1/1:68,15,0:127	1/1:79,15,0:127
SL3.0ch01	79015117	.	T	A	166	PASS	DP=11;VDB=0.239887;SGB=-1.35626;MQSB=1;MQ0F=0;AC=8;AN=8;DP4=0,0,3,8;MQ=20;AF=1	GT:PL:GQ	1/1:20,3,0:127	1/1:40,6,0:127	1/1:40,6,0:127	1/1:91,18,0:127
SL3.0ch01	79015409	.	C	T	71	PASS	DP=7;VDB=0.316324;SGB=-1.56381;MQSB=1;MQ0F=0;AC=8;AN=8;DP4=0,0,2,3;MQ=20;AF=1	GT:PL:GQ	1/1:20,3,0:127	1/1:20,3,0:127	1/1:20,3,0:127	1/1:36,6,0:127
SL3.0ch01	79015715	.	C	T	207	PASS	DP=18;VDB=0.984549;SGB=-1.84046;MQSB=1;MQ0F=0;AC=8;AN=8;DP4=0,0,10,4;MQ=20;AF=1	GT:PL:GQ	1/1:56,9,0:127	1/1:76,15,0:127	1/1:85,15,0:127	1/1:15,3,0:127
SL3.0ch01	79015739	.	T	C	252	PASS	DP=18;VDB=0.858496;SGB=-1.94763;MQSB=1;MQ0F=0;AC=8;AN=8;DP4=0,0,9,7;MQ=20;AF=1	GT:PL:GQ	1/1:57,9,0:127	1/1:85,15,0:127	1/1:95,18,0:127	1/1:40,6,0:127
SL3.0ch01	79015758	.	T	C	210	PASS	DP=13;VDB=0.00940583;SGB=-2.01337;MQSB=1;MQ0F=0;AC=8;AN=8;DP4=0,0,5,8;MQ=20;AF=1	GT:PL:GQ	1/1:36,6,0:127	1/1:73,12,0:127	1/1:70,12,0:127	1/1:56,9,0:127
SL3.0ch01	79015799	.	G	C	167	PASS	DP=15;VDB=0.780124;SGB=-1.8912;MQSB=0.964642;MQ0F=0;AC=8;AN=8;DP4=0,0,7,4;MQ=20;AF=1	GT:PL:GQ	1/1:36,6,0:127	1/1:40,6,0:127	1/1:60,12,0:127	1/1:56,9,0:127
SL3.0ch01	79015915	.	G	T	149	PASS	DP=12;VDB=0.821672;SGB=-1.17447;MQSB=0.952347;MQ0F=0;AC=8;AN=8;DP4=0,0,5,5;MQ=20;AF=1	GT:PL:GQ	1/1:20,3,0:127	1/1:20,3,0:127	1/1:98,18,0:127	1/1:36,6,0:127
SL3.0ch01	79016661	.	T	A	71	PASS	DP=5;VDB=0.125998;SGB=-1.56381;MQSB=1;MQ0F=0;AC=8;AN=8;DP4=0,0,2,3;MQ=20;AF=1	GT:PL:GQ	1/1:36,6,0:127	1/1:20,3,0:127	1/1:20,3,0:127	1/1:20,3,0:127
SL3.0ch01	79016714	.	A	T	107	PASS	DP=7;VDB=0.653727;SGB=-1.7175;MQSB=1;MQ0F=0;AC=8;AN=8;DP4=0,0,2,5;MQ=20;AF=1	GT:PL:GQ	1/1:36,6,0:127	1/1:20,3,0:127	1/1:40,6,0:127	1/1:36,6,0:127
SL3.0ch01	79017231	.	A	G	160	PASS	DP=11;VDB=0.289817;SGB=-1.75294;MQSB=1.00775;MQ0F=0;AC=8;AN=8;DP4=0,0,6,4;MQ=20;AF=1	GT:PL:GQ	1/1:36,6,0:127	1/1:20,3,0:127	1/1:56,9,0:127	1/1:73,12,0:127
SL3.0ch01	79110454	.	A	T	377	PASS	DP=41;VDB=0.111908;SGB=-2.32906;MQSB=1;MQ0F=0;AC=8;AN=8;DP4=0,0,3,36;MQ=20;AF=1	GT:PL:GQ	1/1:86,27,0:127	1/1:60,12,0:127	1/1:119,39,0:127	1/1:137,39,0:127
SL3.0ch01	79114800	.	C	T	84	PASS	DP=7;VDB=0.12166;SGB=-1.53044;MQ0F=0;AC=8;AN=8;DP4=0,0,6,0;MQ=20;AF=1	GT:PL:GQ	1/1:20,3,0:127	1/1:20,3,0:127	1/1:20,3,0:127	1/1:49,9,0:127
SL3.0ch01	79116712	.	C	A	108	PASS	DP=7;VDB=9.50611e-05;SGB=-1.62611;MQSB=1.01283;MQ0F=0;AC=8;AN=8;DP4=0,0,4,3;MQ=20;AF=1	GT:PL:GQ	1/1:20,3,0:127	1/1:36,6,0:127	1/1:20,3,0:127	1/1:57,9,0:127
SL3.0ch01	79117423	.	G	A	75	PASS	DP=6;VDB=0.14314;SGB=-1.56381;MQSB=1;MQ0F=0;AC=8;AN=8;DP4=0,0,2,3;MQ=20;AF=1	GT:PL:GQ	1/1:20,3,0:127	1/1:20,3,0:127	1/1:20,3,0:127	1/1:40,6,0:127
SL3.0ch01	79118868	.	A	C	128	PASS	DP=8;VDB=0.0987508;SGB=-1.73392;MQSB=0.900802;MQ0F=0;AC=8;AN=8;DP4=0,0,5,3;MQ=20;AF=1	GT:PL:GQ	1/1:40,6,0:127	1/1:57,9,0:127	1/1:36,6,0:127	1/1:20,3,0:127
SL3.0ch01	79137805	.	A	G	279	PASS	DP=50;VDB=1.99576e-10;SGB=-0.0439819;MQ0F=0;AC=8;AN=8;DP4=0,0,40,0;MQ=20;AF=1	GT:PL:GQ	1/1:60,12,0:127	1/1:60,12,0:127	1/1:92,57,0:127	1/1:92,39,0:127
SL3.0ch01	79154158	.	T	C	162	PASS	DP=13;VDB=0.715037;SGB=-1.70713;MQSB=0.950952;MQ0F=0;AC=8;AN=8;DP4=0,0,6,5;MQ=20;AF=1	GT:PL:GQ	1/1:36,6,0:127	1/1:36,6,0:127	1/1:36,6,0:127	1/1:79,15,0:127
SL3.0ch01	79155640	.	T	G	107	PASS	DP=7;VDB=0.800317;SGB=-1.62611;MQSB=1.01283;MQ0F=0;AC=8;AN=8;DP4=0,0,3,4;MQ=20;AF=1	GT:PL:GQ	1/1:36,6,0:127	1/1:20,3,0:127	1/1:20,3,0:127	1/1:56,9,0:127
SL3.0ch01	79156116	.	T	C	91	PASS	DP=6;VDB=0.489658;SGB=-1.53044;MQSB=1;MQ0F=0;AC=8;AN=8;DP4=0,0,2,4;MQ=20;AF=1	GT:PL:GQ	1/1:20,3,0:127	1/1:56,9,0:127	1/1:20,3,0:127	1/1:20,3,0:127
SL3.0ch01	79182365	.	T	C	150	PASS	DP=16;VDB=0.945091;SGB=-0.432228;MQ0F=0;AC=8;AN=8;DP4=0,0,14,0;MQ=20;AF=1	GT:PL:GQ	1/1:49,9,0:127	1/1:86,27,0:127	1/1:20,3,0:127	1/1:20,3,0:127
SL3.0ch01	79183141	.	G	A	366	PASS	DP=29;VDB=0.716928;SGB=-2.18454;MQSB=1;MQ0F=0;AC=8;AN=8;DP4=0,0,18,9;MQ=20;AF=1	GT:PL:GQ	1/1:60,12,0:127	1/1:86,18,0:127	1/1:111,21,0:127	1/1:134,30,0:127
SL3.0ch01	79183586	.	A	G	487	PASS	DP=40;VDB=0.375132;SGB=-2.46711;MQSB=1;MQ0F=0;AC=8;AN=8;DP4=0,0,19,19;MQ=20;AF=1	GT:PL:GQ	1/1:116,24,0:127	1/1:152,39,0:127	1/1:121,24,0:127	1/1:123,27,0:127
SL3.0ch01	79183972	.	G	T	402	PASS	DP=35;VDB=0.148832;SGB=-2.01844;MQSB=1;MQ0F=0;AC=8;AN=8;DP4=0,0,20,11;MQ=20;AF=1	GT:PL:GQ	1/1:95,18,0:127	1/1:131,27,0:127	1/1:69,12,0:127	1/1:132,36,0:127
SL3.0ch01	79211782	.	C	T	466	PASS	DP=48;VDB=5.47547e-07;SGB=-2.58157;MQSB=1;MQ0F=0;AC=8;AN=8;DP4=0,0,9,32;MQ=20;AF=1	GT:PL:GQ	1/1:88,30,0:127	1/1:108,21,0:127	1/1:149,39,0:127	1/1:146,33,0:127
SL3.0ch01	79212236	.	C	T	153	PASS	DP=11;VDB=0.931139;SGB=-1.55098;MQSB=0.952347;MQ0F=0;AC=8;AN=8;DP4=0,0,5,5;MQ=20;AF=1	GT:PL:GQ	1/1:20,3,0:127	1/1:40,6,0:127	1/1:36,6,0:127	1/1:82,15,0:127
SL3.0ch01	79244366	.	T	A	164	PASS	DP=11;VDB=0.343674;SGB=-1.75294;MQSB=1.00775;MQ0F=0;AC=8;AN=8;DP4=0,0,6,4;MQ=20;AF=1	GT:PL:GQ	1/1:40,6,0:127	1/1:73,12,0:127	1/1:20,3,0:127	1/1:56,9,0:127
SL3.0ch01	79244368	.	G	C	164	PASS	DP=11;VDB=0.297266;SGB=-1.75294;MQSB=1.00775;MQ0F=0;AC=8;AN=8;DP4=0,0,6,4;MQ=20;AF=1	GT:PL:GQ	1/1:40,6,0:127	1/1:73,12,0:127	1/1:20,3,0:127	1/1:56,9,0:127
SL3.0ch01	79244619	.	T	C	351	PASS	DP=27;VDB=0.951087;SGB=-0.75081;MQSB=1;MQ0F=0;AC=8;AN=8;DP4=0,0,12,14;MQ=20;AF=1	GT:PL:GQ	1/1:81,15,0:127	1/1:156,39,0:127	1/1:56,9,0:127	1/1:83,15,0:127
SL3.0ch01	79258873	.	T	G	314	PASS	DP=26;VDB=0.156987;SGB=-1.00769;MQSB=1;MQ0F=0;AC=8;AN=8;DP4=0,0,16,8;MQ=20;AF=1	GT:PL:GQ	1/1:36,6,0:127	1/1:36,6,0:127	1/1:123,27,0:127	1/1:144,33,0:127
SL3.0ch01	79258874	.	G	T	314	PASS	DP=27;VDB=0.152499;SGB=-1.00769;MQSB=1;MQ0F=0;AC=8;AN=8;DP4=0,0,16,8;MQ=20;AF=1	GT:PL:GQ	1/1:36,6,0:127	1/1:36,6,0:127	1/1:123,27,0:127	1/1:144,33,0:127
SL3.0ch01	79287877	.	T	C	87	PASS	DP=6;VDB=0.136192;SGB=-1.6318;MQ0F=0;AC=8;AN=8;DP4=0,0,6,0;MQ=20;AF=1	GT:PL:GQ	1/1:36,6,0:127	1/1:20,3,0:127	1/1:20,3,0:127	1/1:36,6,0:127
SL3.0ch01	79287944	.	A	C	213	PASS	DP=17;VDB=0.525751;SGB=-1.39191;MQSB=0.966012;MQ0F=0;AC=8;AN=8;DP4=0,0,7,7;MQ=20;AF=1	GT:PL:GQ	1/1:109,21,0:127	1/1:36,6,0:127	1/1:20,3,0:127	1/1:73,12,0:127
SL3.0ch01	79316966	.	A	G	211	PASS	DP=16;VDB=0.167284;SGB=-1.73626;MQSB=1;MQ0F=0;AC=8;AN=8;DP4=0,0,9,5;MQ=20;AF=1	GT:PL:GQ	1/1:20,3,0:127	1/1:57,9,0:127	1/1:99,18,0:127	1/1:60,12,0:127
SL3.0ch01	79317058	.	T	C	280	PASS	DP=23;VDB=0.174328;SGB=-1.81576;MQSB=1;MQ0F=0;AC=8;AN=8;DP4=0,0,12,7;MQ=20;AF=1	GT:PL:GQ	1/1:103,21,0:127	1/1:20,3,0:127	1/1:73,12,0:127	1/1:109,21,0:127
SL3.0ch01	79319908	.	A	G	446	PASS	DP=37;VDB=0.0468687;SGB=-2.56467;MQSB=1;MQ0F=0;AC=8;AN=8;DP4=0,0,12,21;MQ=20;AF=1	GT:PL:GQ	1/1:117,24,0:127	1/1:127,30,0:127	1/1:116,24,0:127	1/1:111,21,0:127
SL3.0ch01	79319909	.	T	A	446	PASS	DP=39;VDB=0.0438047;SGB=-2.56467;MQSB=1;MQ0F=0;AC=8;AN=8;DP4=0,0,12,21;MQ=20;AF=1	GT:PL:GQ	1/1:117,24,0:127	1/1:127,30,0:127	1/1:116,24,0:127	1/1:111,21,0:127
SL3.0ch01	79320027	.	G	C	522	PASS	DP=54;VDB=0.468553;SGB=-2.66112;RPB=1;MQB=1;MQSB=1;BQB=1;MQ0F=0;AC=8;AN=8;DP4=1,0,23,24;MQ=20;AF=1	GT:PL:GQ	1/1:116,24,0:38	1/1:145,25,0:39	1/1:152,39,0:53	1/1:132,36,0:50
SL3.0ch01	79352661	.	G	A	151	PASS	DP=11;VDB=0.205475;SGB=-1.81175;MQSB=1.00775;MQ0F=0;AC=8;AN=8;DP4=0,0,4,6;MQ=20;AF=1	GT:PL:GQ	1/1:60,12,0:127	1/1:40,6,0:127	1/1:40,6,0:127	1/1:36,6,0:127
SL3.0ch01	79353170	.	T	C	195	PASS	DP=13;VDB=0.538329;SGB=-1.92687;MQSB=1;MQ0F=0;AC=8;AN=8;DP4=0,0,8,5;MQ=20;AF=1	GT:PL:GQ	1/1:49,9,0:127	1/1:82,15,0:127	1/1:49,9,0:127	1/1:40,6,0:127
SL3.0ch01	79353699	.	A	G	207	PASS	DP=15;VDB=0.829341;SGB=-1.63936;MQSB=0.961166;MQ0F=0;AC=8;AN=8;DP4=0,0,6,7;MQ=20;AF=1	GT:PL:GQ	1/1:20,3,0:127	1/1:57,9,0:127	1/1:99,18,0:127	1/1:56,9,0:127
SL3.0ch01	79354060	.	A	G	124	PASS	DP=10;VDB=0.00610857;SGB=-1.73392;MQSB=0.992367;MQ0F=0;AC=8;AN=8;DP4=0,0,4,4;MQ=20;AF=1	GT:PL:GQ	1/1:20,3,0:127	1/1:36,6,0:127	1/1:57,9,0:127	1/1:36,6,0:127
SL3.0ch01	79354090	.	A	C	203	PASS	DP=13;VDB=0.195805;SGB=-1.67221;MQSB=1;MQ0F=0;AC=8;AN=8;DP4=0,0,8,5;MQ=20;AF=1	GT:PL:GQ	1/1:36,6,0:127	1/1:57,9,0:127	1/1:99,18,0:127	1/1:36,6,0:127
SL3.0ch01	79354203	.	C	G	143	PASS	DP=12;VDB=0.00754644;SGB=-1.77754;MQSB=1;MQ0F=0;AC=8;AN=8;DP4=0,0,7,2;MQ=20;AF=1	GT:PL:GQ	1/1:36,6,0:127	1/1:20,3,0:127	1/1:56,9,0:127	1/1:56,9,0:127
SL3.0ch01	79355235	.	T	C	91	PASS	DP=6;VDB=0.817917;SGB=-1.53044;MQSB=1;MQ0F=0;AC=8;AN=8;DP4=0,0,4,2;MQ=20;AF=1	GT:PL:GQ	1/1:20,3,0:127	1/1:20,3,0:127	1/1:20,3,0:127	1/1:56,9,0:127
SL3.0ch01	79356141	.	G	A	144	PASS	DP=9;VDB=0.0481936;SGB=-1.84697;MQSB=1;MQ0F=0;AC=8;AN=8;DP4=0,0,2,7;MQ=20;AF=1	GT:PL:GQ	1/1:36,6,0:127	1/1:40,6,0:127	1/1:36,6,0:127	1/1:57,9,0:127
SL3.0ch01	79359187	.	C	T	177	PASS	DP=14;VDB=0.100284;SGB=-1.8912;MQSB=0.964642;MQ0F=0;AC=8;AN=8;DP4=0,0,7,4;MQ=20;AF=1	GT:PL:GQ	1/1:40,6,0:127	1/1:69,12,0:127	1/1:53,9,0:127	1/1:40,6,0:127
SL3.0ch01	79361241	.	T	C	226	PASS	DP=20;VDB=0.0855652;SGB=-1.99795;MQSB=1;MQ0F=0;AC=8;AN=8;DP4=0,0,11,4;MQ=20;AF=1	GT:PL:GQ	1/1:49,9,0:127	1/1:87,15,0:127	1/1:36,6,0:127	1/1:79,15,0:127
SL3.0ch01	79361397	.	T	C	189	PASS	DP=13;VDB=0.130558;SGB=-1.91223;MQSB=1;MQ0F=0;AC=8;AN=8;DP4=0,0,9,3;MQ=20;AF=1	GT:PL:GQ	1/1:69,12,0:127	1/1:36,6,0:127	1/1:73,12,0:127	1/1:36,6,0:127
SL3.0ch01	79361617	.	A	T	114	PASS	DP=9;VDB=0.185412;SGB=-1.23954;MQSB=1;MQ0F=0;AC=8;AN=8;DP4=0,0,2,6;MQ=20;AF=1	GT:PL:GQ	1/1:79,15,0:127	1/1:20,3,0:127	1/1:20,3,0:127	1/1:20,3,0:127
SL3.0ch01	79401775	.	T	A	573	PASS	DP=57;VDB=0.589292;SGB=-2.67353;RPB=1;MQB=1;MQSB=1;BQB=1;MQ0F=0;AC=8;AN=8;DP4=1,0,31,22;MQ=20;AF=1	GT:PL:GQ	1/1:149,28,0:42	1/1:170,48,0:62	1/1:160,42,0:56	1/1:117,24,0:38
SL3.0ch01	79404150	.	G	C	482	PASS	DP=57;VDB=0.0487621;SGB=-2.66762;MQSB=1;MQ0F=0;AC=8;AN=8;DP4=0,0,38,12;MQ=20;AF=1	GT:PL:GQ	1/1:108,45,0:127	1/1:97,24,0:127	1/1:145,42,0:127	1/1:157,39,0:127
SL3.0ch01	79404220	.	A	T	644	PASS	DP=75;VDB=0.115247;SGB=-2.69372;MQSB=1;MQ0F=0;AC=8;AN=8;DP4=0,0,35,31;MQ=20;AF=1	GT:PL:GQ	1/1:193,63,0:127	1/1:135,42,0:127	1/1:181,54,0:127	1/1:160,39,0:127
SL3.0ch01	79404237	.	A	C	650	PASS	DP=84;VDB=0.690002;SGB=-2.7511;MQSB=1;MQ0F=0;AC=8;AN=8;DP4=0,0,42,28;MQ=20;AF=1	GT:PL:GQ	1/1:187,60,0:127	1/1:156,51,0:127	1/1:178,57,0:127	1/1:154,42,0:127
SL3.0ch01	79404906	.	T	A	156	PASS	DP=14;VDB=0.3365;SGB=-1.6581;MQSB=0.964642;MQ0F=0;AC=8;AN=8;DP4=0,0,7,4;MQ=20;AF=1	GT:PL:GQ	1/1:57,9,0:127	1/1:36,6,0:127	1/1:68,15,0:127	1/1:20,3,0:127
SL3.0ch01	79405632	.	G	A	268	PASS	DP=22;VDB=0.319722;SGB=-1.83477;MQSB=1;MQ0F=0;AC=8;AN=8;DP4=0,0,8,9;MQ=20;AF=1	GT:PL:GQ	1/1:57,9,0:127	1/1:40,6,0:127	1/1:109,21,0:127	1/1:87,15,0:127
SL3.0ch01	79405651	.	T	C	285	PASS	DP=23;VDB=0.579875;SGB=-1.42399;MQSB=1;MQ0F=0;AC=8;AN=8;DP4=0,0,8,11;MQ=20;AF=1	GT:PL:GQ	1/1:40,6,0:127	1/1:57,9,0:127	1/1:131,27,0:127	1/1:82,15,0:127
SL3.0ch01	79419860	.	G	C	127	PASS	DP=9;VDB=0.798217;SGB=-1.73392;MQSB=0.900802;MQ0F=0;AC=8;AN=8;DP4=0,0,5,3;MQ=20;AF=1	GT:PL:GQ	1/1:20,3,0:127	1/1:56,9,0:127	1/1:40,6,0:127	1/1:36,6,0:127
SL3.0ch01	79420117	.	C	T	211	PASS	DP=16;VDB=0.237864;SGB=-2.06986;MQSB=0.961166;MQ0F=0;AC=8;AN=8;DP4=0,0,7,6;MQ=20;AF=1	GT:PL:GQ	1/1:49,9,0:127	1/1:57,9,0:127	1/1:57,9,0:127	1/1:73,12,0:127
SL3.0ch01	79422006	.	C	T	72	PASS	DP=7;VDB=0.697961;SGB=-1.6318;MQSB=1;MQ0F=0;AC=8;AN=8;DP4=0,0,2,4;MQ=20;AF=1	GT:PL:GQ	1/1:20,3,0:127	1/1:20,3,0:127	1/1:31,17,14:127	1/1:40,6,0:127
SL3.0ch01	79427999	.	A	C	586	PASS	DP=85;VDB=0.875776;SGB=-2.54695;RPB=0.733871;MQB=1;MQSB=1;BQB=0.725806;MQ0F=0;AC=8;AN=8;DP4=0,2,37,25;MQ=20;AF=1	GT:PL:GQ	1/1:155,30,0:43	1/1:130,33,0:46	1/1:138,33,0:46	1/1:186,57,0:70
SL3.0ch01	79428515	.	A	G	242	PASS	DP=30;VDB=0.0382161;SGB=-1.65305;MQ0F=0;AC=8;AN=8;DP4=0,0,24,0;MQ=20;AF=1	GT:PL:GQ	1/1:88,30,0:127	1/1:83,24,0:127	1/1:60,12,0:127	1/1:36,6,0:127
SL3.0ch01	79428532	.	T	C	272	PASS	DP=34;VDB=0.277001;SGB=-1.89835;MQ0F=0;AC=8;AN=8;DP4=0,0,33,0;MQ=20;AF=1	GT:PL:GQ	1/1:91,36,0:127	1/1:91,36,0:127	1/1:79,21,0:127	1/1:36,6,0:127
SL3.0ch01	79428826	.	T	A	288	PASS	DP=29;VDB=0.0263839;SGB=-1.66449;MQSB=1;MQ0F=0;AC=8;AN=8;DP4=0,0,21,4;MQ=20;AF=1	GT:PL:GQ	1/1:88,30,0:127	1/1:129,27,0:127	1/1:60,12,0:127	1/1:36,6,0:127
SL3.0ch01	79446604	.	A	G	236	PASS	DP=19;VDB=0.611882;SGB=-1.84348;MQSB=1;MQ0F=0;AC=8;AN=8;DP4=0,0,9,6;MQ=20;AF=1	GT:PL:GQ	1/1:20,3,0:127	1/1:69,12,0:127	1/1:99,18,0:127	1/1:73,12,0:127
SL3.0ch01	79509783	.	A	G	402	PASS	DP=67;VDB=0.233535;SGB=8.02263;MQSB=1;MQ0F=0;AC=8;AN=8;DP4=0,0,13,47;MQ=20;AF=1	GT:PL:GQ	1/1:20,3,0:127	1/1:20,3,0:127	1/1:173,60,0:127	1/1:214,114,0:127
SL3.0ch01	79509829	.	C	T	409	PASS	DP=50;VDB=0.327712;SGB=1.28555;MQSB=1;MQ0F=0;AC=8;AN=8;DP4=0,0,22,19;MQ=20;AF=1	GT:PL:GQ	1/1:36,6,0:127	1/1:36,6,0:127	1/1:184,54,0:127	1/1:178,57,0:127
SL3.0ch01	79510342	.	T	C	375	PASS	DP=38;VDB=0.751844;SGB=0.213744;MQSB=1;MQ0F=0;AC=8;AN=8;DP4=0,0,17,16;MQ=20;AF=1	GT:PL:GQ	1/1:36,6,0:127	1/1:40,6,0:127	1/1:164,45,0:127	1/1:160,39,0:127
SL3.0ch01	79510792	.	T	C	438	PASS	DP=45;VDB=0.116825;SGB=-2.57536;MQSB=1;MQ0F=0;AC=8;AN=8;DP4=0,0,35,8;MQ=20;AF=1	GT:PL:GQ	1/1:116,30,0:127	1/1:83,24,0:127	1/1:119,33,0:127	1/1:145,42,0:127
SL3.0ch01	79510818	.	A	G	425	PASS	DP=56;VDB=0.00028493;SGB=-2.64605;RPB=1;MQB=1;MQSB=1;BQB=1;MQ0F=0;AC=8;AN=8;DP4=1,0,44,7;MQ=20;AF=1	GT:PL:GQ	1/1:108,22,0:36	1/1:83,24,0:38	1/1:122,48,0:62	1/1:135,42,0:56
SL3.0ch01	79511134	.	T	C	224	PASS	DP=22;VDB=0.130303;SGB=-1.58993;MQSB=1;MQ0F=0;AC=8;AN=8;DP4=0,0,8,7;MQ=20;AF=1	GT:PL:GQ	1/1:40,6,0:127	1/1:40,6,0:127	1/1:99,21,0:127	1/1:70,12,0:127
SL3.0ch01	79542762	.	T	C	166	PASS	DP=14;VDB=0.095834;SGB=-0.00611593;MQSB=0.982603;MQ0F=0;AC=8;AN=8;DP4=0,0,6,6;MQ=20;AF=1	GT:PL:GQ	1/1:20,3,0:127	1/1:20,3,0:127	1/1:20,3,0:127	1/1:131,27,0:127
SL3.0ch01	79557716	.	A	C	127	PASS	DP=8;VDB=0.248205;SGB=-1.73392;MQSB=0.900802;MQ0F=0;AC=8;AN=8;DP4=0,0,3,5;MQ=20;AF=1	GT:PL:GQ	1/1:56,9,0:127	1/1:40,6,0:127	1/1:36,6,0:127	1/1:20,3,0:127
SL3.0ch01	79564695	.	T	A	91	PASS	DP=8;VDB=0.155969;SGB=-1.6318;MQSB=1;MQ0F=0;AC=8;AN=8;DP4=0,0,5,1;MQ=20;AF=1	GT:PL:GQ	1/1:20,3,0:127	1/1:20,3,0:127	1/1:40,6,0:127	1/1:36,6,0:127
SL3.0ch01	79564967	.	C	T	71	PASS	DP=6;VDB=0.0513395;SGB=-1.56381;MQSB=1;MQ0F=0;AC=8;AN=8;DP4=0,0,4,1;MQ=20;AF=1	GT:PL:GQ	1/1:20,3,0:127	1/1:36,6,0:127	1/1:20,3,0:127	1/1:20,3,0:127
SL3.0ch01	79576766	.	A	C	87	PASS	DP=9;VDB=0.520678;SGB=-1.6318;MQSB=1;MQ0F=0;AC=8;AN=8;DP4=0,0,4,2;MQ=20;AF=1	GT:PL:GQ	1/1:20,3,0:127	1/1:20,3,0:127	1/1:36,6,0:127	1/1:36,6,0:127
SL3.0ch01	79613372	.	A	T	410	PASS	DP=30;VDB=0.542218;SGB=-2.11093;MQSB=1;MQ0F=0;AC=8;AN=8;DP4=0,0,13,16;MQ=20;AF=1	GT:PL:GQ	1/1:69,12,0:127	1/1:99,18,0:127	1/1:146,33,0:127	1/1:121,24,0:127
SL3.0ch01	79613517	.	A	G	371	PASS	DP=38;VDB=0.787832;SGB=-1.72483;MQSB=1;MQ0F=0;AC=8;AN=8;DP4=0,0,14,12;MQ=20;AF=1	GT:PL:GQ	1/1:73,12,0:127	1/1:73,12,0:127	1/1:103,21,0:127	1/1:147,33,0:127
SL3.0ch01	79613609	.	A	G	286	PASS	DP=20;VDB=0.973482;SGB=-1.8134;MQSB=1;MQ0F=0;AC=8;AN=8;DP4=0,0,12,7;MQ=20;AF=1	GT:PL:GQ	1/1:85,15,0:127	1/1:36,6,0:127	1/1:73,12,0:127	1/1:117,24,0:127
SL3.0ch01	79613949	.	A	C	108	PASS	DP=7;VDB=6.71664e-05;SGB=-1.62611;MQSB=1;MQ0F=0;AC=8;AN=8;DP4=0,0,1,6;MQ=20;AF=1	GT:PL:GQ	1/1:20,3,0:127	1/1:20,3,0:127	1/1:36,6,0:127	1/1:57,9,0:127
SL3.0ch01	79615010	.	C	T	317	PASS	DP=26;VDB=0.825175;SGB=-2.26358;MQSB=1;MQ0F=0;AC=8;AN=8;DP4=0,0,17,7;MQ=20;AF=1	GT:PL:GQ	1/1:96,18,0:127	1/1:76,21,0:127	1/1:56,9,0:127	1/1:114,24,0:127
SL3.0ch01	79662237	.	G	T	91	PASS	DP=6;VDB=0.421219;SGB=-1.53044;MQSB=0.861511;MQ0F=0;AC=8;AN=8;DP4=0,0,3,3;MQ=20;AF=1	GT:PL:GQ	1/1:20,3,0:127	1/1:20,3,0:127	1/1:56,9,0:127	1/1:20,3,0:127
SL3.0ch01	79663248	.	A	G	92	PASS	DP=7;VDB=0.293058;SGB=-1.53044;MQSB=1;MQ0F=0;AC=8;AN=8;DP4=0,0,2,4;MQ=20;AF=1	GT:PL:GQ	1/1:20,3,0:127	1/1:20,3,0:127	1/1:20,3,0:127	1/1:57,9,0:127
SL3.0ch01	79673879	.	T	C	435	PASS	DP=51;VDB=0.247648;SGB=1.52506;MQSB=1;MQ0F=0;AC=8;AN=8;DP4=0,0,29,15;MQ=20;AF=1	GT:PL:GQ	1/1:57,9,0:127	1/1:99,18,0:127	1/1:142,36,0:127	1/1:162,69,0:127
SL3.0ch01	79676168	.	A	G	304	PASS	DP=23;VDB=0.530276;SGB=-1.88334;MQSB=1;MQ0F=0;AC=8;AN=8;DP4=0,0,12,9;MQ=20;AF=1	GT:PL:GQ	1/1:20,3,0:127	1/1:103,21,0:127	1/1:85,15,0:127	1/1:121,24,0:127
SL3.0ch01	79693984	.	G	T	370	PASS	DP=40;VDB=3.21294e-05;SGB=0.852917;MQSB=1;MQ0F=0;AC=8;AN=8;DP4=0,0,14,19;MQ=20;AF=1	GT:PL:GQ	1/1:20,3,0:127	1/1:36,6,0:127	1/1:179,51,0:127	1/1:160,39,0:127
SL3.0ch01	79694028	.	G	C	348	PASS	DP=36;VDB=1.92313e-08;SGB=-0.554478;MQSB=1;MQ0F=0;AC=8;AN=8;DP4=0,0,8,20;MQ=20;AF=1	GT:PL:GQ	1/1:36,6,0:127	1/1:36,6,0:127	1/1:160,39,0:127	1/1:141,33,0:127
SL3.0ch01	79708712	.	C	T	560	PASS	DP=53;VDB=0.917568;SGB=-2.70294;RPB=1;MQB=1;MQSB=1;BQB=1;MQ0F=0;AC=8;AN=8;DP4=0,1,23,27;MQ=20;AF=1	GT:PL:GQ	1/1:137,19,0:33	1/1:160,42,0:56	1/1:134,30,0:44	1/1:152,42,0:56
SL3.0ch01	79710124	.	A	C	401	PASS	DP=52;VDB=0.271091;SGB=-2.47109;RPB=0.362765;MQB=1;MQSB=1;BQB=0.869213;MQ0F=0;ICB=0.07;HOB=0.03125;AC=7;AN=8;DP4=1,3,37,8;MQ=20;AF=0.875	GT:PL:GQ	0/1:64,0,43:36	1/1:135,45,0:51	1/1:135,42,0:48	1/1:103,30,0:36
SL3.0ch01	79711105	.	T	C	689	PASS	DP=96;VDB=0.985815;SGB=-2.68534;MQSB=1;MQ0F=0;AC=8;AN=8;DP4=0,0,56,34;MQ=20;AF=1	GT:PL:GQ	1/1:172,60,0:127	1/1:172,57,0:127	1/1:188,63,0:127	1/1:182,90,0:127
SL3.0ch01	79745218	.	T	C	84	PASS	DP=8;VDB=0.641691;SGB=-1.53044;MQ0F=0;AC=8;AN=8;DP4=0,0,6,0;MQ=20;AF=1	GT:PL:GQ	1/1:49,9,0:127	1/1:20,3,0:127	1/1:20,3,0:127	1/1:20,3,0:127
SL3.0ch01	79748430	.	A	G	128	PASS	DP=8;VDB=0.526163;SGB=-1.73392;MQSB=0.900802;MQ0F=0;AC=8;AN=8;DP4=0,0,5,3;MQ=20;AF=1	GT:PL:GQ	1/1:40,6,0:127	1/1:36,6,0:127	1/1:20,3,0:127	1/1:57,9,0:127
SL3.0ch01	79751360	.	C	A	300	PASS	DP=27;VDB=0.266073;SGB=-1.70581;MQSB=1;MQ0F=0;AC=8;AN=8;DP4=0,0,17,6;MQ=20;AF=1	GT:PL:GQ	1/1:70,12,0:127	1/1:60,12,0:127	1/1:68,15,0:127	1/1:127,30,0:127
SL3.0ch01	79751623	.	A	G	290	PASS	DP=23;VDB=0.00141482;SGB=-0.837778;MQSB=1;MQ0F=0;AC=8;AN=8;DP4=0,0,9,12;MQ=20;AF=1	GT:PL:GQ	1/1:57,9,0:127	1/1:60,12,0:127	1/1:141,33,0:127	1/1:57,9,0:127
SL3.0ch01	79753168	.	T	A	216	PASS	DP=15;VDB=0.72907;SGB=-1.92687;MQSB=1;MQ0F=0;AC=8;AN=8;DP4=0,0,5,8;MQ=20;AF=1	GT:PL:GQ	1/1:57,9,0:127	1/1:87,15,0:127	1/1:40,6,0:127	1/1:57,9,0:127
SL3.0ch01	79753380	.	T	A	334	PASS	DP=27;VDB=0.00826816;SGB=-2.39086;MQSB=1;MQ0F=0;AC=8;AN=8;DP4=0,0,11,12;MQ=20;AF=1	GT:PL:GQ	1/1:95,18,0:127	1/1:79,15,0:127	1/1:87,15,0:127	1/1:98,21,0:127
SL3.0ch01	79753398	.	A	T	333	PASS	DP=27;VDB=0.151436;SGB=-2.4001;MQSB=1;MQ0F=0;AC=8;AN=8;DP4=0,0,14,8;MQ=20;AF=1	GT:PL:GQ	1/1:95,18,0:127	1/1:79,15,0:127	1/1:85,15,0:127	1/1:99,18,0:127
SL3.0ch01	79754530	.	G	T	71	PASS	DP=6;VDB=0.86066;SGB=-1.56381;MQSB=1;MQ0F=0;AC=8;AN=8;DP4=0,0,2,3;MQ=20;AF=1	GT:PL:GQ	1/1:20,3,0:127	1/1:36,6,0:127	1/1:20,3,0:127	1/1:20,3,0:127
SL3.0ch01	79772236	.	G	A	463	PASS	DP=45;VDB=0.747774;SGB=-2.60815;MQSB=1;MQ0F=0;AC=8;AN=8;DP4=0,0,28,11;MQ=20;AF=1	GT:PL:GQ	1/1:109,24,0:127	1/1:113,27,0:127	1/1:134,30,0:127	1/1:132,36,0:127
SL3.0ch01	79773260	.	T	G	71	PASS	DP=6;VDB=0.405004;SGB=-1.56381;MQSB=1;MQ0F=0;AC=8;AN=8;DP4=0,0,4,1;MQ=20;AF=1	GT:PL:GQ	1/1:20,3,0:127	1/1:20,3,0:127	1/1:36,6,0:127	1/1:20,3,0:127
SL3.0ch01	79773433	.	A	G	141	PASS	DP=9;VDB=0.0925341;SGB=-1.60889;MQSB=0.924584;MQ0F=0;AC=8;AN=8;DP4=0,0,6,3;MQ=20;AF=1	GT:PL:GQ	1/1:20,3,0:127	1/1:20,3,0:127	1/1:69,12,0:127	1/1:57,9,0:127
SL3.0ch01	79773484	.	C	A	100	PASS	DP=11;VDB=0.112445;SGB=-1.62611;MQ0F=0;AC=8;AN=8;DP4=0,0,7,0;MQ=20;AF=1	GT:PL:GQ	1/1:36,6,0:127	1/1:20,3,0:127	1/1:49,9,0:127	1/1:20,3,0:127
SL3.0ch01	79775106	.	T	C	91	PASS	DP=7;VDB=0.733112;SGB=-1.6318;MQSB=1;MQ0F=0;AC=8;AN=8;DP4=0,0,5,1;MQ=20;AF=1	GT:PL:GQ	1/1:20,3,0:127	1/1:20,3,0:127	1/1:40,6,0:127	1/1:36,6,0:127
SL3.0ch01	79775375	.	G	T	127	PASS	DP=9;VDB=0.329426;SGB=-1.65343;MQSB=1;MQ0F=0;AC=8;AN=8;DP4=0,0,6,2;MQ=20;AF=1	GT:PL:GQ	1/1:20,3,0:127	1/1:20,3,0:127	1/1:56,9,0:127	1/1:56,9,0:127
SL3.0ch01	79784241	.	G	A	92	PASS	DP=6;VDB=0.641691;SGB=-1.53044;MQSB=0.861511;MQ0F=0;AC=8;AN=8;DP4=0,0,3,3;MQ=20;AF=1	GT:PL:GQ	1/1:20,3,0:127	1/1:20,3,0:127	1/1:57,9,0:127	1/1:20,3,0:127
SL3.0ch01	79808940	.	T	C	104	PASS	DP=8;VDB=0.702808;SGB=-1.62611;MQSB=1;MQ0F=0;AC=8;AN=8;DP4=0,0,6,1;MQ=20;AF=1	GT:PL:GQ	1/1:20,3,0:127	1/1:40,6,0:127	1/1:49,9,0:127	1/1:20,3,0:127
SL3.0ch01	79809693	.	G	T	281	PASS	DP=23;VDB=0.922292;SGB=-2.10135;MQSB=1;MQ0F=0;AC=8;AN=8;DP4=0,0,12,7;MQ=20;AF=1	GT:PL:GQ	1/1:57,9,0:127	1/1:69,12,0:127	1/1:93,21,0:127	1/1:87,15,0:127
SL3.0ch01	79815824	.	G	A	293	PASS	DP=23;VDB=0.561811;SGB=-1.16134;MQSB=1;MQ0F=0;AC=8;AN=8;DP4=0,0,8,12;MQ=20;AF=1	GT:PL:GQ	1/1:70,12,0:127	1/1:36,6,0:127	1/1:73,12,0:127	1/1:139,30,0:127
SL3.0ch01	79833434	.	T	C	144	PASS	DP=14;VDB=0.117011;SGB=-1.75294;MQSB=1;MQ0F=0;AC=8;AN=8;DP4=0,0,8,2;MQ=20;AF=1	GT:PL:GQ	1/1:49,9,0:127	1/1:60,12,0:127	1/1:40,6,0:127	1/1:20,3,0:127
SL3.0ch01	79850843	.	A	T	196	PASS	DP=17;VDB=0.27949;SGB=-1.48144;MQSB=1;MQ0F=0;AC=8;AN=8;DP4=0,0,14,2;MQ=20;AF=1	GT:PL:GQ	1/1:20,3,0:127	1/1:36,6,0:127	1/1:86,18,0:127	1/1:79,21,0:127
SL3.0ch01	79851407	.	C	T	572	PASS	DP=73;VDB=0.473901;SGB=-1.621;MQSB=1;MQ0F=0;AC=8;AN=8;DP4=0,0,35,27;MQ=20;AF=1	GT:PL:GQ	1/1:73,12,0:127	1/1:153,36,0:127	1/1:188,69,0:127	1/1:183,69,0:127
SL3.0ch01	79852427	.	G	A	532	PASS	DP=64;VDB=0.0403306;SGB=0.709364;MQSB=1;MQ0F=0;AC=8;AN=8;DP4=0,0,23,27;MQ=20;AF=1	GT:PL:GQ	1/1:103,21,0:127	1/1:111,21,0:127	1/1:149,36,0:127	1/1:194,72,0:127
SL3.0ch01	79852472	.	T	C	431	PASS	DP=53;VDB=0.0899426;SGB=0.155769;MQSB=1;MQ0F=0;AC=8;AN=8;DP4=0,0,20,21;MQ=20;AF=1	GT:PL:GQ	1/1:69,12,0:127	1/1:40,6,0:127	1/1:172,54,0:127	1/1:175,51,0:127
SL3.0ch01	79852629	.	G	T	541	PASS	DP=64;VDB=0.183957;SGB=-0.776757;MQSB=1;MQ0F=0;AC=8;AN=8;DP4=0,0,33,21;MQ=20;AF=1	GT:PL:GQ	1/1:95,18,0:127	1/1:117,24,0:127	1/1:171,51,0:127	1/1:183,69,0:127
SL3.0ch01	79853278	.	C	G	351	PASS	DP=49;VDB=0.114657;SGB=1.59048;MQSB=1;MQ0F=0;AC=8;AN=8;DP4=0,0,28,11;MQ=20;AF=1	GT:PL:GQ	1/1:36,6,0:127	1/1:20,3,0:127	1/1:156,57,0:127	1/1:164,51,0:127
SL3.0ch01	79929864	.	T	C	120	PASS	DP=9;VDB=0.0258883;SGB=-1.73392;MQSB=0.992367;MQ0F=0;AC=8;AN=8;DP4=0,0,4,4;MQ=20;AF=1	GT:PL:GQ	1/1:40,6,0:127	1/1:20,3,0:127	1/1:36,6,0:127	1/1:49,9,0:127
SL3.0ch01	79946330	.	G	C	71	PASS	DP=5;VDB=0.00215942;SGB=-1.56381;MQ0F=0;AC=8;AN=8;DP4=0,0,5,0;MQ=20;AF=1	GT:PL:GQ	1/1:20,3,0:127	1/1:20,3,0:127	1/1:36,6,0:127	1/1:20,3,0:127
SL3.0ch01	79951074	.	G	T	96	PASS	DP=10;VDB=1.60207e-05;SGB=-1.65343;MQ0F=0;AC=8;AN=8;DP4=0,0,8,0;MQ=20;AF=1	GT:PL:GQ	1/1:49,9,0:127	1/1:20,3,0:127	1/1:43,17,11:127	1/1:20,3,0:127
SL3.0ch01	79955267	.	G	A	165	PASS	DP=13;VDB=0.528324;SGB=-1.35626;MQSB=0.964642;MQ0F=0;AC=8;AN=8;DP4=0,0,7,4;MQ=20;AF=1	GT:PL:GQ	1/1:35,6,0:127	1/1:20,3,0:127	1/1:95,18,0:127	1/1:40,6,0:127
SL3.0ch01	79958035	.	C	G	188	PASS	DP=17;VDB=0.892083;SGB=-1.39191;MQSB=1;MQ0F=0;AC=8;AN=8;DP4=0,0,12,2;MQ=20;AF=1	GT:PL:GQ	1/1:14,3,0:127	1/1:36,6,0:127	1/1:60,12,0:127	1/1:103,21,0:127
SL3.0ch01	79958099	.	C	T	258	PASS	DP=20;VDB=0.509994;SGB=-1.31793;MQSB=1;MQ0F=0;AC=8;AN=8;DP4=0,0,8,10;MQ=20;AF=1	GT:PL:GQ	1/1:20,3,0:127	1/1:36,6,0:127	1/1:116,24,0:127	1/1:111,21,0:127
SL3.0ch01	79958970	.	A	T	111	PASS	DP=8;VDB=0.242574;SGB=-1.54553;MQSB=1;MQ0F=0;AC=8;AN=8;DP4=0,0,7,1;MQ=20;AF=1	GT:PL:GQ	1/1:36,6,0:127	1/1:20,3,0:127	1/1:20,3,0:127	1/1:60,12,0:127
SL3.0ch01	79981732	.	A	G	149	PASS	DP=11;VDB=0.667402;SGB=-1.75294;MQSB=0.916482;MQ0F=0;AC=8;AN=8;DP4=0,0,7,3;MQ=20;AF=1	GT:PL:GQ	1/1:69,12,0:127	1/1:49,9,0:127	1/1:36,6,0:127	1/1:20,3,0:127
SL3.0ch01	79981779	.	C	T	187	PASS	DP=18;VDB=0.752305;SGB=-2.01337;MQSB=1;MQ0F=0;AC=8;AN=8;DP4=0,0,12,1;MQ=20;AF=1	GT:PL:GQ	1/1:56,9,0:127	1/1:60,12,0:127	1/1:60,12,0:127	1/1:36,6,0:127
SL3.0ch01	79981782	.	G	A	187	PASS	DP=18;VDB=0.767474;SGB=-2.01337;MQSB=1;MQ0F=0;AC=8;AN=8;DP4=0,0,12,1;MQ=20;AF=1	GT:PL:GQ	1/1:56,9,0:127	1/1:60,12,0:127	1/1:60,12,0:127	1/1:36,6,0:127
SL3.0ch01	79982139	.	T	C	75	PASS	DP=6;VDB=0.566267;SGB=-1.56381;MQSB=1;MQ0F=0;AC=8;AN=8;DP4=0,0,3,2;MQ=20;AF=1	GT:PL:GQ	1/1:20,3,0:127	1/1:20,3,0:127	1/1:20,3,0:127	1/1:40,6,0:127
SL3.0ch01	79984319	.	G	C	195	PASS	DP=15;VDB=0.403098;SGB=-1.67221;MQSB=1;MQ0F=0;AC=8;AN=8;DP4=0,0,2,11;MQ=20;AF=1	GT:PL:GQ	1/1:36,6,0:127	1/1:91,18,0:127	1/1:36,6,0:127	1/1:57,9,0:127
SL3.0ch01	79984330	.	G	A	208	PASS	DP=14;VDB=0.529692;SGB=-1.80972;MQSB=1;MQ0F=0;AC=8;AN=8;DP4=0,0,2,12;MQ=20;AF=1	GT:PL:GQ	1/1:36,6,0:127	1/1:91,18,0:127	1/1:57,9,0:127	1/1:49,9,0:127
SL3.0ch01	79986480	.	A	G	432	PASS	DP=36;VDB=0.837098;SGB=-2.55509;MQSB=1;MQ0F=0;AC=8;AN=8;DP4=0,0,20,12;MQ=20;AF=1	GT:PL:GQ	1/1:117,24,0:127	1/1:86,18,0:127	1/1:131,27,0:127	1/1:123,27,0:127
SL3.0ch01	79986980	.	C	T	475	PASS	DP=54;VDB=0.954179;SGB=-2.67023;RPB=0.813213;MQB=1;MQSB=1;BQB=0.961669;MQ0F=0;ICB=0.07;HOB=0.03125;AC=7;AN=8;DP4=4,3,27,16;MQ=20;AF=0.875	GT:PL:GQ	0/1:93,0,71:64	1/1:127,30,0:36	1/1:142,36,0:42	1/1:149,36,0:42
SL3.0ch01	79987748	.	C	A	370	PASS	DP=36;VDB=0.76142;SGB=-1.44794;MQSB=1;MQ0F=0;AC=8;AN=8;DP4=0,0,20,10;MQ=20;AF=1	GT:PL:GQ	1/1:126,27,0:127	1/1:61,12,0:127	1/1:143,39,0:127	1/1:65,12,0:127
SL3.0ch01	79989130	.	A	G	463	PASS	DP=40;VDB=0.719347;SGB=-2.11442;MQSB=1;MQ0F=0;AC=8;AN=8;DP4=0,0,18,17;MQ=20;AF=1	GT:PL:GQ	1/1:99,18,0:127	1/1:147,33,0:127	1/1:157,39,0:127	1/1:85,15,0:127
SL3.0ch01	79999583	.	C	G	141	PASS	DP=10;VDB=0.358583;SGB=-1.67832;MQSB=0.974597;MQ0F=0;AC=8;AN=8;DP4=0,0,5,4;MQ=20;AF=1	GT:PL:GQ	1/1:70,12,0:127	1/1:40,6,0:127	1/1:36,6,0:127	1/1:20,3,0:127
SL3.0ch01	80000726	.	T	A	75	PASS	DP=6;VDB=0.44936;SGB=-1.56381;MQSB=1;MQ0F=0;AC=8;AN=8;DP4=0,0,2,3;MQ=20;AF=1	GT:PL:GQ	1/1:20,3,0:127	1/1:20,3,0:127	1/1:20,3,0:127	1/1:40,6,0:127
SL3.0ch01	80001442	.	C	A	246	PASS	DP=19;VDB=0.0142546;SGB=-1.70523;MQSB=1;MQ0F=0;AC=8;AN=8;DP4=0,0,9,7;MQ=20;AF=1	GT:PL:GQ	1/1:109,21,0:127	1/1:73,12,0:127	1/1:69,12,0:127	1/1:20,3,0:127
SL3.0ch01	80031125	.	C	T	575	PASS	DP=80;VDB=0.00942872;SGB=-2.73945;RPB=0.927536;MQB=1;MQSB=1;BQB=0.902679;MQ0F=0;ICB=0.07;HOB=0.03125;AC=7;AN=8;DP4=1,6,15,52;MQ=20;AF=0.875	GT:PL:GQ	0/1:111,0,50:42	1/1:161,48,0:55	1/1:158,51,0:58	1/1:181,60,0:67
SL3.0ch01	80031128	.	C	T	572	PASS	DP=76;VDB=0.0568489;SGB=-2.74536;RPB=0.672294;MQB=1;MQSB=1;BQB=0.964896;MQ0F=0;ICB=0.07;HOB=0.03125;AC=7;AN=8;DP4=1,5,14,54;MQ=20;AF=0.875	GT:PL:GQ	0/1:111,0,42:34	1/1:158,51,0:58	1/1:158,51,0:58	1/1:181,60,0:67
SL3.0ch01	80031171	.	C	A	494	PASS	DP=55;VDB=0.00457927;SGB=-2.6689;RPB=0.0298763;MQB=1;MQSB=1;BQB=0.579661;MQ0F=0;ICB=0.07;HOB=0.03125;AC=7;AN=8;DP4=2,4,19,23;MQ=20;AF=0.875	GT:PL:GQ	0/1:110,0,55:47	1/1:152,36,0:43	1/1:139,30,0:37	1/1:129,27,0:34
SL3.0ch01	80042194	.	C	G	107	PASS	DP=14;VDB=0.301201;SGB=-1.62611;MQSB=1;MQ0F=0;AC=8;AN=8;DP4=0,0,6,1;MQ=20;AF=1	GT:PL:GQ	1/1:56,9,0:127	1/1:36,6,0:127	1/1:20,3,0:127	1/1:20,3,0:127
SL3.0ch01	80042731	.	G	A	284	PASS	DP=21;VDB=0.879664;SGB=-1.84012;MQSB=1;MQ0F=0;AC=8;AN=8;DP4=0,0,8,11;MQ=20;AF=1	GT:PL:GQ	1/1:109,21,0:127	1/1:49,9,0:127	1/1:40,6,0:127	1/1:111,21,0:127
SL3.0ch01	80043187	.	C	A	174	PASS	DP=11;VDB=0.129745;SGB=-1.7642;MQSB=1;MQ0F=0;AC=8;AN=8;DP4=0,0,3,8;MQ=20;AF=1	GT:PL:GQ	1/1:70,12,0:127	1/1:73,12,0:127	1/1:36,6,0:127	1/1:20,3,0:127
SL3.0ch01	80051636	.	A	G	115	PASS	DP=9;VDB=0.134851;SGB=-1.54553;MQSB=1;MQ0F=0;AC=8;AN=8;DP4=0,0,1,7;MQ=20;AF=1	GT:PL:GQ	1/1:60,12,0:127	1/1:20,3,0:127	1/1:40,6,0:127	1/1:20,3,0:127
SL3.0ch01	80068406	.	C	A	219	PASS	DP=24;VDB=0.300633;SGB=-0.915423;MQSB=1;MQ0F=0;AC=8;AN=8;DP4=0,0,21,1;MQ=20;AF=1	GT:PL:GQ	1/1:36,6,0:127	1/1:20,3,0:127	1/1:85,27,0:127	1/1:103,30,0:127
SL3.0ch01	80069062	.	T	C	228	PASS	DP=15;VDB=0.433274;SGB=-2.11175;MQSB=1;MQ0F=0;AC=8;AN=8;DP4=0,0,5,9;MQ=20;AF=1	GT:PL:GQ	1/1:57,9,0:127	1/1:70,12,0:127	1/1:70,12,0:127	1/1:56,9,0:127
SL3.0ch01	80070174	.	C	T	248	PASS	DP=20;VDB=0.775323;SGB=-1.76118;MQSB=1;MQ0F=0;AC=8;AN=8;DP4=0,0,8,8;MQ=20;AF=1	GT:PL:GQ	1/1:20,3,0:127	1/1:98,18,0:127	1/1:56,9,0:127	1/1:99,18,0:127
SL3.0ch01	80071001	.	A	G	247	PASS	DP=23;VDB=0.0448925;SGB=-1.96481;MQSB=1;MQ0F=0;AC=8;AN=8;DP4=0,0,2,16;MQ=20;AF=1	GT:PL:GQ	1/1:36,6,0:127	1/1:60,12,0:127	1/1:108,21,0:127	1/1:68,15,0:127
SL3.0ch01	80122707	.	G	A	525	PASS	DP=63;VDB=3.72302e-08;SGB=-5.22066;RPB=0.143754;MQB=1;MQSB=1;BQB=0.510353;MQ0F=0;ICB=0.07;HOB=0.03125;AC=7;AN=8;DP4=6,3,22,26;MQ=20;AF=0.875	GT:PL:GQ	0/1:95,0,83:77	1/1:168,45,0:50	1/1:152,36,0:41	1/1:146,33,0:38
SL3.0ch01	80122713	.	T	G	479	PASS	DP=60;VDB=1.05083e-10;SGB=-5.03763;RPB=0.153559;MQB=1;MQSB=1;BQB=0.999779;MQ0F=0;ICB=0.07;HOB=0.03125;AC=7;AN=8;DP4=8,3,16,28;MQ=20;AF=0.875	GT:PL:GQ	0/1:84,0,93:87	1/1:160,39,0:43	1/1:135,36,0:40	1/1:136,30,0:34
SL3.0ch01	80123764	.	T	C	227	PASS	DP=16;VDB=0.174829;SGB=-2.0648;MQSB=0.966012;MQ0F=0;AC=8;AN=8;DP4=0,0,7,7;MQ=20;AF=1	GT:PL:GQ	1/1:70,12,0:127	1/1:73,12,0:127	1/1:73,12,0:127	1/1:36,6,0:127
SL3.0ch01	80124232	.	G	A	189	PASS	DP=13;VDB=0.511287;SGB=-1.81524;MQSB=1;MQ0F=0;AC=8;AN=8;DP4=0,0,4,8;MQ=20;AF=1	GT:PL:GQ	1/1:36,6,0:127	1/1:40,6,0:127	1/1:56,9,0:127	1/1:82,15,0:127
SL3.0ch01	80124305	.	T	C	394	PASS	DP=34;VDB=0.148184;SGB=-2.41125;MQSB=1;MQ0F=0;AC=8;AN=8;DP4=0,0,20,10;MQ=20;AF=1	GT:PL:GQ	1/1:116,30,0:127	1/1:103,21,0:127	1/1:121,24,0:127	1/1:79,15,0:127
SL3.0ch01	80125306	.	C	T	91	PASS	DP=7;VDB=0.0697235;SGB=-1.6318;MQSB=1;MQ0F=0;AC=8;AN=8;DP4=0,0,4,2;MQ=20;AF=1	GT:PL:GQ	1/1:20,3,0:127	1/1:20,3,0:127	1/1:36,6,0:127	1/1:40,6,0:127
SL3.0ch01	80127069	.	T	C	107	PASS	DP=7;VDB=0.385886;SGB=-1.62611;MQSB=1.01283;MQ0F=0;AC=8;AN=8;DP4=0,0,4,3;MQ=20;AF=1	GT:PL:GQ	1/1:20,3,0:127	1/1:36,6,0:127	1/1:56,9,0:127	1/1:20,3,0:127
SL3.0ch01	80129817	.	T	C	313	PASS	DP=25;VDB=0.944094;SGB=-1.9352;MQSB=1;MQ0F=0;AC=8;AN=8;DP4=0,0,8,15;MQ=20;AF=1	GT:PL:GQ	1/1:108,27,0:127	1/1:109,21,0:127	1/1:36,6,0:127	1/1:85,15,0:127
SL3.0ch01	80131133	.	G	A	141	PASS	DP=11;VDB=0.517352;SGB=-1.67832;MQSB=0.974597;MQ0F=0;AC=8;AN=8;DP4=0,0,4,5;MQ=20;AF=1	GT:PL:GQ	1/1:20,3,0:127	1/1:36,6,0:127	1/1:40,6,0:127	1/1:70,12,0:127
SL3.0ch01	80131504	.	C	A	140	PASS	DP=9;VDB=0.111658;SGB=-1.3927;MQSB=0.974597;MQ0F=0;AC=8;AN=8;DP4=0,0,4,5;MQ=20;AF=1	GT:PL:GQ	1/1:40,6,0:127	1/1:20,3,0:127	1/1:20,3,0:127	1/1:85,15,0:127
SL3.0ch01	80134163	.	T	C	121	PASS	DP=11;VDB=0.0412671;SGB=-1.54553;MQSB=0.900802;MQ0F=0;AC=8;AN=8;DP4=0,0,3,5;MQ=20;AF=1	GT:PL:GQ	1/1:36,6,0:127	1/1:20,3,0:127	1/1:70,12,0:127	1/1:20,3,0:127
SL3.0ch01	80134224	.	G	C	104	PASS	DP=8;VDB=0.482159;SGB=-1.42054;MQSB=1.01283;MQ0F=0;AC=8;AN=8;DP4=0,0,4,3;MQ=20;AF=1	GT:PL:GQ	1/1:69,12,0:127	1/1:20,3,0:127	1/1:20,3,0:127	1/1:20,3,0:127
SL3.0ch01	80178400	.	A	G	107	PASS	DP=7;VDB=0.0520917;SGB=-1.7175;MQSB=1;MQ0F=0;AC=8;AN=8;DP4=0,0,6,1;MQ=20;AF=1	GT:PL:GQ	1/1:20,3,0:127	1/1:36,6,0:127	1/1:40,6,0:127	1/1:36,6,0:127
SL3.0ch01	80178463	.	C	T	181	PASS	DP=12;VDB=0.259328;SGB=-1.53493;MQSB=1;MQ0F=0;AC=8;AN=8;DP4=0,0,8,4;MQ=20;AF=1	GT:PL:GQ	1/1:40,6,0:127	1/1:40,6,0:127	1/1:86,18,0:127	1/1:40,6,0:127
SL3.0ch01	80178503	.	A	G	124	PASS	DP=10;VDB=0.424295;SGB=-1.54553;MQSB=0.992367;MQ0F=0;AC=8;AN=8;DP4=0,0,4,4;MQ=20;AF=1	GT:PL:GQ	1/1:40,6,0:127	1/1:20,3,0:127	1/1:69,12,0:127	1/1:20,3,0:127
SL3.0ch01	80178938	.	G	A	177	PASS	DP=13;VDB=0.80643;SGB=-1.96916;MQSB=0.964642;MQ0F=0;AC=8;AN=8;DP4=0,0,7,4;MQ=20;AF=1	GT:PL:GQ	1/1:56,9,0:127	1/1:57,9,0:127	1/1:40,6,0:127	1/1:49,9,0:127
SL3.0ch01	80179511	.	A	G	180	PASS	DP=14;VDB=0.282505;SGB=-1.2682;MQSB=1;MQ0F=0;AC=8;AN=8;DP4=0,0,8,5;MQ=20;AF=1	GT:PL:GQ	1/1:36,6,0:127	1/1:93,21,0:127	1/1:20,3,0:127	1/1:56,9,0:127
SL3.0ch01	80180078	.	C	T	311	PASS	DP=25;VDB=0.508198;SGB=-1.88334;MQSB=1;MQ0F=0;AC=8;AN=8;DP4=0,0,8,13;MQ=20;AF=1	GT:PL:GQ	1/1:87,15,0:127	1/1:20,3,0:127	1/1:121,24,0:127	1/1:108,21,0:127
SL3.0ch01	80180089	.	C	T	336	PASS	DP=24;VDB=0.963501;SGB=-2.05687;MQSB=1;MQ0F=0;AC=8;AN=8;DP4=0,0,10,13;MQ=20;AF=1	GT:PL:GQ	1/1:121,24,0:127	1/1:20,3,0:127	1/1:111,21,0:127	1/1:109,21,0:127
SL3.0ch01	80181345	.	G	C	323	PASS	DP=27;VDB=0.050026;SGB=-1.88531;MQSB=1;MQ0F=0;AC=8;AN=8;DP4=0,0,13,9;MQ=20;AF=1	GT:PL:GQ	1/1:99,18,0:127	1/1:56,9,0:127	1/1:69,12,0:127	1/1:124,27,0:127
SL3.0ch01	80186226	.	G	A	124	PASS	DP=9;VDB=0.000669618;SGB=-1.60889;MQ0F=0;AC=8;AN=8;DP4=0,0,9,0;MQ=20;AF=1	GT:PL:GQ	1/1:20,3,0:127	1/1:20,3,0:127	1/1:60,12,0:127	1/1:49,9,0:127
SL3.0ch01	80186237	.	A	G	124	PASS	DP=9;VDB=0.000594185;SGB=-1.60889;MQ0F=0;AC=8;AN=8;DP4=0,0,9,0;MQ=20;AF=1	GT:PL:GQ	1/1:20,3,0:127	1/1:20,3,0:127	1/1:60,12,0:127	1/1:49,9,0:127
SL3.0ch01	80186644	.	C	G	127	PASS	DP=9;VDB=0.378188;SGB=-1.73392;MQSB=0.992367;MQ0F=0;AC=8;AN=8;DP4=0,0,4,4;MQ=20;AF=1	GT:PL:GQ	1/1:36,6,0:127	1/1:20,3,0:127	1/1:40,6,0:127	1/1:56,9,0:127
SL3.0ch01	80187520	.	T	C	103	PASS	DP=9;VDB=0.997996;SGB=-1.7175;MQSB=1;MQ0F=0;AC=8;AN=8;DP4=0,0,5,2;MQ=20;AF=1	GT:PL:GQ	1/1:36,6,0:127	1/1:20,3,0:127	1/1:36,6,0:127	1/1:36,6,0:127
SL3.0ch01	80206764	.	C	A	55	PASS	DP=6;VDB=0.709006;SGB=-1.51954;MQ0F=0;AC=8;AN=8;DP4=0,0,4,0;MQ=20;AF=1	GT:PL:GQ	1/1:20,3,0:127	1/1:20,3,0:127	1/1:20,3,0:127	1/1:20,3,0:127
SL3.0ch01	80207861	.	A	C	224	PASS	DP=21;VDB=0.370849;SGB=-1.46565;MQSB=1;MQ0F=0;AC=8;AN=8;DP4=0,0,8,7;MQ=20;AF=1	GT:PL:GQ	1/1:85,15,0:127	1/1:20,3,0:127	1/1:36,6,0:127	1/1:108,21,0:127
SL3.0ch01	80214788	.	C	T	369	PASS	DP=28;VDB=0.266316;SGB=-2.0916;MQSB=1;MQ0F=0;AC=8;AN=8;DP4=0,0,13,13;MQ=20;AF=1	GT:PL:GQ	1/1:131,27,0:127	1/1:125,27,0:127	1/1:56,9,0:127	1/1:82,15,0:127
SL3.0ch01	80221492	.	G	C	132	PASS	DP=11;VDB=0.675141;SGB=-1.84697;MQSB=1;MQ0F=0;AC=8;AN=8;DP4=0,0,7,2;MQ=20;AF=1	GT:PL:GQ	1/1:49,9,0:127	1/1:36,6,0:127	1/1:36,6,0:127	1/1:36,6,0:127
SL3.0ch01	80232644	.	A	C	188	PASS	DP=15;VDB=2.53991e-09;SGB=-1.62847;MQ0F=0;AC=8;AN=8;DP4=0,0,15,0;MQ=20;AF=1	GT:PL:GQ	1/1:49,9,0:127	1/1:79,21,0:127	1/1:36,6,0:127	1/1:49,9,0:127
SL3.0ch01	80232647	.	A	G	183	PASS	DP=14;VDB=6.50668e-08;SGB=-1.80972;MQ0F=0;AC=8;AN=8;DP4=0,0,14,0;MQ=20;AF=1	GT:PL:GQ	1/1:49,9,0:127	1/1:74,18,0:127	1/1:36,6,0:127	1/1:49,9,0:127
SL3.0ch01	80233768	.	G	A	160	PASS	DP=12;VDB=0.651537;SGB=-1.81175;MQSB=0.952347;MQ0F=0;AC=8;AN=8;DP4=0,0,5,5;MQ=20;AF=1	GT:PL:GQ	1/1:73,12,0:127	1/1:36,6,0:127	1/1:40,6,0:127	1/1:36,6,0:127
SL3.0ch01	80235455	.	T	C	273	PASS	DP=20;VDB=0.0705593;SGB=-2.1979;MQSB=1;MQ0F=0;AC=8;AN=8;DP4=0,0,7,10;MQ=20;AF=1	GT:PL:GQ	1/1:73,12,0:127	1/1:82,15,0:127	1/1:56,9,0:127	1/1:87,15,0:127
SL3.0ch01	80236541	.	A	T	554	PASS	DP=58;VDB=2.26032e-08;SGB=-1.91877;RPB=1;MQB=1;MQSB=1;BQB=1;MQ0F=0;AC=8;AN=8;DP4=0,1,21,31;MQ=20;AF=1	GT:PL:GQ	1/1:161,31,0:46	1/1:189,60,0:75	1/1:98,21,0:36	1/1:129,27,0:42
SL3.0ch01	80265993	.	G	A	184	PASS	DP=12;VDB=2.26006e-08;SGB=-1.38727;MQSB=1;MQ0F=0;AC=8;AN=8;DP4=0,0,4,8;MQ=20;AF=1	GT:PL:GQ	1/1:99,18,0:127	1/1:20,3,0:127	1/1:70,12,0:127	1/1:20,3,0:127
SL3.0ch01	80298803	.	T	G	150	PASS	DP=11;VDB=0.61407;SGB=-1.55098;MQSB=0.952347;MQ0F=0;AC=8;AN=8;DP4=0,0,5,5;MQ=20;AF=1	GT:PL:GQ	1/1:20,3,0:127	1/1:36,6,0:127	1/1:79,15,0:127	1/1:40,6,0:127
SL3.0ch01	80303629	.	T	A	164	PASS	DP=12;VDB=0.633777;SGB=-1.75294;MQSB=0.952347;MQ0F=0;AC=8;AN=8;DP4=0,0,5,5;MQ=20;AF=1	GT:PL:GQ	1/1:40,6,0:127	1/1:20,3,0:127	1/1:56,9,0:127	1/1:73,12,0:127
SL3.0ch01	80311536	.	T	C	269	PASS	DP=32;VDB=0.000372427;SGB=-0.391909;MQSB=1;MQ0F=0;AC=8;AN=8;DP4=0,0,17,5;MQ=20;AF=1	GT:PL:GQ	1/1:56,9,0:127	1/1:132,36,0:127	1/1:86,18,0:127	1/1:20,3,0:127
SL3.0ch01	80320588	.	T	A	172	PASS	DP=12;VDB=0.510754;SGB=-1.8912;MQSB=0.964642;MQ0F=0;AC=8;AN=8;DP4=0,0,7,4;MQ=20;AF=1	GT:PL:GQ	1/1:36,6,0:127	1/1:36,6,0:127	1/1:56,9,0:127	1/1:69,12,0:127
SL3.0ch01	80322015	.	T	A	356	PASS	DP=96;VDB=3.80711e-25;SGB=-1.62672;RPB=1;MQB=1;MQSB=1;BQB=1;MQ0F=0;AC=8;AN=8;DP4=0,1,1,93;MQ=20;AF=1	GT:PL:GQ	1/1:82,31,0:46	1/1:122,48,0:63	1/1:86,108,0:119	1/1:89,78,0:93
SL3.0ch01	80324835	.	G	A	144	PASS	DP=11;VDB=0.127239;SGB=-1.67832;MQSB=0.924584;MQ0F=0;AC=8;AN=8;DP4=0,0,3,6;MQ=20;AF=1	GT:PL:GQ	1/1:36,6,0:127	1/1:73,12,0:127	1/1:40,6,0:127	1/1:20,3,0:127
SL3.0ch01	80325484	.	A	G	465	PASS	DP=59;VDB=0.295793;SGB=-4.99061;RPB=0.98368;MQB=1;MQSB=1;BQB=0.734195;MQ0F=0;ICB=0.07;HOB=0.03125;AC=7;AN=8;DP4=4,5,27,16;MQ=20;AF=0.875	GT:PL:GQ	0/1:66,0,94:76	1/1:144,39,0:43	1/1:134,30,0:34	1/1:157,39,0:43
SL3.0ch01	80335705	.	G	A	186	PASS	DP=15;VDB=0.0792571;SGB=-1.81524;MQSB=1;MQ0F=0;AC=8;AN=8;DP4=0,0,8,4;MQ=20;AF=1	GT:PL:GQ	1/1:57,9,0:127	1/1:36,6,0:127	1/1:82,15,0:127	1/1:36,6,0:127
SL3.0ch01	80337339	.	A	G	87	PASS	DP=11;VDB=0.4587;SGB=-1.6318;MQ0F=0;AC=8;AN=8;DP4=0,0,6,0;MQ=20;AF=1	GT:PL:GQ	1/1:36,6,0:127	1/1:36,6,0:127	1/1:20,3,0:127	1/1:20,3,0:127
SL3.0ch01	80340802	.	C	A	221	PASS	DP=16;VDB=0.991148;SGB=-1.14213;MQSB=1;MQ0F=0;AC=8;AN=8;DP4=0,0,7,8;MQ=20;AF=1	GT:PL:GQ	1/1:20,3,0:127	1/1:36,6,0:127	1/1:121,24,0:127	1/1:69,12,0:127
SL3.0ch01	80341641	.	T	C	306	PASS	DP=24;VDB=0.657065;SGB=-2.20667;MQSB=1;MQ0F=0;AC=8;AN=8;DP4=0,0,11,9;MQ=20;AF=1	GT:PL:GQ	1/1:70,12,0:127	1/1:85,15,0:127	1/1:73,12,0:127	1/1:103,21,0:127
SL3.0ch01	80341888	.	T	C	242	PASS	DP=22;VDB=0.000836399;SGB=-1.90493;MQSB=1;MQ0F=0;AC=8;AN=8;DP4=0,0,14,3;MQ=20;AF=1	GT:PL:GQ	1/1:69,12,0:127	1/1:93,21,0:127	1/1:56,9,0:127	1/1:49,9,0:127
SL3.0ch01	80343762	.	C	A	99	PASS	DP=7;VDB=9.50611e-05;SGB=-1.7175;MQ0F=0;AC=8;AN=8;DP4=0,0,0,7;MQ=20;AF=1	GT:PL:GQ	1/1:20,3,0:127	1/1:32,6,0:127	1/1:36,6,0:127	1/1:36,6,0:127
SL3.0ch01	80359579	.	C	T	95	PASS	DP=6;VDB=0.602287;SGB=-1.6318;MQSB=0.861511;MQ0F=0;AC=8;AN=8;DP4=0,0,3,3;MQ=20;AF=1	GT:PL:GQ	1/1:40,6,0:127	1/1:20,3,0:127	1/1:20,3,0:127	1/1:40,6,0:127
SL3.0ch01	80362462	.	C	T	168	PASS	DP=16;VDB=0.178357;SGB=-0.582701;MQSB=1;MQ0F=0;AC=8;AN=8;DP4=0,0,8,4;MQ=20;AF=1	GT:PL:GQ	1/1:20,3,0:127	1/1:20,3,0:127	1/1:117,24,0:127	1/1:36,6,0:127
SL3.0ch01	80371468	.	C	T	204	PASS	DP=18;VDB=0.360072;SGB=-1.2019;MQSB=1;MQ0F=0;AC=8;AN=8;DP4=0,0,5,10;MQ=20;AF=1	GT:PL:GQ	1/1:49,9,0:127	1/1:104,24,0:127	1/1:36,6,0:127	1/1:40,6,0:127
SL3.0ch01	80375006	.	G	A	137	PASS	DP=11;VDB=0.26398;SGB=-1.77754;MQSB=0.974597;MQ0F=0;AC=8;AN=8;DP4=0,0,4,5;MQ=20;AF=1	GT:PL:GQ	1/1:20,3,0:127	1/1:49,9,0:127	1/1:36,6,0:127	1/1:57,9,0:127
SL3.0ch01	80402538	.	C	T	84	PASS	DP=6;VDB=0.339131;SGB=-1.53044;MQ0F=0;AC=8;AN=8;DP4=0,0,6,0;MQ=20;AF=1	GT:PL:GQ	1/1:20,3,0:127	1/1:20,3,0:127	1/1:49,9,0:127	1/1:20,3,0:127
SL3.0ch01	80402560	.	T	A	71	PASS	DP=6;VDB=0.108225;SGB=-1.56381;MQ0F=0;AC=8;AN=8;DP4=0,0,5,0;MQ=20;AF=1	GT:PL:GQ	1/1:20,3,0:127	1/1:20,3,0:127	1/1:36,6,0:127	1/1:20,3,0:127
SL3.0ch01	80409059	.	G	A	107	PASS	DP=11;VDB=0.140844;SGB=-1.7175;MQSB=1.01283;MQ0F=0;AC=8;AN=8;DP4=0,0,4,3;MQ=20;AF=1	GT:PL:GQ	1/1:40,6,0:127	1/1:20,3,0:127	1/1:36,6,0:127	1/1:36,6,0:127
SL3.0ch01	80409151	.	T	C	237	PASS	DP=22;VDB=0.626131;SGB=-1.94763;MQSB=1;MQ0F=0;AC=8;AN=8;DP4=0,0,11,5;MQ=20;AF=1	GT:PL:GQ	1/1:40,6,0:127	1/1:86,18,0:127	1/1:49,9,0:127	1/1:87,15,0:127
SL3.0ch01	80420953	.	C	T	588	PASS	DP=64;VDB=0.000330386;SGB=-2.472;MQSB=1;MQ0F=0;AC=8;AN=8;DP4=0,0,34,23;MQ=20;AF=1	GT:PL:GQ	1/1:139,30,0:127	1/1:152,39,0:127	1/1:135,42,0:127	1/1:187,60,0:127
SL3.0ch01	80448382	.	T	G	468	PASS	DP=35;VDB=0.539101;SGB=-2.54851;MQSB=1;MQ0F=0;AC=8;AN=8;DP4=0,0,17,17;MQ=20;AF=1	GT:PL:GQ	1/1:111,21,0:127	1/1:109,21,0:127	1/1:139,30,0:127	1/1:134,30,0:127
SL3.0ch01	80453859	.	A	G	136	PASS	DP=10;VDB=0.315765;SGB=-1.3927;MQSB=1;MQ0F=0;AC=8;AN=8;DP4=0,0,7,2;MQ=20;AF=1	GT:PL:GQ	1/1:20,3,0:127	1/1:20,3,0:127	1/1:36,6,0:127	1/1:85,15,0:127
SL3.0ch01	80465091	.	C	T	91	PASS	DP=7;VDB=0.374572;SGB=-1.6318;MQSB=1;MQ0F=0;AC=8;AN=8;DP4=0,0,1,5;MQ=20;AF=1	GT:PL:GQ	1/1:20,3,0:127	1/1:40,6,0:127	1/1:20,3,0:127	1/1:36,6,0:127
SL3.0ch01	80503450	.	T	C	240	PASS	DP=25;VDB=0.966332;SGB=-0.644396;MQSB=1;MQ0F=0;AC=8;AN=8;DP4=0,0,14,6;MQ=20;AF=1	GT:PL:GQ	1/1:20,3,0:127	1/1:20,3,0:127	1/1:116,30,0:127	1/1:109,24,0:127
SL3.0ch01	80503836	.	T	G	288	PASS	DP=24;VDB=0.816543;SGB=-1.53492;MQSB=1;MQ0F=0;AC=8;AN=8;DP4=0,0,12,8;MQ=20;AF=1	GT:PL:GQ	1/1:36,6,0:127	1/1:56,9,0:127	1/1:123,27,0:127	1/1:98,18,0:127
SL3.0ch01	80504019	.	C	T	92	PASS	DP=8;VDB=0.317275;SGB=-1.53044;MQSB=1;MQ0F=0;AC=8;AN=8;DP4=0,0,1,5;MQ=20;AF=1	GT:PL:GQ	1/1:20,3,0:127	1/1:20,3,0:127	1/1:57,9,0:127	1/1:20,3,0:127
SL3.0ch01	80505528	.	C	A	285	PASS	DP=51;VDB=0.900897;SGB=-1.86367;MQSB=1;MQ0F=0;AC=8;AN=8;DP4=0,0,16,6;MQ=20;AF=1	GT:PL:GQ	1/1:76,15,0:127	1/1:20,3,0:127	1/1:108,24,0:127	1/1:106,24,0:127
SL3.0ch01	80505658	.	C	T	341	PASS	DP=38;VDB=0.000158666;SGB=-1.38524;MQSB=1;MQ0F=0;AC=8;AN=8;DP4=0,0,5,26;MQ=20;AF=1	GT:PL:GQ	1/1:70,12,0:127	1/1:49,9,0:127	1/1:157,39,0:127	1/1:90,33,0:127
SL3.0ch01	80525203	.	G	A	190	PASS	DP=15;VDB=0.0640986;SGB=-1.87188;MQSB=1;MQ0F=0;AC=8;AN=8;DP4=0,0,8,4;MQ=20;AF=1	GT:PL:GQ	1/1:20,3,0:127	1/1:73,12,0:127	1/1:73,12,0:127	1/1:49,9,0:127
SL3.0ch01	80525219	.	G	T	233	PASS	DP=20;VDB=0.582532;SGB=-1.98343;MQSB=1;MQ0F=0;AC=8;AN=8;DP4=0,0,12,4;MQ=20;AF=1	GT:PL:GQ	1/1:20,3,0:127	1/1:85,15,0:127	1/1:85,15,0:127	1/1:68,15,0:127
SL3.0ch01	80525320	.	C	A	191	PASS	DP=12;VDB=0.0817731;SGB=-1.70793;MQSB=0.982603;MQ0F=0;AC=8;AN=8;DP4=0,0,6,6;MQ=20;AF=1	GT:PL:GQ	1/1:36,6,0:127	1/1:20,3,0:127	1/1:87,15,0:127	1/1:73,12,0:127
SL3.0ch01	80525349	.	T	A	278	PASS	DP=19;VDB=0.180593;SGB=-2.23487;MQSB=1;MQ0F=0;AC=8;AN=8;DP4=0,0,13,6;MQ=20;AF=1	GT:PL:GQ	1/1:49,9,0:127	1/1:68,15,0:127	1/1:87,15,0:127	1/1:99,18,0:127
SL3.0ch01	80527656	.	A	G	131	PASS	DP=9;VDB=0.50952;SGB=-1.73392;MQSB=0.992367;MQ0F=0;AC=8;AN=8;DP4=0,0,4,4;MQ=20;AF=1	GT:PL:GQ	1/1:20,3,0:127	1/1:56,9,0:127	1/1:40,6,0:127	1/1:40,6,0:127
SL3.0ch01	80528119	.	A	G	107	PASS	DP=7;VDB=0.651061;SGB=-1.62611;MQSB=1;MQ0F=0;AC=8;AN=8;DP4=0,0,2,5;MQ=20;AF=1	GT:PL:GQ	1/1:20,3,0:127	1/1:36,6,0:127	1/1:20,3,0:127	1/1:56,9,0:127
SL3.0ch01	80529064	.	A	T	95	PASS	DP=6;VDB=0.118204;SGB=-1.6318;MQSB=0.861511;MQ0F=0;AC=8;AN=8;DP4=0,0,3,3;MQ=20;AF=1	GT:PL:GQ	1/1:20,3,0:127	1/1:40,6,0:127	1/1:40,6,0:127	1/1:20,3,0:127
SL3.0ch01	80533457	.	A	G	333	PASS	DP=23;VDB=0.355924;SGB=-1.95343;MQSB=1;MQ0F=0;AC=8;AN=8;DP4=0,0,12,11;MQ=20;AF=1	GT:PL:GQ	1/1:69,12,0:127	1/1:49,9,0:127	1/1:129,27,0:127	1/1:111,21,0:127
SL3.0ch01	80534176	.	C	T	157	PASS	DP=11;VDB=0.121318;SGB=-1.84191;MQSB=0.916482;MQ0F=0;AC=8;AN=8;DP4=0,0,3,7;MQ=20;AF=1	GT:PL:GQ	1/1:20,3,0:127	1/1:56,9,0:127	1/1:57,9,0:127	1/1:49,9,0:127
SL3.0ch01	80534233	.	A	G	116	PASS	DP=9;VDB=0.265509;SGB=-1.73392;MQSB=0.900802;MQ0F=0;AC=8;AN=8;DP4=0,0,3,5;MQ=20;AF=1	GT:PL:GQ	1/1:49,9,0:127	1/1:36,6,0:127	1/1:20,3,0:127	1/1:36,6,0:127
SL3.0ch01	80534601	.	T	A	379	PASS	DP=31;VDB=0.0336995;SGB=-2.07415;MQSB=1;MQ0F=0;AC=8;AN=8;DP4=0,0,13,13;MQ=20;AF=1	GT:PL:GQ	1/1:69,12,0:127	1/1:111,21,0:127	1/1:85,15,0:127	1/1:139,30,0:127
SL3.0ch01	80534671	.	A	G	259	PASS	DP=20;VDB=0.0282596;SGB=-2.1979;MQSB=1;MQ0F=0;AC=8;AN=8;DP4=0,0,9,8;MQ=20;AF=1	GT:PL:GQ	1/1:49,9,0:127	1/1:69,12,0:127	1/1:79,15,0:127	1/1:87,15,0:127
SL3.0ch01	80537532	.	T	C	144	PASS	DP=10;VDB=0.162778;SGB=-1.77754;MQSB=0.974597;MQ0F=0;AC=8;AN=8;DP4=0,0,4,5;MQ=20;AF=1	GT:PL:GQ	1/1:20,3,0:127	1/1:56,9,0:127	1/1:36,6,0:127	1/1:57,9,0:127
SL3.0ch01	80558779	.	C	T	91	PASS	DP=7;VDB=0.155969;SGB=-1.6318;MQSB=1;MQ0F=0;AC=8;AN=8;DP4=0,0,4,2;MQ=20;AF=1	GT:PL:GQ	1/1:20,3,0:127	1/1:20,3,0:127	1/1:36,6,0:127	1/1:40,6,0:127
SL3.0ch01	80559194	.	T	C	151	PASS	DP=11;VDB=0.857441;SGB=-1.90071;MQSB=0.952347;MQ0F=0;AC=8;AN=8;DP4=0,0,5,5;MQ=20;AF=1	GT:PL:GQ	1/1:49,9,0:127	1/1:57,9,0:127	1/1:36,6,0:127	1/1:34,6,0:127
SL3.0ch01	80559582	.	C	T	122	PASS	DP=9;VDB=0.639818;SGB=-1.73392;MQSB=0.900802;MQ0F=0;AC=8;AN=8;DP4=0,0,5,3;MQ=20;AF=1	GT:PL:GQ	1/1:51,9,0:127	1/1:40,6,0:127	1/1:36,6,0:127	1/1:20,3,0:127
SL3.0ch01	80560847	.	A	G	209	PASS	DP=14;VDB=0.923745;SGB=-1.46537;MQSB=1;MQ0F=0;AC=8;AN=8;DP4=0,0,5,9;MQ=20;AF=1	GT:PL:GQ	1/1:49,9,0:127	1/1:40,6,0:127	1/1:109,21,0:127	1/1:36,6,0:127
SL3.0ch01	80560872	.	G	T	116	PASS	DP=9;VDB=0.0106406;SGB=-1.73392;MQSB=0.992367;MQ0F=0;AC=8;AN=8;DP4=0,0,4,4;MQ=20;AF=1	GT:PL:GQ	1/1:36,6,0:127	1/1:20,3,0:127	1/1:49,9,0:127	1/1:36,6,0:127
SL3.0ch01	80560911	.	C	T	124	PASS	DP=11;VDB=0.382733;SGB=-1.54553;MQSB=0.900802;MQ0F=0;AC=8;AN=8;DP4=0,0,3,5;MQ=20;AF=1	GT:PL:GQ	1/1:20,3,0:127	1/1:20,3,0:127	1/1:73,12,0:127	1/1:36,6,0:127
SL3.0ch01	80563131	.	C	A	246	PASS	DP=30;VDB=0.185719;SGB=1.108;MQSB=1;MQ0F=0;AC=8;AN=8;DP4=0,0,17,7;MQ=20;AF=1	GT:PL:GQ	1/1:20,3,0:127	1/1:20,3,0:127	1/1:109,21,0:127	1/1:122,45,0:127
SL3.0ch01	80563158	.	A	T	265	PASS	DP=27;VDB=0.84894;SGB=1.25966;MQSB=1;MQ0F=0;AC=8;AN=8;DP4=0,0,16,7;MQ=20;AF=1	GT:PL:GQ	1/1:20,3,0:127	1/1:40,6,0:127	1/1:68,15,0:127	1/1:162,45,0:127
SL3.0ch01	80563204	.	A	G	318	PASS	DP=32;VDB=0.147375;SGB=-0.0016028;MQSB=1;MQ0F=0;AC=8;AN=8;DP4=0,0,17,9;MQ=20;AF=1	GT:PL:GQ	1/1:40,6,0:127	1/1:40,6,0:127	1/1:109,24,0:127	1/1:154,42,0:127
SL3.0ch01	80564144	.	T	C	197	PASS	DP=19;VDB=0.0197544;SGB=-1.39191;MQSB=1;MQ0F=0;AC=8;AN=8;DP4=0,0,9,5;MQ=20;AF=1	GT:PL:GQ	1/1:73,12,0:127	1/1:20,3,0:127	1/1:36,6,0:127	1/1:93,21,0:127
SL3.0ch01	80572507	.	C	T	147	PASS	DP=9;VDB=0.26558;SGB=-1.84697;MQSB=0.924584;MQ0F=0;AC=8;AN=8;DP4=0,0,6,3;MQ=20;AF=1	GT:PL:GQ	1/1:40,6,0:127	1/1:36,6,0:127	1/1:40,6,0:127	1/1:56,9,0:127
SL3.0ch01	80572564	.	C	A	130	PASS	DP=9;VDB=0.0869892;SGB=-1.3927;MQSB=1;MQ0F=0;AC=8;AN=8;DP4=0,0,7,2;MQ=20;AF=1	GT:PL:GQ	1/1:20,3,0:127	1/1:20,3,0:127	1/1:79,15,0:127	1/1:36,6,0:127
SL3.0ch01	80574035	.	A	G	111	PASS	DP=9;VDB=0.514278;SGB=-1.54553;MQSB=1;MQ0F=0;AC=8;AN=8;DP4=0,0,7,1;MQ=20;AF=1	GT:PL:GQ	1/1:36,6,0:127	1/1:20,3,0:127	1/1:60,12,0:127	1/1:20,3,0:127
SL3.0ch01	80584758	.	C	G	87	PASS	DP=7;VDB=0.434785;SGB=-1.6318;MQSB=1;MQ0F=0;AC=8;AN=8;DP4=0,0,5,1;MQ=20;AF=1	GT:PL:GQ	1/1:36,6,0:127	1/1:20,3,0:127	1/1:20,3,0:127	1/1:36,6,0:127
SL3.0ch01	80605227	.	T	G	95	PASS	DP=9;VDB=0.194874;SGB=-1.42054;MQSB=1;MQ0F=0;AC=8;AN=8;DP4=0,0,5,2;MQ=20;AF=1	GT:PL:GQ	1/1:20,3,0:127	1/1:20,3,0:127	1/1:60,12,0:127	1/1:20,3,0:127
SL3.0ch01	80670427	.	T	C	91	PASS	DP=6;VDB=0.138089;SGB=-1.6318;MQSB=1;MQ0F=0;AC=8;AN=8;DP4=0,0,4,2;MQ=20;AF=1	GT:PL:GQ	1/1:20,3,0:127	1/1:36,6,0:127	1/1:40,6,0:127	1/1:20,3,0:127
SL3.0ch01	80670524	.	T	A	138	PASS	DP=10;VDB=0.951708;SGB=-1.3927;MQSB=1;MQ0F=0;AC=8;AN=8;DP4=0,0,2,7;MQ=20;AF=1	GT:PL:GQ	1/1:20,3,0:127	1/1:36,6,0:127	1/1:20,3,0:127	1/1:87,15,0:127
SL3.0ch01	80907094	.	G	A	141	PASS	DP=10;VDB=0.167636;SGB=-1.60889;MQSB=0.974597;MQ0F=0;AC=8;AN=8;DP4=0,0,4,5;MQ=20;AF=1	GT:PL:GQ	1/1:20,3,0:127	1/1:20,3,0:127	1/1:56,9,0:127	1/1:70,12,0:127
SL3.0ch01	80908112	.	C	G	301	PASS	DP=23;VDB=4.55146e-15;SGB=-1.89077;MQSB=1;MQ0F=0;AC=8;AN=8;DP4=0,0,16,6;MQ=20;AF=1	GT:PL:GQ	1/1:40,6,0:127	1/1:117,24,0:127	1/1:60,12,0:127	1/1:109,24,0:127
SL3.0ch01	80910272	.	C	G	379	PASS	DP=51;VDB=1.5629e-26;SGB=-1.16014;MQSB=1;MQ0F=0;AC=8;AN=8;DP4=0,0,37,8;MQ=20;AF=1	GT:PL:GQ	1/1:122,51,0:127	1/1:49,9,0:127	1/1:111,21,0:127	1/1:122,54,0:127
SL3.0ch01	80921751	.	C	T	105	PASS	DP=7;VDB=0.234846;SGB=-1.42054;MQSB=1;MQ0F=0;AC=8;AN=8;DP4=0,0,2,5;MQ=20;AF=1	GT:PL:GQ	1/1:70,12,0:127	1/1:20,3,0:127	1/1:20,3,0:127	1/1:20,3,0:127
SL3.0ch01	80931887	.	T	G	75	PASS	DP=8;VDB=0.750478;SGB=-1.56381;MQSB=1;MQ0F=0;AC=8;AN=8;DP4=0,0,2,3;MQ=20;AF=1	GT:PL:GQ	1/1:40,6,0:127	1/1:20,3,0:127	1/1:20,3,0:127	1/1:20,3,0:127
SL3.0ch01	80944166	.	C	G	440	PASS	DP=62;VDB=3.03909e-38;SGB=-1.82711;MQSB=1;MQ0F=0;AC=8;AN=8;DP4=0,0,5,57;MQ=20;AF=1	GT:PL:GQ	1/1:108,27,0:127	1/1:88,36,0:127	1/1:176,72,0:127	1/1:93,48,0:127
SL3.0ch01	80944282	.	T	C	207	PASS	DP=22;VDB=1.42048e-05;SGB=-2.17621;MQSB=1;MQ0F=0;AC=8;AN=8;DP4=0,0,1,17;MQ=20;AF=1	GT:PL:GQ	1/1:48,12,0:127	1/1:81,18,0:127	1/1:45,9,0:127	1/1:58,15,0:127
SL3.0ch01	80963072	.	C	T	230	PASS	DP=20;VDB=0.132675;SGB=-1.93254;MQ0F=0;AC=8;AN=8;DP4=0,0,20,0;MQ=20;AF=1	GT:PL:GQ	1/1:83,24,0:127	1/1:36,6,0:127	1/1:68,15,0:127	1/1:68,15,0:127
SL3.0ch01	80963339	.	A	G	184	PASS	DP=15;VDB=0.0252446;SGB=-1.91223;MQSB=0.95494;MQ0F=0;AC=8;AN=8;DP4=0,0,7,5;MQ=20;AF=1	GT:PL:GQ	1/1:69,12,0:127	1/1:36,6,0:127	1/1:69,12,0:127	1/1:35,6,0:127
SL3.0ch01	80985372	.	C	T	104	PASS	DP=8;VDB=0.510937;SGB=-1.42054;MQSB=1;MQ0F=0;AC=8;AN=8;DP4=0,0,6,1;MQ=20;AF=1	GT:PL:GQ	1/1:20,3,0:127	1/1:20,3,0:127	1/1:20,3,0:127	1/1:69,12,0:127
SL3.0ch01	80995376	.	G	A	127	PASS	DP=8;VDB=1.60207e-05;SGB=-1.65343;MQSB=0.992367;MQ0F=0;AC=8;AN=8;DP4=0,0,4,4;MQ=20;AF=1	GT:PL:GQ	1/1:20,3,0:127	1/1:56,9,0:127	1/1:56,9,0:127	1/1:20,3,0:127
SL3.0ch01	80999329	.	A	T	171	PASS	DP=12;VDB=1.0594e-07;SGB=-1.84216;MQSB=1;MQ0F=0;AC=8;AN=8;DP4=0,0,2,9;MQ=20;AF=1	GT:PL:GQ	1/1:20,3,0:127	1/1:70,12,0:127	1/1:57,9,0:127	1/1:49,9,0:127
SL3.0ch01	81015262	.	G	A	105	PASS	DP=8;VDB=2.42239e-05;SGB=-1.54553;MQ0F=0;AC=8;AN=8;DP4=0,0,0,8;MQ=20;AF=1	GT:PL:GQ	1/1:36,6,0:127	1/1:20,3,0:127	1/1:14,3,0:127	1/1:60,12,0:127
SL3.0ch01	81025157	.	G	A	111	PASS	DP=9;VDB=0.7368;SGB=-1.62611;MQSB=1.01283;MQ0F=0;AC=8;AN=8;DP4=0,0,4,3;MQ=20;AF=1	GT:PL:GQ	1/1:20,3,0:127	1/1:40,6,0:127	1/1:20,3,0:127	1/1:56,9,0:127
SL3.0ch01	81027807	.	T	C	452	PASS	DP=40;VDB=0.828564;SGB=-2.58484;MQSB=1;MQ0F=0;AC=8;AN=8;DP4=0,0,24,12;MQ=20;AF=1	GT:PL:GQ	1/1:95,18,0:127	1/1:116,30,0:127	1/1:127,30,0:127	1/1:139,30,0:127
SL3.0ch01	81027853	.	A	C	408	PASS	DP=39;VDB=0.0902353;SGB=-2.45909;MQSB=1;MQ0F=0;AC=8;AN=8;DP4=0,0,21,10;MQ=20;AF=1	GT:PL:GQ	1/1:85,15,0:127	1/1:134,30,0:127	1/1:117,24,0:127	1/1:97,24,0:127
SL3.0ch01	81031119	.	A	G	560	PASS	DP=54;VDB=0.495162;SGB=-2.66705;RPB=1;MQB=1;MQSB=1;BQB=1;MQ0F=0;AC=8;AN=8;DP4=1,0,21,25;MQ=20;AF=1	GT:PL:GQ	1/1:151,25,0:39	1/1:147,33,0:47	1/1:147,33,0:47	1/1:138,30,0:44
SL3.0ch01	81082407	.	A	G	320	PASS	DP=27;VDB=0.459448;SGB=-2.27822;MQSB=1;MQ0F=0;AC=8;AN=8;DP4=0,0,14,8;MQ=20;AF=1	GT:PL:GQ	1/1:109,21,0:127	1/1:86,18,0:127	1/1:94,18,0:127	1/1:56,9,0:127
SL3.0ch01	81082590	.	C	T	136	PASS	DP=10;VDB=0.865097;SGB=-1.75294;MQSB=1;MQ0F=0;AC=8;AN=8;DP4=0,0,2,8;MQ=20;AF=1	GT:PL:GQ	1/1:20,3,0:127	1/1:60,12,0:127	1/1:32,6,0:127	1/1:49,9,0:127
SL3.0ch01	81082863	.	C	T	191	PASS	DP=13;VDB=0.367989;SGB=-1.2682;MQSB=1;MQ0F=0;AC=8;AN=8;DP4=0,0,5,8;MQ=20;AF=1	GT:PL:GQ	1/1:111,21,0:127	1/1:36,6,0:127	1/1:49,9,0:127	1/1:20,3,0:127
SL3.0ch01	81090020	.	C	A	208	PASS	DP=17;VDB=0.168527;SGB=-1.24301;MQSB=1;MQ0F=0;AC=8;AN=8;DP4=0,0,8,6;MQ=20;AF=1	GT:PL:GQ	1/1:106,21,0:127	1/1:87,15,0:127	1/1:20,3,0:127	1/1:20,3,0:127
SL3.0ch01	81101650	.	A	G	410	PASS	DP=49;VDB=0.651222;SGB=2.50975;MQSB=1;MQ0F=0;AC=8;AN=8;DP4=0,0,27,16;MQ=20;AF=1	GT:PL:GQ	1/1:69,12,0:127	1/1:40,6,0:127	1/1:192,72,0:127	1/1:134,39,0:127
SL3.0ch01	81101862	.	C	G	325	PASS	DP=33;VDB=0.28339;SGB=1.81889;MQSB=1;MQ0F=0;AC=8;AN=8;DP4=0,0,17,12;MQ=20;AF=1	GT:PL:GQ	1/1:36,6,0:127	1/1:40,6,0:127	1/1:165,54,0:127	1/1:109,21,0:127
SL3.0ch01	81102532	.	G	A	399	PASS	DP=54;VDB=0.991177;SGB=1.96831;MQSB=1;MQ0F=0;AC=8;AN=8;DP4=0,0,32,14;MQ=20;AF=1	GT:PL:GQ	1/1:20,3,0:127	1/1:76,15,0:127	1/1:182,72,0:127	1/1:146,48,0:127
SL3.0ch01	81154111	.	C	T	369	PASS	DP=34;VDB=0.730012;SGB=-1.9017;MQSB=1;MQ0F=0;AC=8;AN=8;DP4=0,0,16,11;MQ=20;AF=1	GT:PL:GQ	1/1:70,12,0:127	1/1:86,18,0:127	1/1:139,33,0:127	1/1:99,18,0:127
SL3.0ch01	81155871	.	T	C	87	PASS	DP=7;VDB=0.326569;SGB=-1.6318;MQSB=0.861511;MQ0F=0;AC=8;AN=8;DP4=0,0,3,3;MQ=20;AF=1	GT:PL:GQ	1/1:20,3,0:127	1/1:20,3,0:127	1/1:36,6,0:127	1/1:36,6,0:127
SL3.0ch01	81162120	.	A	G	83	PASS	DP=6;VDB=0.520678;SGB=-1.6318;MQSB=0.861511;MQ0F=0;AC=8;AN=8;DP4=0,0,3,3;MQ=20;AF=1	GT:PL:GQ	1/1:20,3,0:127	1/1:20,3,0:127	1/1:32,6,0:127	1/1:36,6,0:127
SL3.0ch01	81167365	.	T	A	145	PASS	DP=10;VDB=0.0958178;SGB=-1.67832;MQSB=0.924584;MQ0F=0;AC=8;AN=8;DP4=0,0,3,6;MQ=20;AF=1	GT:PL:GQ	1/1:40,6,0:127	1/1:20,3,0:127	1/1:40,6,0:127	1/1:70,12,0:127
SL3.0ch01	81167432	.	C	T	111	PASS	DP=10;VDB=0.0256122;SGB=-1.7175;MQSB=1;MQ0F=0;AC=8;AN=8;DP4=0,0,5,2;MQ=20;AF=1	GT:PL:GQ	1/1:40,6,0:127	1/1:20,3,0:127	1/1:40,6,0:127	1/1:36,6,0:127
SL3.0ch01	81167778	.	A	G	127	PASS	DP=11;VDB=0.387294;SGB=-1.73392;MQSB=0.992367;MQ0F=0;AC=8;AN=8;DP4=0,0,4,4;MQ=20;AF=1	GT:PL:GQ	1/1:36,6,0:127	1/1:20,3,0:127	1/1:40,6,0:127	1/1:56,9,0:127
SL3.0ch01	81182395	.	G	A	100	PASS	DP=9;VDB=0.35322;SGB=-1.62611;MQSB=1.01283;MQ0F=0;AC=8;AN=8;DP4=0,0,4,3;MQ=20;AF=1	GT:PL:GQ	1/1:49,9,0:127	1/1:36,6,0:127	1/1:20,3,0:127	1/1:20,3,0:127
SL3.0ch01	81183483	.	C	T	189	PASS	DP=14;VDB=0.615779;SGB=-1.70793;MQSB=1;MQ0F=0;AC=8;AN=8;DP4=0,0,8,4;MQ=20;AF=1	GT:PL:GQ	1/1:85,15,0:127	1/1:36,6,0:127	1/1:73,12,0:127	1/1:20,3,0:127
SL3.0ch01	81194083	.	T	C	392	PASS	DP=34;VDB=0.134286;SGB=-2.51944;MQSB=1;MQ0F=0;AC=8;AN=8;DP4=0,0,21,9;MQ=20;AF=1	GT:PL:GQ	1/1:123,27,0:127	1/1:86,18,0:127	1/1:97,24,0:127	1/1:111,21,0:127
SL3.0ch01	81194199	.	A	C	300	PASS	DP=21;VDB=0.74812;SGB=-2.07674;MQSB=1;MQ0F=0;AC=8;AN=8;DP4=0,0,7,14;MQ=20;AF=1	GT:PL:GQ	1/1:56,9,0:127	1/1:85,15,0:127	1/1:116,24,0:127	1/1:68,15,0:127
SL3.0ch01	81194240	.	A	C	268	PASS	DP=20;VDB=0.992589;SGB=-2.12774;MQSB=1;MQ0F=0;AC=8;AN=8;DP4=0,0,9,8;MQ=20;AF=1	GT:PL:GQ	1/1:87,15,0:127	1/1:79,15,0:127	1/1:87,15,0:127	1/1:40,6,0:127
SL3.0ch01	81194296	.	T	C	295	PASS	DP=26;VDB=0.317907;SGB=-2.13157;MQSB=1;MQ0F=0;AC=8;AN=8;DP4=0,0,10,11;MQ=20;AF=1	GT:PL:GQ	1/1:103,21,0:127	1/1:98,21,0:127	1/1:70,12,0:127	1/1:49,9,0:127
SL3.0ch01	81194641	.	G	A	349	PASS	DP=30;VDB=0.00950968;SGB=-2.00183;MQSB=1;MQ0F=0;AC=8;AN=8;DP4=0,0,12,14;MQ=20;AF=1	GT:PL:GQ	1/1:69,12,0:127	1/1:136,30,0:127	1/1:60,12,0:127	1/1:109,24,0:127
SL3.0ch01	81214934	.	A	G	317	PASS	DP=68;VDB=4.44195e-14;SGB=6.31638;MQSB=1;MQ0F=0;AC=8;AN=8;DP4=0,0,54,8;MQ=20;AF=1	GT:PL:GQ	1/1:49,9,0:127	1/1:20,3,0:127	1/1:132,66,0:127	1/1:141,108,0:127
SL3.0ch01	81242628	.	T	C	283	PASS	DP=27;VDB=0.875605;SGB=-2.40031;MQSB=1;MQ0F=0;AC=8;AN=8;DP4=0,0,23,1;MQ=20;AF=1	GT:PL:GQ	1/1:68,15,0:127	1/1:93,21,0:127	1/1:68,15,0:127	1/1:79,21,0:127
SL3.0ch01	81243977	.	C	T	263	PASS	DP=26;VDB=0.180569;SGB=-1.99598;MQ0F=0;AC=8;AN=8;DP4=0,0,0,26;MQ=20;AF=1	GT:PL:GQ	1/1:68,15,0:127	1/1:49,9,0:127	1/1:83,24,0:127	1/1:88,30,0:127
SL3.0ch01	81243997	.	T	C	137	PASS	DP=10;VDB=0.160383;SGB=-1.77754;MQSB=1;MQ0F=0;AC=8;AN=8;DP4=0,0,1,8;MQ=20;AF=1	GT:PL:GQ	1/1:36,6,0:127	1/1:20,3,0:127	1/1:49,9,0:127	1/1:57,9,0:127
SL3.0ch01	81244003	.	C	T	124	PASS	DP=9;VDB=0.112921;SGB=-1.73392;MQSB=1;MQ0F=0;AC=8;AN=8;DP4=0,0,1,7;MQ=20;AF=1	GT:PL:GQ	1/1:36,6,0:127	1/1:20,3,0:127	1/1:36,6,0:127	1/1:57,9,0:127
SL3.0ch01	81245124	.	T	A	486	PASS	DP=44;VDB=6.88252e-18;SGB=-2.14578;MQSB=1;MQ0F=0;AC=8;AN=8;DP4=0,0,14,24;MQ=20;AF=1	GT:PL:GQ	1/1:82,15,0:127	1/1:166,42,0:127	1/1:111,21,0:127	1/1:152,36,0:127
SL3.0ch01	81245125	.	A	G	426	PASS	DP=39;VDB=4.65866e-18;SGB=-2.09654;MQSB=1;MQ0F=0;AC=8;AN=8;DP4=0,0,9,24;MQ=20;AF=1	GT:PL:GQ	1/1:60,12,0:127	1/1:141,33,0:127	1/1:98,18,0:127	1/1:152,36,0:127
SL3.0ch01	81245126	.	T	G	292	PASS	DP=29;VDB=2.75198e-14;SGB=-1.76211;MQSB=1;MQ0F=0;AC=8;AN=8;DP4=0,0,9,15;MQ=20;AF=1	GT:PL:GQ	1/1:31,17,14:127	1/1:91,32,17:127	1/1:87,15,0:127	1/1:139,30,0:127
SL3.0ch01	81245128	.	T	C	215	PASS	DP=16;VDB=4.50889e-08;SGB=-1.73626;MQSB=1;MQ0F=0;AC=8;AN=8;DP4=0,0,9,5;MQ=20;AF=1	GT:PL:GQ	1/1:20,3,0:127	1/1:69,12,0:127	1/1:56,9,0:127	1/1:95,18,0:127
SL3.0ch01	81245797	.	C	T	91	PASS	DP=6;VDB=0.339131;SGB=-1.6318;MQSB=1;MQ0F=0;AC=8;AN=8;DP4=0,0,4,2;MQ=20;AF=1	GT:PL:GQ	1/1:20,3,0:127	1/1:20,3,0:127	1/1:36,6,0:127	1/1:40,6,0:127
SL3.0ch01	81245834	.	A	G	144	PASS	DP=11;VDB=0.115419;SGB=-1.77754;MQSB=0.974597;MQ0F=0;AC=8;AN=8;DP4=0,0,5,4;MQ=20;AF=1	GT:PL:GQ	1/1:57,9,0:127	1/1:20,3,0:127	1/1:36,6,0:127	1/1:56,9,0:127
SL3.0ch01	81245847	.	G	A	164	PASS	DP=13;VDB=0.194572;SGB=-1.84191;MQSB=0.952347;MQ0F=0;AC=8;AN=8;DP4=0,0,5,5;MQ=20;AF=1	GT:PL:GQ	1/1:57,9,0:127	1/1:20,3,0:127	1/1:56,9,0:127	1/1:56,9,0:127
SL3.0ch01	81246117	.	G	C	119	PASS	DP=10;VDB=0.449235;SGB=-1.3927;MQSB=1;MQ0F=0;AC=8;AN=8;DP4=0,0,8,1;MQ=20;AF=1	GT:PL:GQ	1/1:20,3,0:127	1/1:20,3,0:127	1/1:36,6,0:127	1/1:68,15,0:127
SL3.0ch01	81247416	.	A	G	92	PASS	DP=33;VDB=0.00319992;SGB=-1.81441;MQ0F=0;AC=8;AN=8;DP4=0,0,0,8;MQ=20;AF=1	GT:PL:GQ	1/1:25,6,0:127	1/1:36,6,0:127	1/1:31,6,0:127	1/1:25,6,0:127
SL3.0ch01	81247539	.	T	C	229	PASS	DP=23;VDB=5.57567e-06;SGB=-1.20259;MQSB=1;MQ0F=0;AC=8;AN=8;DP4=0,0,21,1;MQ=20;AF=1	GT:PL:GQ	1/1:49,9,0:127	1/1:20,3,0:127	1/1:88,30,0:127	1/1:97,24,0:127
SL3.0ch01	81247541	.	G	A	229	PASS	DP=22;VDB=8.18488e-06;SGB=-1.20259;MQSB=1;MQ0F=0;AC=8;AN=8;DP4=0,0,21,1;MQ=20;AF=1	GT:PL:GQ	1/1:49,9,0:127	1/1:20,3,0:127	1/1:88,30,0:127	1/1:97,24,0:127
SL3.0ch01	81496841	.	A	T	593	PASS	DP=62;VDB=0.0573722;SGB=-2.16728;RPB=1;MQB=1;MQSB=1;BQB=1;MQ0F=0;AC=8;AN=8;DP4=0,1,33,26;MQ=20;AF=1	GT:PL:GQ	1/1:140,25,0:39	1/1:177,66,0:80	1/1:146,33,0:47	1/1:153,36,0:50
SL3.0ch01	81496992	.	G	T	645	PASS	DP=70;VDB=0.387903;SGB=-2.65174;MQSB=1;MQ0F=0;AC=8;AN=8;DP4=0,0,34,30;MQ=20;AF=1	GT:PL:GQ	1/1:162,45,0:127	1/1:193,63,0:127	1/1:176,51,0:127	1/1:139,33,0:127
SL3.0ch01	81519470	.	T	C	427	PASS	DP=69;VDB=0.991453;SGB=-1.35618;MQSB=1;MQ0F=0;AC=8;AN=8;DP4=0,0,58,7;MQ=20;AF=1	GT:PL:GQ	1/1:97,24,0:127	1/1:109,33,0:127	1/1:140,78,0:127	1/1:106,60,0:127
SL3.0ch01	81520295	.	A	C	653	PASS	DP=100;VDB=0.0058281;SGB=-1.23412;RPB=1;MQB=1;MQSB=1;BQB=1;MQ0F=0;AC=8;AN=8;DP4=0,1,32,46;MQ=20;AF=1	GT:PL:GQ	1/1:149,28,0:42	1/1:135,36,0:50	1/1:189,60,0:74	1/1:203,93,0:107
SL3.0ch01	81520377	.	G	A	269	PASS	DP=30;VDB=0.0693511;SGB=1.30381;MQSB=1;MQ0F=0;AC=8;AN=8;DP4=0,0,14,9;MQ=20;AF=1	GT:PL:GQ	1/1:20,3,0:127	1/1:20,3,0:127	1/1:86,18,0:127	1/1:168,45,0:127
SL3.0ch01	81536419	.	G	C	169	PASS	DP=11;VDB=3.87165e-08;SGB=-1.70713;MQSB=1;MQ0F=0;AC=8;AN=8;DP4=0,0,2,9;MQ=20;AF=1	GT:PL:GQ	1/1:36,6,0:127	1/1:36,6,0:127	1/1:82,15,0:127	1/1:40,6,0:127
SL3.0ch01	81536420	.	T	C	128	PASS	DP=8;VDB=1.33331e-05;SGB=-1.73392;MQSB=1;MQ0F=0;AC=8;AN=8;DP4=0,0,2,6;MQ=20;AF=1	GT:PL:GQ	1/1:36,6,0:127	1/1:20,3,0:127	1/1:57,9,0:127	1/1:40,6,0:127
SL3.0ch01	81538098	.	G	T	91	PASS	DP=6;VDB=0.3423;SGB=-1.6318;MQSB=0.861511;MQ0F=0;AC=8;AN=8;DP4=0,0,3,3;MQ=20;AF=1	GT:PL:GQ	1/1:36,6,0:127	1/1:20,3,0:127	1/1:40,6,0:127	1/1:20,3,0:127
SL3.0ch01	81540350	.	C	T	209	PASS	DP=19;VDB=0.706152;SGB=-1.01785;MQSB=1;MQ0F=0;AC=8;AN=8;DP4=0,0,10,5;MQ=20;AF=1	GT:PL:GQ	1/1:20,3,0:127	1/1:20,3,0:127	1/1:109,24,0:127	1/1:85,15,0:127
SL3.0ch01	81542230	.	T	A	175	PASS	DP=12;VDB=0.274778;SGB=-1.5311;MQSB=0.950952;MQ0F=0;AC=8;AN=8;DP4=0,0,5,6;MQ=20;AF=1	GT:PL:GQ	1/1:20,3,0:127	1/1:20,3,0:127	1/1:87,15,0:127	1/1:73,12,0:127
SL3.0ch01	81542922	.	C	A	112	PASS	DP=7;VDB=0.308783;SGB=-1.62611;MQSB=1;MQ0F=0;AC=8;AN=8;DP4=0,0,2,5;MQ=20;AF=1	GT:PL:GQ	1/1:20,3,0:127	1/1:20,3,0:127	1/1:57,9,0:127	1/1:40,6,0:127
SL3.0ch01	81561370	.	A	G	262	PASS	DP=25;VDB=0.413837;SGB=-1.97127;MQSB=1;MQ0F=0;AC=8;AN=8;DP4=0,0,10,7;MQ=20;AF=1	GT:PL:GQ	1/1:87,15,0:127	1/1:20,3,0:127	1/1:95,18,0:127	1/1:85,15,0:127
SL3.0ch01	81563618	.	T	C	358	PASS	DP=66;VDB=0;SGB=-2.66593;RPB=0;MQB=1;MQSB=1;BQB=0.0181818;MQ0F=0;AC=8;AN=8;DP4=1,1,2,53;MQ=20;AF=1	GT:PL:GQ	1/1:80,22,0:33	1/1:108,27,0:38	1/1:103,28,0:39	1/1:90,48,0:59
SL3.0ch01	81567693	.	A	G	107	PASS	DP=7;VDB=0.419382;SGB=-1.7175;MQSB=1.01283;MQ0F=0;AC=8;AN=8;DP4=0,0,4,3;MQ=20;AF=1	GT:PL:GQ	1/1:40,6,0:127	1/1:20,3,0:127	1/1:36,6,0:127	1/1:36,6,0:127
SL3.0ch01	81568063	.	A	T	91	PASS	DP=7;VDB=0.000411984;SGB=-1.53044;MQSB=1;MQ0F=0;AC=8;AN=8;DP4=0,0,4,2;MQ=20;AF=1	GT:PL:GQ	1/1:56,9,0:127	1/1:20,3,0:127	1/1:20,3,0:127	1/1:20,3,0:127
SL3.0ch01	81569810	.	T	C	213	PASS	DP=15;VDB=2.26006e-08;SGB=-1.39191;MQSB=1;MQ0F=0;AC=8;AN=8;DP4=0,0,9,5;MQ=20;AF=1	GT:PL:GQ	1/1:109,21,0:127	1/1:69,12,0:127	1/1:40,6,0:127	1/1:20,3,0:127
SL3.0ch01	81570547	.	A	T	140	PASS	DP=11;VDB=0.388194;SGB=-1.67832;MQSB=0.974597;MQ0F=0;AC=8;AN=8;DP4=0,0,5,4;MQ=20;AF=1	GT:PL:GQ	1/1:20,3,0:127	1/1:36,6,0:127	1/1:36,6,0:127	1/1:73,12,0:127
SL3.0ch01	81572570	.	A	C	308	PASS	DP=25;VDB=0.46954;SGB=-2.22641;MQSB=1;MQ0F=0;AC=8;AN=8;DP4=0,0,5,16;MQ=20;AF=1	GT:PL:GQ	1/1:82,15,0:127	1/1:57,9,0:127	1/1:86,18,0:127	1/1:108,21,0:127
SL3.0ch01	81572577	.	G	A	265	PASS	DP=21;VDB=0.219731;SGB=-1.96481;MQSB=1;MQ0F=0;AC=8;AN=8;DP4=0,0,4,14;MQ=20;AF=1	GT:PL:GQ	1/1:82,15,0:127	1/1:40,6,0:127	1/1:60,12,0:127	1/1:108,21,0:127
SL3.0ch01	81575619	.	T	C	339	PASS	DP=65;VDB=3.14183e-08;SGB=-2.08092;MQSB=1;MQ0F=0;AC=8;AN=8;DP4=0,0,54,1;MQ=20;AF=1	GT:PL:GQ	1/1:79,21,0:127	1/1:101,27,0:127	1/1:92,60,0:127	1/1:92,57,0:127
SL3.0ch01	81583275	.	A	C	266	PASS	DP=27;VDB=0.101334;SGB=-1.88334;MQSB=1;MQ0F=0;AC=8;AN=8;DP4=0,0,17,4;MQ=20;AF=1	GT:PL:GQ	1/1:79,15,0:127	1/1:20,3,0:127	1/1:83,24,0:127	1/1:109,21,0:127
SL3.0ch01	81590276	.	T	C	160	PASS	DP=12;VDB=0.906563;SGB=-1.75294;MQSB=0.916482;MQ0F=0;AC=8;AN=8;DP4=0,0,7,3;MQ=20;AF=1	GT:PL:GQ	1/1:20,3,0:127	1/1:36,6,0:127	1/1:73,12,0:127	1/1:56,9,0:127
SL3.0ch01	81590461	.	C	A	179	PASS	DP=14;VDB=0.252823;SGB=-1.49458;MQSB=0.95494;MQ0F=0;AC=8;AN=8;DP4=0,0,5,7;MQ=20;AF=1	GT:PL:GQ	1/1:36,6,0:127	1/1:49,9,0:127	1/1:99,18,0:127	1/1:20,3,0:127
SL3.0ch01	81590591	.	A	G	262	PASS	DP=26;VDB=0.871267;SGB=2.16049;MQSB=1;MQ0F=0;AC=8;AN=8;DP4=0,0,12,10;MQ=20;AF=1	GT:PL:GQ	1/1:36,6,0:127	1/1:20,3,0:127	1/1:174,48,0:127	1/1:57,9,0:127
SL3.0ch01	81590626	.	A	G	307	PASS	DP=27;VDB=0.24828;SGB=-0.0180974;MQSB=1;MQ0F=0;AC=8;AN=8;DP4=0,0,11,12;MQ=20;AF=1	GT:PL:GQ	1/1:57,9,0:127	1/1:20,3,0:127	1/1:160,39,0:127	1/1:95,18,0:127
SL3.0ch01	81590689	.	C	T	235	PASS	DP=21;VDB=0.881934;SGB=-0.981346;MQSB=1;MQ0F=0;AC=8;AN=8;DP4=0,0,4,14;MQ=20;AF=1	GT:PL:GQ	1/1:20,3,0:127	1/1:20,3,0:127	1/1:116,24,0:127	1/1:104,24,0:127
SL3.0ch01	81663550	.	T	C	237	PASS	DP=17;VDB=0.98931;SGB=-2.08587;MQSB=1;MQ0F=0;AC=8;AN=8;DP4=0,0,12,4;MQ=20;AF=1	GT:PL:GQ	1/1:36,6,0:127	1/1:87,15,0:127	1/1:79,15,0:127	1/1:60,12,0:127
SL3.0ch01	81675413	.	G	T	320	PASS	DP=67;VDB=0.0239918;SGB=-2.59635;RPB=0.538462;MQB=1;BQB=0.446154;MQ0F=0;AC=8;AN=8;DP4=0,2,0,65;MQ=20;AF=1	GT:PL:GQ	1/1:72,30,0:43	1/1:92,39,0:52	1/1:91,63,0:76	1/1:88,30,0:43
SL3.0ch01	81683868	.	A	G	95	PASS	DP=9;VDB=0.0693572;SGB=-1.42054;MQSB=1;MQ0F=0;AC=8;AN=8;DP4=0,0,5,2;MQ=20;AF=1	GT:PL:GQ	1/1:60,12,0:127	1/1:20,3,0:127	1/1:20,3,0:127	1/1:20,3,0:127
SL3.0ch01	81683973	.	T	A	140	PASS	DP=11;VDB=0.295206;SGB=-1.67832;MQSB=1;MQ0F=0;AC=8;AN=8;DP4=0,0,7,2;MQ=20;AF=1	GT:PL:GQ	1/1:20,3,0:127	1/1:36,6,0:127	1/1:69,12,0:127	1/1:40,6,0:127
SL3.0ch01	81684449	.	A	C	238	PASS	DP=22;VDB=0.406038;SGB=-1.45857;MQSB=1;MQ0F=0;AC=8;AN=8;DP4=0,0,10,7;MQ=20;AF=1	GT:PL:GQ	1/1:49,9,0:127	1/1:85,15,0:127	1/1:20,3,0:127	1/1:109,24,0:127
SL3.0ch01	81684470	.	A	G	282	PASS	DP=25;VDB=0.25327;SGB=-1.61149;MQSB=1;MQ0F=0;AC=8;AN=8;DP4=0,0,15,7;MQ=20;AF=1	GT:PL:GQ	1/1:36,6,0:127	1/1:121,24,0:127	1/1:49,9,0:127	1/1:101,27,0:127
SL3.0ch01	81686111	.	G	A	159	PASS	DP=11;VDB=0.301776;SGB=-1.49218;MQSB=0.952347;MQ0F=0;AC=8;AN=8;DP4=0,0,5,5;MQ=20;AF=1	GT:PL:GQ	1/1:20,3,0:127	1/1:87,15,0:127	1/1:20,3,0:127	1/1:57,9,0:127
SL3.0ch01	81686214	.	A	G	123	PASS	DP=8;VDB=0.398764;SGB=-1.73392;MQSB=0.900802;MQ0F=0;AC=8;AN=8;DP4=0,0,3,5;MQ=20;AF=1	GT:PL:GQ	1/1:36,6,0:127	1/1:56,9,0:127	1/1:20,3,0:127	1/1:36,6,0:127
SL3.0ch01	81686572	.	T	C	211	PASS	DP=14;VDB=0.158752;SGB=-2.0648;MQSB=1;MQ0F=0;AC=8;AN=8;DP4=0,0,2,12;MQ=20;AF=1	GT:PL:GQ	1/1:70,12,0:127	1/1:70,12,0:127	1/1:60,12,0:127	1/1:36,6,0:127
SL3.0ch01	81686595	.	G	A	216	PASS	DP=15;VDB=0.564973;SGB=-2.11175;MQSB=1;MQ0F=0;AC=8;AN=8;DP4=0,0,3,11;MQ=20;AF=1	GT:PL:GQ	1/1:49,9,0:127	1/1:73,12,0:127	1/1:49,9,0:127	1/1:70,12,0:127
SL3.0ch01	81686631	.	T	A	177	PASS	DP=13;VDB=0.0901113;SGB=-1.8912;MQSB=0.964642;MQ0F=0;AC=8;AN=8;DP4=0,0,4,7;MQ=20;AF=1	GT:PL:GQ	1/1:49,9,0:127	1/1:73,12,0:127	1/1:40,6,0:127	1/1:40,6,0:127
SL3.0ch01	81686632	.	C	A	177	PASS	DP=13;VDB=0.0961183;SGB=-1.8912;MQSB=0.964642;MQ0F=0;AC=8;AN=8;DP4=0,0,4,7;MQ=20;AF=1	GT:PL:GQ	1/1:49,9,0:127	1/1:73,12,0:127	1/1:40,6,0:127	1/1:40,6,0:127
SL3.0ch01	81687181	.	G	A	120	PASS	DP=9;VDB=0.250098;SGB=-1.73392;MQSB=1;MQ0F=0;AC=8;AN=8;DP4=0,0,7,1;MQ=20;AF=1	GT:PL:GQ	1/1:36,6,0:127	1/1:49,9,0:127	1/1:40,6,0:127	1/1:20,3,0:127
SL3.0ch01	81687842	.	A	G	546	PASS	DP=100;VDB=0.00432079;SGB=-2.12246;RPB=0.829584;MQB=1;MQSB=1;BQB=0.872514;MQ0F=0;ICB=0.07;HOB=0.03125;AC=7;AN=8;DP4=4,8,15,63;MQ=20;AF=0.875	GT:PL:GQ	0/1:99,0,86:79	1/1:205,87,0:93	1/1:117,45,0:51	1/1:161,42,0:48
SL3.0ch01	81687856	.	G	A	354	PASS	DP=65;VDB=2.57994e-07;SGB=-5.1747;RPB=0.0224715;MQB=1;MQSB=1;BQB=0.130271;MQ0F=0;ICB=0.07;HOB=0.03125;AC=7;AN=8;DP4=5,4,3,44;MQ=20;AF=0.875	GT:PL:GQ	0/1:65,0,77:69	1/1:152,42,0:48	1/1:90,33,0:39	1/1:83,24,0:30
SL3.0ch01	81687857	.	T	C	354	PASS	DP=63;VDB=3.65253e-07;SGB=-2.63828;RPB=0.00194666;MQB=1;MQSB=1;BQB=1;MQ0F=0;ICB=0.07;HOB=0.03125;AC=7;AN=8;DP4=5,3,3,44;MQ=20;AF=0.875	GT:PL:GQ	0/1:65,0,66:58	1/1:152,42,0:48	1/1:90,33,0:39	1/1:83,24,0:30
SL3.0ch01	81688123	.	A	G	382	PASS	DP=67;VDB=4.96946e-07;SGB=-5.17323;RPB=0.0242404;MQB=1;MQSB=1;BQB=0.240191;MQ0F=0;ICB=0.07;HOB=0.03125;AC=7;AN=8;DP4=6,4,40,7;MQ=20;AF=0.875	GT:PL:GQ	0/1:98,0,82:75	1/1:122,45,0:51	1/1:101,27,0:33	1/1:97,24,0:30
SL3.0ch01	81688129	.	C	G	382	PASS	DP=72;VDB=1.22808e-09;SGB=-5.3565;RPB=0.0621516;MQB=1;MQSB=1;BQB=0.610456;MQ0F=0;ICB=0.07;HOB=0.03125;AC=7;AN=8;DP4=6,4,44,7;MQ=20;AF=0.875	GT:PL:GQ	0/1:98,0,77:70	1/1:120,48,0:54	1/1:101,27,0:33	1/1:99,27,0:33
SL3.0ch01	81689122	.	A	C	519	PASS	DP=96;VDB=0.654515;SGB=-6.31649;RPB=0.190483;MQB=1;MQSB=1;BQB=0.847087;MQ0F=0;ICB=0.07;HOB=0.03125;AC=7;AN=8;DP4=12,7,48,24;MQ=20;AF=0.875	GT:PL:GQ	0/1:138,0,109:102	1/1:167,78,0:84	1/1:149,36,0:42	1/1:101,27,0:33
SL3.0ch01	81689493	.	G	T	333	PASS	DP=64;VDB=6.12779e-07;SGB=-5.17308;RPB=0.412169;MQB=1;MQSB=1;BQB=0.00281542;MQ0F=0;ICB=0.07;HOB=0.03125;AC=7;AN=8;DP4=9,6,44,3;MQ=20;AF=0.875	GT:PL:GQ	0/1:73,0,110:84	1/1:105,33,0:38	1/1:88,30,0:35	1/1:103,30,0:35
SL3.0ch01	81689508	.	T	G	374	PASS	DP=75;VDB=4.30017e-05;SGB=-5.495;RPB=0.403423;MQB=1;MQSB=1;BQB=0.997258;MQ0F=0;ICB=0.07;HOB=0.03125;AC=7;AN=8;DP4=11,6,48,6;MQ=20;AF=0.875	GT:PL:GQ	0/1:82,0,113:93	1/1:135,48,0:53	1/1:90,33,0:38	1/1:103,30,0:35
SL3.0ch01	81689511	.	G	T	374	PASS	DP=78;VDB=1.96372e-05;SGB=-5.495;RPB=0.418189;MQB=1;MQSB=1;BQB=0.825237;MQ0F=0;ICB=0.07;HOB=0.03125;AC=7;AN=8;DP4=11,6,48,6;MQ=20;AF=0.875	GT:PL:GQ	0/1:82,0,113:93	1/1:135,48,0:53	1/1:90,33,0:38	1/1:103,30,0:35
SL3.0ch01	81694688	.	A	T	55	PASS	DP=6;VDB=0.967056;SGB=-1.51954;MQSB=1;MQ0F=0;AC=8;AN=8;DP4=0,0,3,1;MQ=20;AF=1	GT:PL:GQ	1/1:20,3,0:127	1/1:20,3,0:127	1/1:20,3,0:127	1/1:20,3,0:127
SL3.0ch01	81697107	.	G	C	495	PASS	DP=56;VDB=2.10195e-44;SGB=-0.33433;MQSB=1;MQ0F=0;AC=8;AN=8;DP4=0,0,11,45;MQ=20;AF=1	GT:PL:GQ	1/1:82,15,0:127	1/1:111,21,0:127	1/1:146,72,0:127	1/1:181,60,0:127
SL3.0ch01	81697108	.	T	C	244	PASS	DP=27;VDB=1.30483e-15;SGB=-1.18959;MQSB=1;MQ0F=0;AC=8;AN=8;DP4=0,0,1,26;MQ=20;AF=1	GT:PL:GQ	1/1:40,6,0:127	1/1:49,9,0:127	1/1:90,33,0:127	1/1:90,33,0:127
SL3.0ch01	81697586	.	C	G	624	PASS	DP=89;VDB=0.00147843;SGB=0.0972739;MQSB=1;MQ0F=0;AC=8;AN=8;DP4=0,0,28,44;MQ=20;AF=1	GT:PL:GQ	1/1:166,45,0:127	1/1:85,15,0:127	1/1:188,63,0:127	1/1:210,93,0:127
SL3.0ch01	81697602	.	A	G	623	PASS	DP=82;VDB=0.00265498;SGB=0.0971494;MQSB=1;MQ0F=0;AC=8;AN=8;DP4=0,0,22,50;MQ=20;AF=1	GT:PL:GQ	1/1:166,42,0:127	1/1:99,18,0:127	1/1:174,63,0:127	1/1:209,93,0:127
SL3.0ch01	81697829	.	G	A	544	PASS	DP=62;VDB=0.52108;SGB=-2.02976;MQSB=1;MQ0F=0;AC=8;AN=8;DP4=0,0,18,32;MQ=20;AF=1	GT:PL:GQ	1/1:136,30,0:127	1/1:91,18,0:127	1/1:162,45,0:127	1/1:180,57,0:127
SL3.0ch01	81700012	.	G	T	158	PASS	DP=15;VDB=0.0299676;SGB=-1.35626;MQSB=1;MQ0F=0;AC=8;AN=8;DP4=0,0,1,10;MQ=20;AF=1	GT:PL:GQ	1/1:36,6,0:127	1/1:20,3,0:127	1/1:91,18,0:127	1/1:36,6,0:127
SL3.0ch01	81700013	.	A	G	158	PASS	DP=15;VDB=0.0299676;SGB=-1.35626;MQSB=1;MQ0F=0;AC=8;AN=8;DP4=0,0,1,10;MQ=20;AF=1	GT:PL:GQ	1/1:36,6,0:127	1/1:20,3,0:127	1/1:91,18,0:127	1/1:36,6,0:127
SL3.0ch01	81739175	.	G	A	71	PASS	DP=6;VDB=0.952698;SGB=-1.56381;MQSB=1;MQ0F=0;AC=8;AN=8;DP4=0,0,4,1;MQ=20;AF=1	GT:PL:GQ	1/1:20,3,0:127	1/1:20,3,0:127	1/1:20,3,0:127	1/1:36,6,0:127
SL3.0ch01	81752717	.	A	G	92	PASS	DP=7;VDB=0.0044139;SGB=-1.53044;MQSB=0.861511;MQ0F=0;AC=8;AN=8;DP4=0,0,3,3;MQ=20;AF=1	GT:PL:GQ	1/1:20,3,0:127	1/1:57,9,0:127	1/1:20,3,0:127	1/1:20,3,0:127
SL3.0ch01	81755490	.	C	T	108	PASS	DP=7;VDB=0.0552398;SGB=-1.42054;MQSB=1.01283;MQ0F=0;AC=8;AN=8;DP4=0,0,3,4;MQ=20;AF=1	GT:PL:GQ	1/1:20,3,0:127	1/1:73,12,0:127	1/1:20,3,0:127	1/1:20,3,0:127
SL3.0ch01	81763997	.	C	T	553	PASS	DP=71;VDB=0.0257094;SGB=-2.52029;RPB=0.94575;MQB=1;MQSB=1;BQB=0.209443;MQ0F=0;ICB=0.07;HOB=0.03125;AC=7;AN=8;DP4=4,4,31,27;MQ=20;AF=0.875	GT:PL:GQ	0/1:127,0,64:56	1/1:183,60,0:67	1/1:152,36,0:43	1/1:127,30,0:37
SL3.0ch01	81764002	.	T	C	603	PASS	DP=86;VDB=0.971686;SGB=-1.65134;RPB=0.999405;MQB=1;MQSB=1;BQB=0.37216;MQ0F=0;ICB=0.07;HOB=0.03125;AC=7;AN=8;DP4=4,3,33,39;MQ=20;AF=0.875	GT:PL:GQ	0/1:138,0,42:33	1/1:205,84,0:92	1/1:157,39,0:47	1/1:139,33,0:41
SL3.0ch01	81772735	.	G	A	350	PASS	DP=26;VDB=0.2495;SGB=-2.36807;MQSB=1;MQ0F=0;AC=8;AN=8;DP4=0,0,11,12;MQ=20;AF=1	GT:PL:GQ	1/1:70,12,0:127	1/1:99,18,0:127	1/1:95,18,0:127	1/1:111,21,0:127
SL3.0ch01	81790093	.	C	A	427	PASS	DP=81;VDB=0.0234856;SGB=-2.41744;RPB=1;MQB=1;MQSB=1;BQB=1;MQ0F=0;AC=8;AN=8;DP4=1,0,64,6;MQ=20;AF=1	GT:PL:GQ	1/1:96,25,0:39	1/1:107,39,0:53	1/1:122,54,0:68	1/1:125,75,0:89
SL3.0ch01	81804322	.	G	A	203	PASS	DP=14;VDB=0.97972;SGB=-1.2682;MQSB=1;MQ0F=0;AC=8;AN=8;DP4=0,0,5,8;MQ=20;AF=1	GT:PL:GQ	1/1:111,21,0:127	1/1:57,9,0:127	1/1:20,3,0:127	1/1:40,6,0:127
SL3.0ch01	81804947	.	C	T	365	PASS	DP=42;VDB=0.616312;SGB=-2.39091;MQSB=1;MQ0F=0;AC=8;AN=8;DP4=0,0,30,5;MQ=20;AF=1	GT:PL:GQ	1/1:91,36,0:127	1/1:134,30,0:127	1/1:97,24,0:127	1/1:68,15,0:127
SL3.0ch01	81824604	.	G	T	87	PASS	DP=8;VDB=0.741566;SGB=-1.6318;MQSB=1;MQ0F=0;AC=8;AN=8;DP4=0,0,5,1;MQ=20;AF=1	GT:PL:GQ	1/1:36,6,0:127	1/1:20,3,0:127	1/1:20,3,0:127	1/1:36,6,0:127
SL3.0ch01	81824612	.	A	G	87	PASS	DP=8;VDB=0.724522;SGB=-1.6318;MQSB=1;MQ0F=0;AC=8;AN=8;DP4=0,0,5,1;MQ=20;AF=1	GT:PL:GQ	1/1:36,6,0:127	1/1:20,3,0:127	1/1:20,3,0:127	1/1:36,6,0:127
SL3.0ch01	81849981	.	G	A	84	PASS	DP=6;VDB=0.883497;SGB=-1.53044;MQSB=1;MQ0F=0;AC=8;AN=8;DP4=0,0,2,4;MQ=20;AF=1	GT:PL:GQ	1/1:20,3,0:127	1/1:20,3,0:127	1/1:20,3,0:127	1/1:49,9,0:127
SL3.0ch01	81869881	.	T	C	223	PASS	DP=20;VDB=0.966886;SGB=-2.00186;MQSB=1;MQ0F=0;AC=8;AN=8;DP4=0,0,14,2;MQ=20;AF=1	GT:PL:GQ	1/1:36,6,0:127	1/1:69,12,0:127	1/1:69,12,0:127	1/1:74,18,0:127
SL3.0ch01	81887899	.	T	G	213	PASS	DP=15;VDB=0.0688148;SGB=-1.9159;MQSB=1;MQ0F=0;AC=8;AN=8;DP4=0,0,3,11;MQ=20;AF=1	GT:PL:GQ	1/1:66,12,0:127	1/1:20,3,0:127	1/1:70,12,0:127	1/1:82,15,0:127
SL3.0ch01	81888569	.	A	T	207	PASS	DP=16;VDB=0.226736;SGB=-1.46537;MQSB=1;MQ0F=0;AC=8;AN=8;DP4=0,0,10,4;MQ=20;AF=1	GT:PL:GQ	1/1:49,9,0:127	1/1:36,6,0:127	1/1:36,6,0:127	1/1:111,21,0:127
SL3.0ch01	81932975	.	C	T	55	PASS	DP=5;VDB=0.397076;SGB=-1.51954;MQSB=1;MQ0F=0;AC=8;AN=8;DP4=0,0,3,1;MQ=20;AF=1	GT:PL:GQ	1/1:20,3,0:127	1/1:20,3,0:127	1/1:20,3,0:127	1/1:20,3,0:127
SL3.0ch01	81965025	.	C	A	332	PASS	DP=35;VDB=0.243627;SGB=-1.89205;MQSB=1;MQ0F=0;AC=8;AN=8;DP4=0,0,22,7;MQ=20;AF=1	GT:PL:GQ	1/1:36,6,0:127	1/1:86,18,0:127	1/1:119,33,0:127	1/1:116,30,0:127
SL3.0ch01	81966478	.	C	G	378	PASS	DP=29;VDB=0.362724;SGB=-1.97032;MQSB=1;MQ0F=0;AC=8;AN=8;DP4=0,0,17,11;MQ=20;AF=1	GT:PL:GQ	1/1:49,9,0:127	1/1:86,18,0:127	1/1:121,24,0:127	1/1:147,33,0:127
SL3.0ch01	81966620	.	C	T	284	PASS	DP=26;VDB=0.00622871;SGB=-1.38879;MQSB=1;MQ0F=0;AC=8;AN=8;DP4=0,0,19,5;MQ=20;AF=1	GT:PL:GQ	1/1:40,6,0:127	1/1:99,18,0:127	1/1:65,15,0:127	1/1:105,33,0:127
SL3.0ch01	81982226	.	T	A	129	PASS	DP=9;VDB=0.431879;SGB=-1.77754;MQ0F=0;AC=8;AN=8;DP4=0,0,0,9;MQ=20;AF=1	GT:PL:GQ	1/1:49,9,0:127	1/1:49,9,0:127	1/1:20,3,0:127	1/1:36,6,0:127
SL3.0ch01	81995696	.	T	C	454	PASS	DP=99;VDB=0.0873189;SGB=16.5438;MQSB=1;MQ0F=0;AC=8;AN=8;DP4=0,0,36,42;MQ=20;AF=1	GT:PL:GQ	1/1:176,48,0:127	1/1:211,172,0:127	1/1:56,9,0:127	1/1:36,6,0:127
SL3.0ch01	81998822	.	T	C	357	PASS	DP=27;VDB=0.233649;SGB=-1.84143;MQSB=1;MQ0F=0;AC=8;AN=8;DP4=0,0,8,17;MQ=20;AF=1	GT:PL:GQ	1/1:57,9,0:127	1/1:139,30,0:127	1/1:70,12,0:127	1/1:116,24,0:127
SL3.0ch01	81998865	.	C	T	252	PASS	DP=16;VDB=0.0117578;SGB=-1.75343;MQSB=1;MQ0F=0;AC=8;AN=8;DP4=0,0,7,9;MQ=20;AF=1	GT:PL:GQ	1/1:56,9,0:127	1/1:111,21,0:127	1/1:40,6,0:127	1/1:70,12,0:127
SL3.0ch01	81998873	.	T	C	342	PASS	DP=26;VDB=0.985099;SGB=-1.8281;MQSB=1;MQ0F=0;AC=8;AN=8;DP4=0,0,13,11;MQ=20;AF=1	GT:PL:GQ	1/1:95,18,0:127	1/1:134,30,0:127	1/1:57,9,0:127	1/1:81,15,0:127
SL3.0ch01	81998877	.	G	C	355	PASS	DP=25;VDB=0.987607;SGB=-1.59115;MQSB=1;MQ0F=0;AC=8;AN=8;DP4=0,0,15,10;MQ=20;AF=1	GT:PL:GQ	1/1:95,18,0:127	1/1:139,33,0:127	1/1:73,12,0:127	1/1:73,12,0:127
SL3.0ch01	81999202	.	T	C	87	PASS	DP=8;VDB=0.839859;SGB=-1.6318;MQSB=1;MQ0F=0;AC=8;AN=8;DP4=0,0,4,2;MQ=20;AF=1	GT:PL:GQ	1/1:20,3,0:127	1/1:36,6,0:127	1/1:36,6,0:127	1/1:20,3,0:127
SL3.0ch01	81999747	.	G	A	104	PASS	DP=8;VDB=0.00677264;SGB=-1.42054;MQSB=1;MQ0F=0;AC=8;AN=8;DP4=0,0,5,2;MQ=20;AF=1	GT:PL:GQ	1/1:20,3,0:127	1/1:69,12,0:127	1/1:20,3,0:127	1/1:20,3,0:127
SL3.0ch01	81999773	.	G	A	130	PASS	DP=11;VDB=0.581149;SGB=-1.3927;MQSB=0.924584;MQ0F=0;AC=8;AN=8;DP4=0,0,6,3;MQ=20;AF=1	GT:PL:GQ	1/1:20,3,0:127	1/1:79,15,0:127	1/1:20,3,0:127	1/1:36,6,0:127
SL3.0ch01	81999781	.	T	A	136	PASS	DP=12;VDB=0.501755;SGB=-1.3927;MQSB=0.974597;MQ0F=0;AC=8;AN=8;DP4=0,0,5,4;MQ=20;AF=1	GT:PL:GQ	1/1:20,3,0:127	1/1:85,15,0:127	1/1:20,3,0:127	1/1:36,6,0:127
SL3.0ch01	82014132	.	C	G	245	PASS	DP=35;VDB=2.48703e-15;SGB=-1.311;MQSB=1;MQ0F=0;AC=8;AN=8;DP4=0,0,27,2;MQ=20;AF=1	GT:PL:GQ	1/1:49,12,0:127	1/1:47,12,0:127	1/1:92,39,0:127	1/1:82,24,0:127
SL3.0ch01	82028371	.	T	G	228	PASS	DP=26;VDB=2.00022e-09;SGB=-2.23831;MQ0F=0;AC=8;AN=8;DP4=0,0,18,0;MQ=20;AF=1	GT:PL:GQ	1/1:68,15,0:127	1/1:68,15,0:127	1/1:49,9,0:127	1/1:68,15,0:127
SL3.0ch01	82029653	.	A	C	174	PASS	DP=14;VDB=0.510754;SGB=-1.70713;MQSB=0.964642;MQ0F=0;AC=8;AN=8;DP4=0,0,7,4;MQ=20;AF=1	GT:PL:GQ	1/1:36,6,0:127	1/1:36,6,0:127	1/1:40,6,0:127	1/1:87,15,0:127
SL3.0ch01	82056348	.	A	T	246	PASS	DP=16;VDB=0.873176;SGB=-1.78474;MQSB=1;MQ0F=0;AC=8;AN=8;DP4=0,0,10,6;MQ=20;AF=1	GT:PL:GQ	1/1:56,9,0:127	1/1:109,21,0:127	1/1:49,9,0:127	1/1:57,9,0:127
SL3.0ch01	82056554	.	A	G	175	PASS	DP=14;VDB=0.598947;SGB=-1.49458;MQSB=1;MQ0F=0;AC=8;AN=8;DP4=0,0,10,2;MQ=20;AF=1	GT:PL:GQ	1/1:36,6,0:127	1/1:95,18,0:127	1/1:49,9,0:127	1/1:20,3,0:127
SL3.0ch01	82056655	.	G	T	205	PASS	DP=18;VDB=0.0105631;SGB=-0.740785;MQSB=1;MQ0F=0;AC=8;AN=8;DP4=0,0,2,14;MQ=20;AF=1	GT:PL:GQ	1/1:82,15,0:127	1/1:108,27,0:127	1/1:20,3,0:127	1/1:20,3,0:127
SL3.0ch01	82065847	.	G	T	222	PASS	DP=19;VDB=4.3873e-08;SGB=-1.9159;MQSB=1;MQ0F=0;AC=8;AN=8;DP4=0,0,9,5;MQ=20;AF=1	GT:PL:GQ	1/1:69,12,0:127	1/1:73,12,0:127	1/1:20,3,0:127	1/1:85,15,0:127
SL3.0ch01	82065848	.	A	G	197	PASS	DP=16;VDB=4.12831e-08;SGB=-1.87188;MQSB=0.95494;MQ0F=0;AC=8;AN=8;DP4=0,0,7,5;MQ=20;AF=1	GT:PL:GQ	1/1:56,9,0:127	1/1:73,12,0:127	1/1:20,3,0:127	1/1:73,12,0:127
SL3.0ch01	82075154	.	T	C	520	PASS	DP=54;VDB=0.133986;SGB=-2.52058;MQSB=1;MQ0F=0;AC=8;AN=8;DP4=0,0,17,30;MQ=20;AF=1	GT:PL:GQ	1/1:172,48,0:127	1/1:110,36,0:127	1/1:134,30,0:127	1/1:129,27,0:127
SL3.0ch01	82079024	.	G	C	193	PASS	DP=14;VDB=0.705512;SGB=-1.81524;MQSB=0.95494;MQ0F=0;AC=8;AN=8;DP4=0,0,5,7;MQ=20;AF=1	GT:PL:GQ	1/1:85,15,0:127	1/1:40,6,0:127	1/1:57,9,0:127	1/1:36,6,0:127
SL3.0ch01	82079303	.	A	G	164	PASS	DP=12;VDB=0.965763;SGB=-1.90071;MQSB=1.00775;MQ0F=0;AC=8;AN=8;DP4=0,0,6,4;MQ=20;AF=1	GT:PL:GQ	1/1:40,6,0:127	1/1:36,6,0:127	1/1:57,9,0:127	1/1:56,9,0:127
SL3.0ch01	82079312	.	G	C	160	PASS	DP=11;VDB=0.975524;SGB=-1.90071;MQSB=0.916482;MQ0F=0;AC=8;AN=8;DP4=0,0,7,3;MQ=20;AF=1	GT:PL:GQ	1/1:40,6,0:127	1/1:49,9,0:127	1/1:40,6,0:127	1/1:56,9,0:127
SL3.0ch01	82082024	.	A	C	280	PASS	DP=26;VDB=0.733113;SGB=-1.96921;MQSB=1;MQ0F=0;AC=8;AN=8;DP4=0,0,14,6;MQ=20;AF=1	GT:PL:GQ	1/1:68,15,0:127	1/1:56,9,0:127	1/1:121,24,0:127	1/1:60,12,0:127
SL3.0ch01	82082110	.	T	G	498	PASS	DP=46;VDB=3.19278e-18;SGB=-2.23659;MQSB=1;MQ0F=0;AC=8;AN=8;DP4=0,0,16,22;MQ=20;AF=1	GT:PL:GQ	1/1:87,15,0:127	1/1:139,30,0:127	1/1:166,42,0:127	1/1:131,27,0:127
SL3.0ch01	82082112	.	T	C	460	PASS	DP=39;VDB=5.26962e-19;SGB=-2.0883;MQSB=1;MQ0F=0;AC=8;AN=8;DP4=0,0,15,19;MQ=20;AF=1	GT:PL:GQ	1/1:73,12,0:127	1/1:131,27,0:127	1/1:160,39,0:127	1/1:121,24,0:127
SL3.0ch01	82082113	.	C	A	414	PASS	DP=33;VDB=8.27016e-18;SGB=-1.86302;MQSB=1;MQ0F=0;AC=8;AN=8;DP4=0,0,13,17;MQ=20;AF=1	GT:PL:GQ	1/1:56,9,0:127	1/1:131,27,0:127	1/1:154,36,0:127	1/1:98,18,0:127
SL3.0ch01	82082115	.	T	G	386	PASS	DP=29;VDB=1.30483e-15;SGB=-1.87088;MQSB=1;MQ0F=0;AC=8;AN=8;DP4=0,0,11,16;MQ=20;AF=1	GT:PL:GQ	1/1:56,9,0:127	1/1:111,21,0:127	1/1:146,33,0:127	1/1:98,18,0:127
SL3.0ch01	82097963	.	T	C	323	PASS	DP=28;VDB=0.00228934;SGB=0.938641;MQSB=1;MQ0F=0;AC=8;AN=8;DP4=0,0,15,12;MQ=20;AF=1	GT:PL:GQ	1/1:68,15,0:127	1/1:20,3,0:127	1/1:85,15,0:127	1/1:175,48,0:127
SL3.0ch01	82097974	.	G	T	344	PASS	DP=31;VDB=0.630576;SGB=0.88913;MQSB=1;MQ0F=0;AC=8;AN=8;DP4=0,0,18,12;MQ=20;AF=1	GT:PL:GQ	1/1:68,15,0:127	1/1:20,3,0:127	1/1:106,21,0:127	1/1:175,51,0:127
SL3.0ch01	82098670	.	C	A	490	PASS	DP=58;VDB=0.000965318;SGB=-2.60031;RPB=0.70974;MQB=1;MQSB=1;BQB=0.988019;MQ0F=0;ICB=0.07;HOB=0.03125;AC=7;AN=8;DP4=3,2,19,23;MQ=20;AF=0.875	GT:PL:GQ	0/1:96,0,49:41	1/1:160,39,0:46	1/1:149,36,0:43	1/1:121,24,0:31
SL3.0ch01	82099187	.	G	A	487	PASS	DP=94;VDB=0.189163;SGB=-1.38906;RPB=0.154432;MQB=1;MQSB=1;BQB=0.366918;MQ0F=0;ICB=0.07;HOB=0.03125;AC=7;AN=8;DP4=6,0,49,16;MQ=20;AF=0.875	GT:PL:GQ	0/1:73,0,48:42	1/1:135,42,0:47	1/1:150,78,0:83	1/1:165,54,0:59
SL3.0ch01	82100006	.	T	A	522	PASS	DP=57;VDB=0.757952;SGB=-2.60985;MQSB=1;MQ0F=0;AC=8;AN=8;DP4=0,0,34,15;MQ=20;AF=1	GT:PL:GQ	1/1:170,48,0:127	1/1:127,30,0:127	1/1:130,33,0:127	1/1:120,36,0:127
SL3.0ch01	82103108	.	T	C	144	PASS	DP=11;VDB=0.00438619;SGB=-1.84697;MQSB=1;MQ0F=0;AC=8;AN=8;DP4=0,0,2,7;MQ=20;AF=1	GT:PL:GQ	1/1:36,6,0:127	1/1:36,6,0:127	1/1:57,9,0:127	1/1:40,6,0:127
SL3.0ch01	82103209	.	A	C	287	PASS	DP=23;VDB=0.00331627;SGB=-2.13157;MQSB=1;MQ0F=0;AC=8;AN=8;DP4=0,0,14,7;MQ=20;AF=1	GT:PL:GQ	1/1:69,12,0:127	1/1:56,9,0:127	1/1:79,21,0:127	1/1:108,21,0:127
SL3.0ch01	82103223	.	A	C	276	PASS	DP=25;VDB=0.00211165;SGB=-2.22641;MQSB=1;MQ0F=0;AC=8;AN=8;DP4=0,0,16,5;MQ=20;AF=1	GT:PL:GQ	1/1:68,15,0:127	1/1:56,9,0:127	1/1:79,21,0:127	1/1:98,18,0:127
SL3.0ch01	82103275	.	G	A	383	PASS	DP=47;VDB=0.0462383;SGB=-0.797;MQSB=1;MQ0F=0;AC=8;AN=8;DP4=0,0,37,6;MQ=20;AF=1	GT:PL:GQ	1/1:121,39,0:127	1/1:79,15,0:127	1/1:134,57,0:127	1/1:74,18,0:127
SL3.0ch01	82103286	.	A	C	428	PASS	DP=52;VDB=0.0576469;SGB=-1.0725;MQSB=1;MQ0F=0;AC=8;AN=8;DP4=0,0,38,9;MQ=20;AF=1	GT:PL:GQ	1/1:122,42,0:127	1/1:79,15,0:127	1/1:155,60,0:127	1/1:97,24,0:127
SL3.0ch01	82108214	.	A	G	164	PASS	DP=14;VDB=2.26006e-08;SGB=-2.01337;MQ0F=0;AC=8;AN=8;DP4=0,0,13,0;MQ=20;AF=1	GT:PL:GQ	1/1:36,6,0:127	1/1:49,9,0:127	1/1:60,12,0:127	1/1:52,17,8:127
SL3.0ch01	82109121	.	G	A	457	PASS	DP=43;VDB=0.979745;SGB=-2.39798;MQSB=1;MQ0F=0;AC=8;AN=8;DP4=0,0,16,21;MQ=20;AF=1	GT:PL:GQ	1/1:109,24,0:127	1/1:108,27,0:127	1/1:157,39,0:127	1/1:108,21,0:127
SL3.0ch01	82111816	.	C	A	415525	PASS	DP=7;VDB=0.00187095;SGB=-1.56381;MQ0F=0;AC=8;AN=8;DP4=0,0,0,5;MQ=20;AF=1	GT:PL:GQ	1/1:14,3,0:127	1/1:14,3,0:127	1/1:14,3,0:127	1/1:25,6,0:127
SL3.0ch01	82113228	.	C	T	167	PASS	DP=14;VDB=4.4477e-08;SGB=0.146551;MQSB=1;MQ0F=0;AC=8;AN=8;DP4=0,0,12,2;MQ=20;AF=1	GT:PL:GQ	1/1:20,3,0:127	1/1:20,3,0:127	1/1:36,6,0:127	1/1:116,30,0:127
SL3.0ch01	82124795	.	A	G	577	PASS	DP=71;VDB=0.94427;SGB=-2.73442;RPB=0.588192;MQB=1;MQSB=1;BQB=0.940186;MQ0F=0;ICB=0.07;HOB=0.03125;AC=7;AN=8;DP4=2,4,29,28;MQ=20;AF=0.875	GT:PL:GQ	0/1:132,0,41:32	1/1:164,42,0:50	1/1:168,45,0:53	1/1:149,36,0:44
SL3.0ch01	82137757	.	G	A	412	PASS	DP=36;VDB=0.999183;SGB=-1.96256;MQSB=1;MQ0F=0;AC=8;AN=8;DP4=0,0,15,15;MQ=20;AF=1	GT:PL:GQ	1/1:99,18,0:127	1/1:154,36,0:127	1/1:86,18,0:127	1/1:98,18,0:127
SL3.0ch01	82161114	.	G	A	107	PASS	DP=9;VDB=0.997902;SGB=-1.62611;MQSB=1.01283;MQ0F=0;AC=8;AN=8;DP4=0,0,3,4;MQ=20;AF=1	GT:PL:GQ	1/1:20,3,0:127	1/1:36,6,0:127	1/1:20,3,0:127	1/1:56,9,0:127
SL3.0ch01	82162415	.	T	G	100	PASS	DP=7;VDB=0.562494;SGB=-1.62611;MQ0F=0;AC=8;AN=8;DP4=0,0,0,7;MQ=20;AF=1	GT:PL:GQ	1/1:20,3,0:127	1/1:20,3,0:127	1/1:36,6,0:127	1/1:49,9,0:127
SL3.0ch01	82164008	.	C	T	75	PASS	DP=7;VDB=0.685687;SGB=-1.56381;MQSB=1;MQ0F=0;AC=8;AN=8;DP4=0,0,2,3;MQ=20;AF=1	GT:PL:GQ	1/1:20,3,0:127	1/1:20,3,0:127	1/1:20,3,0:127	1/1:40,6,0:127
SL3.0ch01	82164035	.	T	A	120	PASS	DP=9;VDB=0.0498124;SGB=-1.65343;MQSB=1;MQ0F=0;AC=8;AN=8;DP4=0,0,6,2;MQ=20;AF=1	GT:PL:GQ	1/1:20,3,0:127	1/1:49,9,0:127	1/1:56,9,0:127	1/1:20,3,0:127
SL3.0ch01	82164678	.	T	G	146	PASS	DP=11;VDB=0.0362545;SGB=-1.17447;MQSB=0.916482;MQ0F=0;AC=8;AN=8;DP4=0,0,3,7;MQ=20;AF=1	GT:PL:GQ	1/1:40,6,0:127	1/1:20,3,0:127	1/1:20,3,0:127	1/1:91,18,0:127
SL3.0ch01	82165059	.	C	T	95	PASS	DP=8;VDB=0.0883929;SGB=-1.42054;MQ0F=0;AC=8;AN=8;DP4=0,0,7,0;MQ=20;AF=1	GT:PL:GQ	1/1:20,3,0:127	1/1:20,3,0:127	1/1:60,12,0:127	1/1:20,3,0:127
SL3.0ch01	82165755	.	T	G	120	PASS	DP=8;VDB=0.396463;SGB=-1.54553;MQSB=1;MQ0F=0;AC=8;AN=8;DP4=0,0,6,2;MQ=20;AF=1	GT:PL:GQ	1/1:20,3,0:127	1/1:20,3,0:127	1/1:69,12,0:127	1/1:36,6,0:127
SL3.0ch01	82168757	.	G	A	130	PASS	DP=12;VDB=0.738889;SGB=-1.3927;MQSB=0.924584;MQ0F=0;AC=8;AN=8;DP4=0,0,6,3;MQ=20;AF=1	GT:PL:GQ	1/1:79,15,0:127	1/1:36,6,0:127	1/1:20,3,0:127	1/1:20,3,0:127
SL3.0ch01	82211496	.	A	T	128	PASS	DP=8;VDB=0.208567;SGB=-1.65343;MQSB=0.900802;MQ0F=0;AC=8;AN=8;DP4=0,0,5,3;MQ=20;AF=1	GT:PL:GQ	1/1:57,9,0:127	1/1:20,3,0:127	1/1:20,3,0:127	1/1:56,9,0:127
SL3.0ch01	82227404	.	A	G	702	PASS	DP=89;VDB=0.871467;SGB=-2.75869;RPB=1;MQB=1;MQSB=1;BQB=1;MQ0F=0;AC=8;AN=8;DP4=1,0,37,42;MQ=20;AF=1	GT:PL:GQ	1/1:161,31,0:46	1/1:189,60,0:75	1/1:183,60,0:75	1/1:192,69,0:84
SL3.0ch01	82227622	.	C	T	615	PASS	DP=78;VDB=0.000309072;SGB=-2.55587;RPB=1;MQB=1;MQSB=1;BQB=1;MQ0F=0;AC=8;AN=8;DP4=0,1,37,27;MQ=20;AF=1	GT:PL:GQ	1/1:143,31,0:46	1/1:188,66,0:81	1/1:154,42,0:57	1/1:153,36,0:51
SL3.0ch01	82271969	.	C	A	99	PASS	DP=7;VDB=0.750734;SGB=-1.42054;MQSB=1;MQ0F=0;AC=8;AN=8;DP4=0,0,6,1;MQ=20;AF=1	GT:PL:GQ	1/1:20,3,0:127	1/1:69,12,0:127	1/1:20,3,0:127	1/1:15,3,0:127
SL3.0ch01	82272044	.	G	T	91	PASS	DP=6;VDB=0.631962;SGB=-1.6318;MQSB=1;MQ0F=0;AC=8;AN=8;DP4=0,0,2,4;MQ=20;AF=1	GT:PL:GQ	1/1:40,6,0:127	1/1:36,6,0:127	1/1:20,3,0:127	1/1:20,3,0:127
SL3.0ch01	82304172	.	A	T	127	PASS	DP=10;VDB=0.764826;SGB=-1.73392;MQSB=0.900802;MQ0F=0;AC=8;AN=8;DP4=0,0,5,3;MQ=20;AF=1	GT:PL:GQ	1/1:40,6,0:127	1/1:36,6,0:127	1/1:56,9,0:127	1/1:20,3,0:127
SL3.0ch01	82309416	.	G	A	92	PASS	DP=6;VDB=0.796638;SGB=-1.53044;MQSB=0.861511;MQ0F=0;AC=8;AN=8;DP4=0,0,3,3;MQ=20;AF=1	GT:PL:GQ	1/1:57,9,0:127	1/1:20,3,0:127	1/1:20,3,0:127	1/1:20,3,0:127
SL3.0ch01	82309927	.	T	C	111	PASS	DP=8;VDB=0.903975;SGB=-1.7175;MQSB=1.01283;MQ0F=0;AC=8;AN=8;DP4=0,0,4,3;MQ=20;AF=1	GT:PL:GQ	1/1:40,6,0:127	1/1:40,6,0:127	1/1:20,3,0:127	1/1:36,6,0:127
[truncated: 13,033 more rows]

## Sheet: Supplementary Table S2
Supplementary Table S2. Filtered SNP variants in tomato susceptible genotype to Tuta absoluta.
#CHROM	POS	ID	REF	ALT	QUAL	FILTER	INFO	FORMAT	7_GATCAGAT_L008_R1_001.trAligned.sortedByCoord.out.bam	8_TAGCTTAT_L004_R1_001.trAligned.sortedByCoord.out.bam	16_GAGTGGAT_L004_R1_001.trAligned.sortedByCoord.out.bam	18A_ATTCCTTT_L008_R1_001.trAligned.sortedByCoord.out.bam
SL3.0ch00	3425433	.	T	A	103	PASS	DP=8;VDB=0.00810477;SGB=-1.7175;MQ0F=0;AC=8;AN=8;DP4=0,0,7,0;MQ=20;AF=1	GT:PL:GQ	1/1:36,6,0:127	1/1:20,3,0:127	1/1:36,6,0:127	1/1:36,6,0:127
SL3.0ch00	3426833	.	A	G	293	PASS	DP=41;VDB=0.670479;SGB=-2.49455;MQ0F=0;AC=8;AN=8;DP4=0,0,30,0;MQ=20;AF=1	GT:PL:GQ	1/1:84,27,0:127	1/1:83,24,0:127	1/1:83,24,0:127	1/1:68,15,0:127
SL3.0ch00	3426995	.	A	G	380	PASS	DP=45;VDB=0.0075129;SGB=-2.51897;MQSB=1;MQ0F=0;AC=8;AN=8;DP4=0,0,28,6;MQ=20;AF=1	GT:PL:GQ	1/1:90,33,0:127	1/1:109,24,0:127	1/1:97,24,0:127	1/1:109,21,0:127
SL3.0ch00	3427094	.	T	C	460	PASS	DP=41;VDB=0.98453;SGB=-2.59114;MQSB=1;MQ0F=0;AC=8;AN=8;DP4=0,0,19,17;MQ=20;AF=1	GT:PL:GQ	1/1:111,24,0:127	1/1:120,27,0:127	1/1:145,33,0:127	1/1:109,24,0:127
SL3.0ch00	3427464	.	C	A	416	PASS	DP=33;VDB=0.0948534;SGB=-2.16945;MQSB=1;MQ0F=0;AC=8;AN=8;DP4=0,0,15,15;MQ=20;AF=1	GT:PL:GQ	1/1:146,33,0:127	1/1:123,27,0:127	1/1:99,18,0:127	1/1:73,12,0:127
SL3.0ch00	3427626	.	C	T	332	PASS	DP=32;VDB=0.708973;SGB=-1.84143;MQSB=1;MQ0F=0;AC=8;AN=8;DP4=0,0,17,8;MQ=20;AF=1	GT:PL:GQ	1/1:117,24,0:127	1/1:127,30,0:127	1/1:53,9,0:127	1/1:60,12,0:127
SL3.0ch00	3427655	.	G	A	316	PASS	DP=28;VDB=0.323506;SGB=-1.95343;MQSB=1;MQ0F=0;AC=8;AN=8;DP4=0,0,9,14;MQ=20;AF=1	GT:PL:GQ	1/1:108,27,0:127	1/1:103,21,0:127	1/1:73,12,0:127	1/1:57,9,0:127
SL3.0ch00	3427791	.	C	T	287	PASS	DP=27;VDB=0.810935;SGB=-1.78394;MQSB=1;MQ0F=0;AC=8;AN=8;DP4=0,0,18,4;MQ=20;AF=1	GT:PL:GQ	1/1:113,27,0:127	1/1:103,21,0:127	1/1:36,6,0:127	1/1:60,12,0:127
SL3.0ch00	3428079	.	A	T	189	PASS	DP=18;VDB=0.052684;SGB=-1.5687;MQSB=1;MQ0F=0;AC=8;AN=8;DP4=0,0,14,1;MQ=20;AF=1	GT:PL:GQ	1/1:79,21,0:127	1/1:20,3,0:127	1/1:69,12,0:127	1/1:46,9,0:127
SL3.0ch00	3429980	.	T	G	75	PASS	DP=5;VDB=0.693673;SGB=-1.56381;MQSB=1;MQ0F=0;AC=8;AN=8;DP4=0,0,4,1;MQ=20;AF=1	GT:PL:GQ	1/1:20,3,0:127	1/1:20,3,0:127	1/1:40,6,0:127	1/1:20,3,0:127
SL3.0ch00	4197064	.	G	C	172	PASS	DP=28;VDB=0.000225781;SGB=1.30298;MQ0F=0;AC=8;AN=8;DP4=0,0,20,0;MQ=20;AF=1	GT:PL:GQ	1/1:36,6,0:127	1/1:92,42,0:127	1/1:49,9,0:127	1/1:20,3,0:127
SL3.0ch00	4197065	.	T	G	169	PASS	DP=29;VDB=0.00038947;SGB=1.30298;MQ0F=0;AC=8;AN=8;DP4=0,0,20,0;MQ=20;AF=1	GT:PL:GQ	1/1:36,6,0:127	1/1:92,42,0:127	1/1:46,9,0:127	1/1:20,3,0:127
SL3.0ch00	4197077	.	A	G	223	PASS	DP=25;VDB=0.234315;SGB=0.747104;MQSB=1;MQ0F=0;AC=8;AN=8;DP4=0,0,24,1;MQ=20;AF=1	GT:PL:GQ	1/1:35,6,0:127	1/1:91,45,0:127	1/1:58,12,0:127	1/1:64,12,0:127
SL3.0ch00	4197080	.	C	G	207	PASS	DP=22;VDB=0.00339416;SGB=0.392639;MQSB=1;MQ0F=0;AC=8;AN=8;DP4=0,0,20,1;MQ=20;AF=1	GT:PL:GQ	1/1:35,6,0:127	1/1:92,39,0:127	1/1:49,9,0:127	1/1:56,9,0:127
SL3.0ch00	4198591	.	G	A	174	PASS	DP=19;VDB=0.000406893;SGB=0.303809;MQ0F=0;AC=8;AN=8;DP4=0,0,0,19;MQ=20;AF=1	GT:PL:GQ	1/1:20,3,0:127	1/1:91,36,0:127	1/1:68,15,0:127	1/1:20,3,0:127
SL3.0ch00	4277076	.	A	C	167	PASS	DP=14;VDB=0.000201942;SGB=-1.69453;MQ0F=0;AC=8;AN=8;DP4=0,0,13,0;MQ=20;AF=1	GT:PL:GQ	1/1:20,3,0:127	1/1:68,15,0:127	1/1:36,6,0:127	1/1:68,15,0:127
SL3.0ch00	4277079	.	G	C	167	PASS	DP=15;VDB=0.000116139;SGB=-1.69453;MQ0F=0;AC=8;AN=8;DP4=0,0,13,0;MQ=20;AF=1	GT:PL:GQ	1/1:20,3,0:127	1/1:68,15,0:127	1/1:36,6,0:127	1/1:68,15,0:127
SL3.0ch00	4277185	.	T	C	607	PASS	DP=86;VDB=2.45918e-08;SGB=0.455959;RPB=1;MQB=1;MQSB=1;BQB=1;MQ0F=0;AC=8;AN=8;DP4=0,1,31,37;MQ=20;AF=1	GT:PL:GQ	1/1:129,27,0:44	1/1:181,53,0:70	1/1:111,21,0:38	1/1:209,90,0:107
SL3.0ch00	4299307	.	G	C	119	PASS	DP=8;VDB=2.48509e-05;SGB=-1.73392;MQSB=0.900802;MQ0F=0;AC=8;AN=8;DP4=0,0,3,5;MQ=20;AF=1	GT:PL:GQ	1/1:57,9,0:127	1/1:31,6,0:127	1/1:20,3,0:127	1/1:36,6,0:127
SL3.0ch00	4314169	.	A	G	332	PASS	DP=29;VDB=0.339407;SGB=-1.54223;MQSB=1;MQ0F=0;AC=8;AN=8;DP4=0,0,18,7;MQ=20;AF=1	GT:PL:GQ	1/1:109,21,0:127	1/1:130,33,0:127	1/1:49,9,0:127	1/1:69,12,0:127
SL3.0ch00	5656425	.	T	C	318	PASS	DP=85;VDB=7.91213e-39;SGB=20.3388;MQSB=1;MQ0F=0;AC=8;AN=8;DP4=0,0,1,84;MQ=20;AF=1	GT:PL:GQ	1/1:90,33,0:127	1/1:125,196,0:127	1/1:60,12,0:127	1/1:68,15,0:127
SL3.0ch00	5656427	.	T	C	319	PASS	DP=87;VDB=3.57336e-36;SGB=21.2251;MQSB=1;MQ0F=0;AC=8;AN=8;DP4=0,0,1,86;MQ=20;AF=1	GT:PL:GQ	1/1:90,33,0:127	1/1:126,202,0:127	1/1:60,12,0:127	1/1:68,15,0:127
SL3.0ch00	5788003	.	A	G	227	PASS	DP=20;VDB=0.955844;SGB=-1.79617;MQSB=1;MQ0F=0;AC=8;AN=8;DP4=0,0,14,3;MQ=20;AF=1	GT:PL:GQ	1/1:60,12,0:127	1/1:79,15,0:127	1/1:20,3,0:127	1/1:93,21,0:127
SL3.0ch00	5823874	.	G	A	338	PASS	DP=27;VDB=0.736967;SGB=-1.80257;MQSB=1;MQ0F=0;AC=8;AN=8;DP4=0,0,6,19;MQ=20;AF=1	GT:PL:GQ	1/1:91,18,0:127	1/1:20,3,0:127	1/1:116,24,0:127	1/1:136,30,0:127
SL3.0ch00	7798925	.	A	T	232	PASS	DP=18;VDB=0.0448926;SGB=-1.86591;MQSB=1;MQ0F=0;AC=8;AN=8;DP4=0,0,16,2;MQ=20;AF=1	GT:PL:GQ	1/1:36,6,0:127	1/1:56,9,0:127	1/1:79,21,0:127	1/1:86,18,0:127
SL3.0ch00	7798926	.	C	G	232	PASS	DP=18;VDB=0.0459176;SGB=-1.86591;MQSB=1;MQ0F=0;AC=8;AN=8;DP4=0,0,16,2;MQ=20;AF=1	GT:PL:GQ	1/1:36,6,0:127	1/1:56,9,0:127	1/1:79,21,0:127	1/1:86,18,0:127
SL3.0ch00	7798951	.	A	G	317	PASS	DP=34;VDB=0.929061;SGB=-2.19981;MQSB=1;MQ0F=0;AC=8;AN=8;DP4=0,0,31,2;MQ=20;AF=1	GT:PL:GQ	1/1:79,21,0:127	1/1:69,12,0:127	1/1:88,30,0:127	1/1:106,36,0:127
SL3.0ch00	7799333	.	T	C	107	PASS	DP=9;VDB=0.01488;SGB=-1.62611;MQSB=1;MQ0F=0;AC=8;AN=8;DP4=0,0,6,1;MQ=20;AF=1	GT:PL:GQ	1/1:56,9,0:127	1/1:36,6,0:127	1/1:20,3,0:127	1/1:20,3,0:127
SL3.0ch00	7799352	.	A	C	143	PASS	DP=9;VDB=0.0288954;SGB=-1.84697;MQSB=1;MQ0F=0;AC=8;AN=8;DP4=0,0,7,2;MQ=20;AF=1	GT:PL:GQ	1/1:56,9,0:127	1/1:36,6,0:127	1/1:36,6,0:127	1/1:40,6,0:127
SL3.0ch00	7799354	.	T	A	143	PASS	DP=10;VDB=0.0298763;SGB=-1.84697;MQSB=1;MQ0F=0;AC=8;AN=8;DP4=0,0,7,2;MQ=20;AF=1	GT:PL:GQ	1/1:56,9,0:127	1/1:36,6,0:127	1/1:36,6,0:127	1/1:40,6,0:127
SL3.0ch00	7828382	.	C	T	238	PASS	DP=19;VDB=4.39666e-09;SGB=-0.916752;MQSB=1;MQ0F=0;AC=8;AN=8;DP4=0,0,2,17;MQ=20;AF=1	GT:PL:GQ	1/1:36,6,0:127	1/1:79,15,0:127	1/1:36,6,0:127	1/1:112,30,0:127
SL3.0ch00	7828395	.	G	A	265	PASS	DP=22;VDB=0.000659214;SGB=-1.33566;MQSB=1;MQ0F=0;AC=8;AN=8;DP4=0,0,2,19;MQ=20;AF=1	GT:PL:GQ	1/1:36,6,0:127	1/1:82,15,0:127	1/1:60,12,0:127	1/1:112,30,0:127
SL3.0ch00	7831182	.	A	C	165	PASS	DP=13;VDB=0.0014789;SGB=-1.58286;MQ0F=0;AC=8;AN=8;DP4=0,0,13,0;MQ=20;AF=1	GT:PL:GQ	1/1:36,6,0:127	1/1:74,18,0:127	1/1:20,3,0:127	1/1:60,12,0:127
SL3.0ch00	7848200	.	A	T	250	PASS	DP=21;VDB=0.970685;SGB=-2.24284;MQSB=1;MQ0F=0;AC=8;AN=8;DP4=0,0,12,5;MQ=20;AF=1	GT:PL:GQ	1/1:70,12,0:127	1/1:76,15,0:127	1/1:69,12,0:127	1/1:60,12,0:127
SL3.0ch00	7848280	.	C	T	177	PASS	DP=17;VDB=0.611614;SGB=-1.8912;MQSB=0.964642;MQ0F=0;AC=8;AN=8;DP4=0,0,4,7;MQ=20;AF=1	GT:PL:GQ	1/1:73,12,0:127	1/1:40,6,0:127	1/1:40,6,0:127	1/1:49,9,0:127
SL3.0ch00	7848427	.	A	T	267	PASS	DP=19;VDB=0.000139284;SGB=-2.1979;MQSB=1;MQ0F=0;AC=8;AN=8;DP4=0,0,8,9;MQ=20;AF=1	GT:PL:GQ	1/1:49,9,0:127	1/1:73,12,0:127	1/1:85,15,0:127	1/1:85,15,0:127
SL3.0ch00	7848870	.	C	T	140	PASS	DP=14;VDB=0.676899;SGB=-1.77754;MQSB=1;MQ0F=0;AC=8;AN=8;DP4=0,0,7,2;MQ=20;AF=1	GT:PL:GQ	1/1:56,9,0:127	1/1:49,9,0:127	1/1:20,3,0:127	1/1:40,6,0:127
SL3.0ch00	7848910	.	T	A	121	PASS	DP=9;VDB=0.907331;SGB=-1.65343;MQSB=1;MQ0F=0;AC=8;AN=8;DP4=0,0,1,7;MQ=20;AF=1	GT:PL:GQ	1/1:49,9,0:127	1/1:57,9,0:127	1/1:20,3,0:127	1/1:20,3,0:127
SL3.0ch00	7866774	.	T	A	316	PASS	DP=43;VDB=0.058922;SGB=-2.24797;MQSB=1;MQ0F=0;AC=8;AN=8;DP4=0,0,36,1;MQ=20;AF=1	GT:PL:GQ	1/1:107,39,0:127	1/1:91,36,0:127	1/1:83,24,0:127	1/1:60,12,0:127
SL3.0ch00	7868910	.	C	T	203	PASS	DP=17;VDB=0.377677;SGB=-1.24301;MQSB=1;MQ0F=0;AC=8;AN=8;DP4=0,0,8,6;MQ=20;AF=1	GT:PL:GQ	1/1:85,15,0:127	1/1:103,21,0:127	1/1:20,3,0:127	1/1:20,3,0:127
SL3.0ch00	7868941	.	G	A	230	PASS	DP=18;VDB=0.192221;SGB=-1.06772;MQSB=1;MQ0F=0;AC=8;AN=8;DP4=0,0,7,9;MQ=20;AF=1	GT:PL:GQ	1/1:98,18,0:127	1/1:117,24,0:127	1/1:20,3,0:127	1/1:20,3,0:127
SL3.0ch00	7871029	.	G	C	181	PASS	DP=14;VDB=0.712113;SGB=-1.39191;MQSB=1;MQ0F=0;AC=8;AN=8;DP4=0,0,13,1;MQ=20;AF=1	GT:PL:GQ	1/1:93,21,0:127	1/1:57,12,0:127	1/1:36,6,0:127	1/1:20,3,0:127
SL3.0ch00	7871171	.	A	T	249	PASS	DP=21;VDB=0.0253368;SGB=-0.866941;MQSB=1;MQ0F=0;AC=8;AN=8;DP4=0,0,11,7;MQ=20;AF=1	GT:PL:GQ	1/1:111,21,0:127	1/1:123,27,0:127	1/1:20,3,0:127	1/1:20,3,0:127
SL3.0ch00	7871284	.	T	C	192	PASS	DP=15;VDB=0.608028;SGB=-0.766732;MQSB=0.961166;MQ0F=0;AC=8;AN=8;DP4=0,0,7,6;MQ=20;AF=1	GT:PL:GQ	1/1:56,9,0:127	1/1:121,24,0:127	1/1:20,3,0:127	1/1:20,3,0:127
SL3.0ch00	7872711	.	A	G	154	PASS	DP=13;VDB=3.5401e-05;SGB=-1.49458;MQ0F=0;AC=8;AN=8;DP4=0,0,12,0;MQ=20;AF=1	GT:PL:GQ	1/1:49,9,0:127	1/1:74,18,0:127	1/1:20,3,0:127	1/1:36,6,0:127
SL3.0ch00	7878311	.	A	G	220	PASS	DP=15;VDB=0.0756179;SGB=-1.76276;MQSB=1;MQ0F=0;AC=8;AN=8;DP4=0,0,5,9;MQ=20;AF=1	GT:PL:GQ	1/1:70,12,0:127	1/1:36,6,0:127	1/1:40,6,0:127	1/1:99,18,0:127
SL3.0ch00	7878317	.	A	G	232	PASS	DP=16;VDB=0.271244;SGB=-1.80019;MQSB=1;MQ0F=0;AC=8;AN=8;DP4=0,0,5,10;MQ=20;AF=1	GT:PL:GQ	1/1:82,15,0:127	1/1:36,6,0:127	1/1:40,6,0:127	1/1:99,18,0:127
SL3.0ch00	7878486	.	T	C	150	PASS	DP=16;VDB=0.332598;SGB=-1.49218;MQSB=0.916482;MQ0F=0;AC=8;AN=8;DP4=0,0,7,3;MQ=20;AF=1	GT:PL:GQ	1/1:20,3,0:127	1/1:56,9,0:127	1/1:20,3,0:127	1/1:79,15,0:127
SL3.0ch00	7878850	.	T	A	137	PASS	DP=11;VDB=0.395899;SGB=-1.75294;MQ0F=0;AC=8;AN=8;DP4=0,0,10,0;MQ=20;AF=1	GT:PL:GQ	1/1:46,9,0:127	1/1:36,6,0:127	1/1:20,3,0:127	1/1:60,12,0:127
SL3.0ch00	7878921	.	A	T	160	PASS	DP=12;VDB=0.77035;SGB=-1.75294;MQSB=0.916482;MQ0F=0;AC=8;AN=8;DP4=0,0,7,3;MQ=20;AF=1	GT:PL:GQ	1/1:40,6,0:127	1/1:20,3,0:127	1/1:56,9,0:127	1/1:69,12,0:127
SL3.0ch00	7879175	.	A	T	202	PASS	DP=20;VDB=0.223026;SGB=-1.80972;MQSB=1;MQ0F=0;AC=8;AN=8;DP4=0,0,12,2;MQ=20;AF=1	GT:PL:GQ	1/1:49,9,0:127	1/1:56,9,0:127	1/1:36,6,0:127	1/1:86,18,0:127
SL3.0ch00	7879405	.	C	A	171	PASS	DP=11;VDB=0.118261;SGB=-1.6581;MQSB=0.950952;MQ0F=0;AC=8;AN=8;DP4=0,0,6,5;MQ=20;AF=1	GT:PL:GQ	1/1:49,9,0:127	1/1:87,15,0:127	1/1:20,3,0:127	1/1:40,6,0:127
SL3.0ch00	7881770	.	G	C	477	PASS	DP=54;VDB=1.36718e-06;SGB=-0.700648;MQSB=1;MQ0F=0;AC=8;AN=8;DP4=0,0,9,36;MQ=20;AF=1	GT:PL:GQ	1/1:146,33,0:127	1/1:161,60,0:127	1/1:91,18,0:127	1/1:104,24,0:127
SL3.0ch00	7886115	.	T	C	429	PASS	DP=40;VDB=0.0256995;SGB=-1.07332;MQSB=1;MQ0F=0;AC=8;AN=8;DP4=0,0,18,15;MQ=20;AF=1	GT:PL:GQ	1/1:171,45,0:127	1/1:103,21,0:127	1/1:69,12,0:127	1/1:111,21,0:127
SL3.0ch00	7886670	.	A	G	406	PASS	DP=38;VDB=4.47706e-06;SGB=-2.24044;MQSB=1;MQ0F=0;AC=8;AN=8;DP4=0,0,24,12;MQ=20;AF=1	GT:PL:GQ	1/1:160,39,0:127	1/1:134,30,0:127	1/1:49,9,0:127	1/1:88,30,0:127
SL3.0ch00	7886761	.	T	A	203	PASS	DP=23;VDB=0.735749;SGB=-1.61149;MQSB=1;MQ0F=0;AC=8;AN=8;DP4=0,0,1,21;MQ=20;AF=1	GT:PL:GQ	1/1:74,24,0:127	1/1:34,9,0:127	1/1:36,6,0:127	1/1:84,27,0:127
SL3.0ch00	7886784	.	A	G	131	PASS	DP=10;VDB=0.11447;SGB=-1.67832;MQSB=1;MQ0F=0;AC=8;AN=8;DP4=0,0,1,8;MQ=20;AF=1	GT:PL:GQ	1/1:60,12,0:127	1/1:20,3,0:127	1/1:36,6,0:127	1/1:40,6,0:127
SL3.0ch00	7889953	.	A	G	244	PASS	DP=22;VDB=0.336652;SGB=-2.18285;MQSB=1;MQ0F=0;AC=8;AN=8;DP4=0,0,18,1;MQ=20;AF=1	GT:PL:GQ	1/1:74,18,0:127	1/1:86,18,0:127	1/1:49,9,0:127	1/1:60,12,0:127
SL3.0ch00	7890037	.	T	C	317	PASS	DP=26;VDB=6.50247e-05;SGB=-1.65276;MQSB=1;MQ0F=0;AC=8;AN=8;DP4=0,0,8,15;MQ=20;AF=1	GT:PL:GQ	1/1:139,30,0:127	1/1:99,18,0:127	1/1:36,6,0:127	1/1:68,15,0:127
SL3.0ch00	7890170	.	A	G	280	PASS	DP=23;VDB=0.659235;SGB=-1.82944;MQSB=1;MQ0F=0;AC=8;AN=8;DP4=0,0,9,10;MQ=20;AF=1	GT:PL:GQ	1/1:79,15,0:127	1/1:121,24,0:127	1/1:56,9,0:127	1/1:49,9,0:127
SL3.0ch00	7890662	.	C	T	276	PASS	DP=22;VDB=0.789827;SGB=-1.17403;MQSB=1;MQ0F=0;AC=8;AN=8;DP4=0,0,14,6;MQ=20;AF=1	GT:PL:GQ	1/1:116,30,0:127	1/1:73,12,0:127	1/1:56,9,0:127	1/1:56,9,0:127
SL3.0ch00	7891624	.	C	T	224	PASS	DP=20;VDB=0.661145;SGB=-1.80019;MQSB=1;MQ0F=0;AC=8;AN=8;DP4=0,0,3,12;MQ=20;AF=1	GT:PL:GQ	1/1:82,15,0:127	1/1:36,6,0:127	1/1:91,18,0:127	1/1:40,6,0:127
SL3.0ch00	7891697	.	A	C	143	PASS	DP=9;VDB=0.969047;SGB=-1.77754;MQSB=0.974597;MQ0F=0;AC=8;AN=8;DP4=0,0,5,4;MQ=20;AF=1	GT:PL:GQ	1/1:36,6,0:127	1/1:56,9,0:127	1/1:56,9,0:127	1/1:20,3,0:127
SL3.0ch00	7891758	.	T	A	124	PASS	DP=12;VDB=0.799892;SGB=-1.54553;MQSB=1;MQ0F=0;AC=8;AN=8;DP4=0,0,6,2;MQ=20;AF=1	GT:PL:GQ	1/1:40,6,0:127	1/1:20,3,0:127	1/1:69,12,0:127	1/1:20,3,0:127
SL3.0ch00	7894802	.	T	A	157	PASS	DP=13;VDB=0.682972;SGB=-1.49218;MQSB=0.952347;MQ0F=0;AC=8;AN=8;DP4=0,0,5,5;MQ=20;AF=1	GT:PL:GQ	1/1:57,9,0:127	1/1:20,3,0:127	1/1:20,3,0:127	1/1:85,15,0:127
SL3.0ch00	8405358	.	T	C	163	PASS	DP=17;VDB=5.315e-07;SGB=-1.01785;MQ0F=0;AC=8;AN=8;DP4=0,0,15,0;MQ=20;AF=1	GT:PL:GQ	1/1:20,3,0:127	1/1:83,24,0:127	1/1:65,15,0:127	1/1:20,3,0:127
SL3.0ch00	8405359	.	T	A	163	PASS	DP=17;VDB=3.7784e-07;SGB=-1.01785;MQ0F=0;AC=8;AN=8;DP4=0,0,15,0;MQ=20;AF=1	GT:PL:GQ	1/1:20,3,0:127	1/1:83,24,0:127	1/1:65,15,0:127	1/1:20,3,0:127
SL3.0ch00	8405361	.	A	T	163	PASS	DP=17;VDB=5.25102e-07;SGB=-1.01785;MQ0F=0;AC=8;AN=8;DP4=0,0,15,0;MQ=20;AF=1	GT:PL:GQ	1/1:20,3,0:127	1/1:83,24,0:127	1/1:65,15,0:127	1/1:20,3,0:127
SL3.0ch00	8413071	.	T	G	324	PASS	DP=81;VDB=2.74438e-06;SGB=8.41908;RPB=1;MQB=1;BQB=1;MQ0F=0;AC=8;AN=8;DP4=1,0,80,0;MQ=20;AF=1	GT:PL:GQ	1/1:93,45,0:64	1/1:80,121,0:125	1/1:86,27,0:46	1/1:88,30,0:49
SL3.0ch00	8849721	.	A	C	124	PASS	DP=9;VDB=0.198714;SGB=-1.60889;MQ0F=0;AC=8;AN=8;DP4=0,0,0,9;MQ=20;AF=1	GT:PL:GQ	1/1:20,3,0:127	1/1:60,12,0:127	1/1:49,9,0:127	1/1:20,3,0:127
SL3.0ch00	9131058	.	T	G	188	PASS	DP=15;VDB=1.25875e-05;SGB=-1.62847;MQ0F=0;AC=8;AN=8;DP4=0,0,15,0;MQ=20;AF=1	GT:PL:GQ	1/1:49,9,0:127	1/1:79,21,0:127	1/1:49,9,0:127	1/1:36,6,0:127
SL3.0ch00	9131142	.	A	G	221	PASS	DP=39;VDB=4.67607e-11;SGB=6.88653;MQ0F=0;AC=8;AN=8;DP4=0,0,0,39;MQ=20;AF=1	GT:PL:GQ	1/1:49,9,0:127	1/1:88,87,0:127	1/1:60,12,0:127	1/1:49,9,0:127
SL3.0ch00	9131162	.	A	G	293	PASS	DP=44;VDB=1.8546e-20;SGB=9.10164;MQSB=1;MQ0F=0;AC=8;AN=8;DP4=0,0,3,41;MQ=20;AF=1	GT:PL:GQ	1/1:49,9,0:127	1/1:165,102,0:127	1/1:68,15,0:127	1/1:36,6,0:127
SL3.0ch00	9729331	.	T	C	91	PASS	DP=7;VDB=0.258434;SGB=-1.53044;MQSB=1;MQ0F=0;AC=8;AN=8;DP4=0,0,4,2;MQ=20;AF=1	GT:PL:GQ	1/1:20,3,0:127	1/1:20,3,0:127	1/1:20,3,0:127	1/1:56,9,0:127
SL3.0ch00	9729398	.	G	T	133	PASS	DP=11;VDB=0.140966;SGB=-1.60889;MQSB=1;MQ0F=0;AC=8;AN=8;DP4=0,0,8,1;MQ=20;AF=1	GT:PL:GQ	1/1:49,9,0:127	1/1:20,3,0:127	1/1:20,3,0:127	1/1:69,12,0:127
SL3.0ch00	9729408	.	T	C	127	PASS	DP=10;VDB=0.396463;SGB=-1.73392;MQSB=1;MQ0F=0;AC=8;AN=8;DP4=0,0,6,2;MQ=20;AF=1	GT:PL:GQ	1/1:36,6,0:127	1/1:20,3,0:127	1/1:40,6,0:127	1/1:56,9,0:127
SL3.0ch00	9729445	.	T	A	128	PASS	DP=8;VDB=0.335928;SGB=-1.73392;MQSB=1;MQ0F=0;AC=8;AN=8;DP4=0,0,2,6;MQ=20;AF=1	GT:PL:GQ	1/1:40,6,0:127	1/1:20,3,0:127	1/1:36,6,0:127	1/1:57,9,0:127
SL3.0ch00	9736050	.	T	C	166	PASS	DP=15;VDB=0.0484193;SGB=-1.2682;MQSB=1;MQ0F=0;AC=8;AN=8;DP4=0,0,10,3;MQ=20;AF=1	GT:PL:GQ	1/1:56,9,0:127	1/1:79,21,0:127	1/1:20,3,0:127	1/1:36,6,0:127
SL3.0ch00	9736196	.	G	A	136	PASS	DP=9;VDB=0.561963;SGB=-1.3927;MQSB=0.924584;MQ0F=0;AC=8;AN=8;DP4=0,0,3,6;MQ=20;AF=1	GT:PL:GQ	1/1:20,3,0:127	1/1:36,6,0:127	1/1:20,3,0:127	1/1:85,15,0:127
SL3.0ch00	9736390	.	T	G	170	PASS	DP=13;VDB=0.188603;SGB=-1.30722;MQSB=0.964642;MQ0F=0;AC=8;AN=8;DP4=0,0,7,4;MQ=20;AF=1	GT:PL:GQ	1/1:56,9,0:127	1/1:99,18,0:127	1/1:20,3,0:127	1/1:20,3,0:127
SL3.0ch00	9736487	.	A	G	164	PASS	DP=13;VDB=0.724942;SGB=-0.00611593;MQSB=0.95494;MQ0F=0;AC=8;AN=8;DP4=0,0,5,7;MQ=20;AF=1	GT:PL:GQ	1/1:20,3,0:127	1/1:129,27,0:127	1/1:20,3,0:127	1/1:20,3,0:127
SL3.0ch00	9736847	.	A	C	150	PASS	DP=12;VDB=0.179238;SGB=-1.10232;MQSB=1;MQ0F=0;AC=8;AN=8;DP4=0,0,11,1;MQ=20;AF=1	GT:PL:GQ	1/1:36,6,0:127	1/1:40,6,0:127	1/1:20,3,0:127	1/1:79,21,0:127
SL3.0ch00	9737077	.	G	A	278	PASS	DP=25;VDB=0.900481;SGB=-0.938344;MQSB=1;MQ0F=0;AC=8;AN=8;DP4=0,0,14,7;MQ=20;AF=1	GT:PL:GQ	1/1:20,3,0:127	1/1:109,24,0:127	1/1:40,6,0:127	1/1:134,30,0:127
SL3.0ch00	9737498	.	A	C	184	PASS	DP=14;VDB=0.014083;SGB=-1.38727;MQSB=0.982603;MQ0F=0;AC=8;AN=8;DP4=0,0,6,6;MQ=20;AF=1	GT:PL:GQ	1/1:20,3,0:127	1/1:99,18,0:127	1/1:20,3,0:127	1/1:70,12,0:127
SL3.0ch00	9737776	.	C	T	313	PASS	DP=29;VDB=0.168615;SGB=-1.89105;MQSB=1;MQ0F=0;AC=8;AN=8;DP4=0,0,16,7;MQ=20;AF=1	GT:PL:GQ	1/1:86,18,0:127	1/1:129,27,0:127	1/1:20,3,0:127	1/1:103,21,0:127
SL3.0ch00	9738032	.	A	G	195	PASS	DP=15;VDB=0.210399;SGB=-1.30105;MQSB=1;MQ0F=0;AC=8;AN=8;DP4=0,0,5,8;MQ=20;AF=1	GT:PL:GQ	1/1:36,6,0:127	1/1:108,21,0:127	1/1:36,6,0:127	1/1:40,6,0:127
SL3.0ch00	9738245	.	T	C	166	PASS	DP=12;VDB=0.61315;SGB=-1.8912;MQSB=0.950952;MQ0F=0;AC=8;AN=8;DP4=0,0,5,6;MQ=20;AF=1	GT:PL:GQ	1/1:70,12,0:127	1/1:36,6,0:127	1/1:36,6,0:127	1/1:49,9,0:127
SL3.0ch00	9738319	.	G	C	107	PASS	DP=12;VDB=0.0231369;SGB=-1.7175;MQSB=1;MQ0F=0;AC=8;AN=8;DP4=0,0,6,1;MQ=20;AF=1	GT:PL:GQ	1/1:36,6,0:127	1/1:36,6,0:127	1/1:40,6,0:127	1/1:20,3,0:127
SL3.0ch00	9738650	.	T	C	186	PASS	DP=15;VDB=0.642502;SGB=-1.49458;MQSB=1;MQ0F=0;AC=8;AN=8;DP4=0,0,8,4;MQ=20;AF=1	GT:PL:GQ	1/1:36,6,0:127	1/1:99,18,0:127	1/1:20,3,0:127	1/1:56,9,0:127
SL3.0ch00	9738788	.	A	G	323	PASS	DP=25;VDB=0.324429;SGB=-1.65276;MQSB=1;MQ0F=0;AC=8;AN=8;DP4=0,0,15,8;MQ=20;AF=1	GT:PL:GQ	1/1:79,15,0:127	1/1:134,30,0:127	1/1:40,6,0:127	1/1:95,18,0:127
SL3.0ch00	9738794	.	T	G	323	PASS	DP=24;VDB=0.357838;SGB=-1.65276;MQSB=1;MQ0F=0;AC=8;AN=8;DP4=0,0,15,8;MQ=20;AF=1	GT:PL:GQ	1/1:79,15,0:127	1/1:134,30,0:127	1/1:40,6,0:127	1/1:95,18,0:127
SL3.0ch00	9740878	.	T	C	145	PASS	DP=10;VDB=0.326267;SGB=-1.60889;MQSB=0.974597;MQ0F=0;AC=8;AN=8;DP4=0,0,4,5;MQ=20;AF=1	GT:PL:GQ	1/1:20,3,0:127	1/1:57,9,0:127	1/1:20,3,0:127	1/1:73,12,0:127
SL3.0ch00	9741244	.	A	G	163	PASS	DP=12;VDB=0.713138;SGB=-1.90071;MQSB=0.916482;MQ0F=0;AC=8;AN=8;DP4=0,0,7,3;MQ=20;AF=1	GT:PL:GQ	1/1:40,6,0:127	1/1:56,9,0:127	1/1:36,6,0:127	1/1:56,9,0:127
SL3.0ch00	9741873	.	C	A	108	PASS	DP=7;VDB=0.727294;SGB=-1.62611;MQSB=1;MQ0F=0;AC=8;AN=8;DP4=0,0,2,5;MQ=20;AF=1	GT:PL:GQ	1/1:57,9,0:127	1/1:20,3,0:127	1/1:20,3,0:127	1/1:36,6,0:127
SL3.0ch00	9741914	.	G	A	104	PASS	DP=7;VDB=0.144094;SGB=-1.42054;MQSB=1.01283;MQ0F=0;AC=8;AN=8;DP4=0,0,4,3;MQ=20;AF=1	GT:PL:GQ	1/1:20,3,0:127	1/1:69,12,0:127	1/1:20,3,0:127	1/1:20,3,0:127
SL3.0ch00	9741932	.	T	C	153	PASS	DP=11;VDB=0.389245;SGB=-1.75294;MQSB=0.916482;MQ0F=0;AC=8;AN=8;DP4=0,0,7,3;MQ=20;AF=1	GT:PL:GQ	1/1:40,6,0:127	1/1:69,12,0:127	1/1:20,3,0:127	1/1:49,9,0:127
SL3.0ch00	9742635	.	T	G	140	PASS	DP=10;VDB=0.0255252;SGB=-1.67832;MQSB=0.924584;MQ0F=0;AC=8;AN=8;DP4=0,0,3,6;MQ=20;AF=1	GT:PL:GQ	1/1:36,6,0:127	1/1:73,12,0:127	1/1:36,6,0:127	1/1:20,3,0:127
SL3.0ch00	9742653	.	T	C	92	PASS	DP=7;VDB=0.00915276;SGB=-1.53044;MQSB=1;MQ0F=0;AC=8;AN=8;DP4=0,0,2,4;MQ=20;AF=1	GT:PL:GQ	1/1:20,3,0:127	1/1:57,9,0:127	1/1:20,3,0:127	1/1:20,3,0:127
SL3.0ch00	9743230	.	G	A	170	PASS	DP=16;VDB=0.122859;SGB=-1.70793;MQSB=1;MQ0F=0;AC=8;AN=8;DP4=0,0,11,1;MQ=20;AF=1	GT:PL:GQ	1/1:36,6,0:127	1/1:60,12,0:127	1/1:20,3,0:127	1/1:79,15,0:127
SL3.0ch00	9744399	.	T	G	121	PASS	DP=8;VDB=0.913132;SGB=-1.54553;MQSB=1;MQ0F=0;AC=8;AN=8;DP4=0,0,2,6;MQ=20;AF=1	GT:PL:GQ	1/1:20,3,0:127	1/1:70,12,0:127	1/1:20,3,0:127	1/1:36,6,0:127
SL3.0ch00	10737430	.	T	C	111	PASS	DP=8;VDB=0.000275721;SGB=-1.54553;MQ0F=0;AC=8;AN=8;DP4=0,0,0,8;MQ=20;AF=1	GT:PL:GQ	1/1:36,6,0:127	1/1:60,12,0:127	1/1:20,3,0:127	1/1:20,3,0:127
SL3.0ch00	10737445	.	A	C	119	PASS	DP=9;VDB=9.93185e-05;SGB=-1.3927;MQ0F=0;AC=8;AN=8;DP4=0,0,0,9;MQ=20;AF=1	GT:PL:GQ	1/1:36,6,0:127	1/1:68,15,0:127	1/1:20,3,0:127	1/1:20,3,0:127
SL3.0ch00	10737447	.	T	A	119	PASS	DP=9;VDB=8.33607e-05;SGB=-1.3927;MQ0F=0;AC=8;AN=8;DP4=0,0,0,9;MQ=20;AF=1	GT:PL:GQ	1/1:36,6,0:127	1/1:68,15,0:127	1/1:20,3,0:127	1/1:20,3,0:127
[truncated: 37,282 more rows]

## Sheet: Supplementary Table S3
Supplementary Table S3. Filtered indels variants in tomato tolerant genotype to Tuta absoluta.
[truncated: 303 more rows]

[truncated: 2 more sheets: Supplementary Table S4, Supplementary Table S5]
